# Supplementary material for: Immunosuppression causes dynamic changes in expression QTLs in psoriatic skin
Source: Nat Commun. 2023 Oct 7;14:6268. doi: 10.1038/s41467-023-41984-2 (PMC10560299; doi:10.1038/s41467-023-41984-2)
Supplement: Supplementary file 4 — Supplementary Data 1 [file 41467_2023_41984_MOESM4_ESM.csv]

RANDID	Pre-treatment Lesional	Pre-treatment Non-Lesional	Post-treatment Lesional	Post-treatment Non-Lesional	Total
139928	1	1	4	2	8
162263	1	1	1	0	3
185109	1	1	1	0	3
186865	1	1	4	2	8
188086	1	1	2	1	5
201080	1	1	0	0	2
209474	0	1	2	1	4
209682	1	1	3	1	6
223380	0	1	3	1	5
224528	1	1	1	0	3
248978	1	0	2	1	4
264209	1	1	1	0	3
297162	1	1	3	0	5
323105	1	1	3	1	6
324477	1	1	1	0	3
344879	1	1	3	1	6
361125	1	1	2	1	5
368627	1	1	2	1	5
371183	1	1	4	1	7
374891	1	1	3	0	5
381212	1	1	1	0	3
381505	1	1	1	0	3
383878	1	1	1	0	3
391551	1	1	3	2	7
394037	0	0	1	0	1
413823	1	1	2	1	5
421743	1	1	2	1	5
431786	1	1	2	1	5
433586	1	1	2	2	6
442932	0	0	2	0	2
443323	1	1	4	2	8
458736	1	1	3	2	7
487497	1	1	3	2	7
492333	1	1	3	1	6
504524	1	1	3	2	7
522977	1	1	3	1	6
529892	1	0	3	1	5
540122	1	1	3	2	7
549911	1	1	3	1	6
551746	1	0	1	0	2
567539	1	1	2	0	4
568189	1	1	3	2	7
582889	1	1	1	0	3
589705	1	1	4	2	8
608631	1	1	3	1	6
609035	1	1	3	2	7
624041	1	1	1	2	5
624515	1	1	2	0	4
626194	1	1	1	0	3
663644	1	1	1	0	3
669896	0	1	2	0	3
671493	1	1	2	0	4
672325	1	1	2	0	4
712010	1	1	1	0	3
713427	1	1	2	1	5
735073	1	1	2	1	5
758021	1	0	0	0	1
763569	1	1	1	0	3
785787	1	1	4	2	8
787372	1	1	0	0	2
795608	1	0	3	2	6
800256	1	1	3	0	5
813827	1	1	2	1	5
816230	1	1	3	1	6
823579	0	0	4	2	6
828094	1	1	3	2	7
830069	1	1	1	0	3
856596	1	1	2	1	5
862865	1	1	2	1	5
863300	1	1	1	0	3
889377	1	1	4	2	8
891194	1	1	3	1	6
926677	1	1	1	0	3
932521	1	1	3	1	6
939218	1	1	2	0	4
952238	1	1	2	1	5
972145	1	1	4	1	7
