# Supplementary material for: Immunosuppression causes dynamic changes in expression QTLs in psoriatic skin
Source: Nat Commun. 2023 Oct 7;14:6268. doi: 10.1038/s41467-023-41984-2 (PMC10560299; doi:10.1038/s41467-023-41984-2)
Supplement: Supplementary file 5 — Supplementary Data 2 [file 41467_2023_41984_MOESM5_ESM.xlsx]

## Sheet: Significant eQTLs 
Variant_ID	RS_ID	Chromosome	Position	REF	ALT	MAF	Ensembl_ID	Symbol	Beta	SE	tValue	PValue
1_205789282_G_A	rs823080	1	205789282	G	A	0.33436	ENSG00000286619		1.34917	0.0402115	33.5517	1.14827e-41
1_213032568_T_A	rs12023052	1	213032568	T	A	0.38297	ENSG00000198468	FLVCR1-DT	0.736573	0.0251726	29.261	9.76399e-36
1_45981144_G_A	rs2356560	1	45981144	G	A	0.22462	ENSG00000280670	CCDC163	-0.781562	0.0292709	-26.701	1.18786e-32
1_89475930_G_A	rs559773277	1	89475930	G	A	0.2924	ENSG00000117226	GBP3	-0.747562	0.0356752	-20.9547	2.46629e-29
1_230849886_T_G	rs5050	1	230849886	T	G	0.13663	ENSG00000135744	AGT	1.22803	0.0709198	17.3158	7.83284e-26
1_150712926_G_A	rs111842513	1	150712926	G	A	0.40763	ENSG00000143452	HORMAD1	1.20554	0.0711978	16.9323	4.06418e-25
1_152590051_AT_A	rs1491377616	1	152590051	AT	A	0.26652	ENSG00000244057	LCE3C	-2.68777	0.161262	-16.6671	1.14028e-22
1_110065752_C_A	rs528077	1	110065752	C	A	0.47025	ENSG00000181754	AMIGO1	0.335303	0.0212273	15.7959	1.42252e-22
1_43415465_G_T	rs2297976	1	43415465	G	T	0.16243	ENSG00000227533	SLC2A1-DT	0.421466	0.0270662	15.5717	3.71447e-22
1_75881030_T_G	rs1249801	1	75881030	T	G	0.44698	ENSG00000137968	SLC44A5	-1.02619	0.0687208	-14.9327	9.30935e-22
1_206677765_G_A	rs6693843	1	206677765	G	A	0.46835	ENSG00000261000		0.510438	0.0350893	14.5468	1.85022e-21
1_75199299_C_G	rs28568334	1	75199299	C	G	0.38329	ENSG00000116791	CRYZ	-0.568732	0.0422751	-13.4531	1.5295e-20
1_37939094_C_T	rs6681785	1	37939094	C	T	0.22722	ENSG00000233621	ZC3H12A-DT	-0.368658	0.0278783	-13.2238	5.10612e-19
1_153632852_C_A	rs6427640	1	153632852	C	A	0.36428	ENSG00000271853		-0.384874	0.0279369	-13.7765	5.12321e-19
1_63876367_T_G	rs6664140	1	63876367	T	G	0.26585	ENSG00000142856	ITGB3BP	-0.318101	0.0242384	-13.1238	2.38172e-18
1_28241083_G_A	rs17185052	1	28241083	G	A	0.0847	ENSG00000117748	RPA2	0.433446	0.0307991	14.0733	4.05925e-18
1_1335302_C_T	rs1240707	1	1335302	C	T	0.12338	ENSG00000235098	ANKRD65	-0.519932	0.0436179	-11.9201	5.70492e-18
1_53073556_CT_C	rs1553249735	1	53073556	CT	C	0.44103	ENSG00000116157	GPX7	-0.382794	0.0313483	-12.211	1.02136e-17
1_38284616_G_C	rs12760154	1	38284616	G	C	0.26588	ENSG00000204084	INPP5B	0.258732	0.0223851	11.5582	9.27598e-17
1_233070803_T_C	rs12410594	1	233070803	T	C	0.14937	ENSG00000135778	NTPCR	-0.47686	0.0413809	-11.5237	1.60054e-16
1_21785287_T_C	rs6666997	1	21785287	T	C	0.25984	ENSG00000142794	NBPF3	-0.398099	0.0358361	-11.1089	4.42969e-16
1_39492462_C_T	rs3768324	1	39492462	C	T	0.26625	ENSG00000168653	NDUFS5	-0.227775	0.0204609	-11.1322	5.82911e-16
1_224400175_A_G	rs6682292	1	224400175	A	G	0.48683	ENSG00000232628		-0.601901	0.0563024	-10.6905	7.75651e-16
1_153632852_C_A	rs6427640	1	153632852	C	A	0.36428	ENSG00000272030		-0.289542	0.0256521	-11.2873	9.30539e-16
1_85044958_C_T	rs7515928	1	85044958	C	T	0.07774	ENSG00000117151	CTBS	0.254021	0.0214003	11.87	2.51799e-15
1_90226801_G_A	rs520045	1	90226801	G	A	0.40829	ENSG00000231613		-0.282193	0.0251508	-11.2201	3.0272e-15
1_943687_G_C	rs2465140	1	943687	G	C	0.37135	ENSG00000272512		-0.530832	0.051137	-10.3806	5.1579e-15
1_152748253_G_A	rs12239774	1	152748253	G	A	0.34704	ENSG00000186226	LCE1E	-1.06673	0.104665	-10.1919	7.01615e-15
1_152709456_G_T	rs4845473	1	152709456	G	T	0.31684	ENSG00000172155	LCE1D	-2.41646	0.244042	-9.90181	1.51567e-14
1_6032172_A_G	rs6694797	1	6032172	A	G	0.1826	ENSG00000131697	NPHP4	-0.246724	0.0243372	-10.1377	2.08286e-14
1_150712198_GAA_GAAA	rs1652706098	1	150712198	GAA	GAAA	0.42016	ENSG00000143457	GOLPH3L	0.273083	0.0274072	9.9639	7.59273e-14
1_201374677_A_C	rs2799680	1	201374677	A	C	0.48713	ENSG00000159173	TNNI1	-0.167539	0.0170206	-9.84328	7.97646e-14
1_145556986_C_T	rs56110740	1	145556986	C	T	0.29661	ENSG00000198483	ANKRD35	-0.341376	0.0345913	-9.86885	9.39511e-14
1_119621894_T_C	rs7525871	1	119621894	T	C	0.25297	ENSG00000231365	WARS2-AS1	-0.18675	0.0200104	-9.33262	9.50255e-14
1_153314932_C_A	rs3006451	1	153314932	C	A	0.13014	ENSG00000163218	PGLYRP4	-0.379789	0.0395732	-9.59711	1.08407e-13
1_147129786_G_A	rs12145385	1	147129786	G	A	0.23956	ENSG00000162836	ACP6	-0.335289	0.0342126	-9.80016	1.43452e-13
1_228426311_ACG_A	rs764899585	1	228426311	ACG	A	0.2674	ENSG00000154358	OBSCN	-0.365156	0.0370778	-9.84837	1.66195e-13
1_7911302_C_T	rs3753500	1	7911302	C	T	0.13636	ENSG00000049247	UTS2	0.829711	0.0895482	9.26553	2.6254e-13
1_212681049_G_A	rs59996156	1	212681049	G	A	0.09745	ENSG00000288007		0.0754809	0.01002	7.53305	4.49207e-13
1_236711886_C_T	rs1041941	1	236711886	C	T	0.31272	ENSG00000116977	LGALS8	0.148807	0.0163201	9.11799	4.89042e-13
1_24519437_C_A	rs59960858	1	24519437	C	A	0.13713	ENSG00000185436	IFNLR1	-0.249067	0.0245811	-10.1325	7.6342e-13
1_183559704_A_C	rs2274065	1	183559704	A	C	0.13681	ENSG00000116701	NCF2	-0.373311	0.0398841	-9.35992	8.00808e-13
1_245215216_A_AT	rs1663914307	1	245215216	A	AT	0.39107	ENSG00000203666	EFCAB2	-0.296781	0.0332113	-8.93616	1.05768e-12
1_202827191_G_A	rs6663182	1	202827191	G	A	0.34845	ENSG00000214796	TUBA5P	-0.261313	0.0290241	-9.00333	1.1676e-12
1_118036420_A_G	rs1290543	1	118036420	A	G	0.26683	ENSG00000198162	MAN1A2	-0.125702	0.0170432	-7.3755	1.25489e-12
1_107573565_A_G	rs2335077	1	107573565	A	G	0.34216	ENSG00000198890	PRMT6	-0.264112	0.0282782	-9.33978	1.62342e-12
1_111992095_C_T	rs1264899	1	111992095	C	T	0.44281	ENSG00000260948		-0.122162	0.0139819	-8.73718	1.93129e-12
1_19945189_A_G	rs1770489	1	19945189	A	G	0.25325	ENSG00000270136	MICOS10-NBL1	-0.546434	0.0598727	-9.1266	2.8912e-12
1_166827224_G_A	rs6675750	1	166827224	G	A	0.30492	ENSG00000225171	DUTP6	0.259767	0.0279663	9.28857	4.20785e-12
1_48683851_C_T	rs960721	1	48683851	C	T	0.35704	ENSG00000272491		0.141388	0.015816	8.93957	4.28736e-12
1_155520144_T_C	rs11264380	1	155520144	T	C	0.28021	ENSG00000225855	RUSC1-AS1	0.273807	0.0288565	9.48856	8.27884e-12
1_227073669_C_CAAG	rs1661337158	1	227073669	C	CAAG	0.45565	ENSG00000143801	PSEN2	0.150137	0.017253	8.70209	8.36648e-12
1_23752470_T_C	rs1198426	1	23752470	T	C	0.16257	ENSG00000204219	TCEA3	0.226033	0.0259039	8.72582	8.77661e-12
1_43310639_A_G	rs12406279	1	43310639	A	G	0.18831	ENSG00000164010	ERMAP	-0.175434	0.0202316	-8.67131	9.2917e-12
1_43281980_A_C	rs56361642	1	43281980	A	C	0.27929	ENSG00000177868	SVBP	0.134421	0.0156468	8.591	1.02044e-11
1_208128722_G_A	rs2745967	1	208128722	G	A	0.28573	ENSG00000284237	LINC02767	0.145468	0.0181564	8.01193	1.35363e-11
1_119555146_G_T	rs2645303	1	119555146	G	T	0.45455	ENSG00000116874	WARS2	-0.198366	0.0238405	-8.32053	1.48225e-11
1_25816847_T_C	rs72660960	1	25816847	T	C	0.42861	ENSG00000187010	RHD	-0.392549	0.0473763	-8.28578	1.52551e-11
1_156147558_C_T	rs3738581	1	156147558	C	T	0.31273	ENSG00000196189	SEMA4A	0.225925	0.0276052	8.18413	2.11197e-11
1_23700811_C_T	rs9887921	1	23700811	C	T	0.12987	ENSG00000125945	ZNF436	0.223228	0.0276648	8.06903	3.5494e-11
1_33512628_A_G	rs12023706	1	33512628	A	G	0.28573	ENSG00000239670		0.125647	0.0155704	8.0696	3.75793e-11
1_159859392_C_T	rs4656856	1	159859392	C	T	0.40921	ENSG00000272668		0.22737	0.027595	8.23955	4.06e-11
1_161159147_C_T	rs4233366	1	161159147	C	T	0.26641	ENSG00000158869	FCER1G	0.285497	0.0357062	7.99573	5.98442e-11
1_41000044_G_C	rs6676501	1	41000044	G	C	0.39148	ENSG00000238287	EXO5-DT	-0.141638	0.0169224	-8.36986	6.48298e-11
1_152881649_T_C	rs11205130	1	152881649	T	C	0.07156	ENSG00000163207	IVL	-0.878309	0.108968	-8.06023	7.43259e-11
1_245179171_C_T	rs1196365	1	245179171	C	T	0.36824	ENSG00000272195		0.109253	0.0141571	7.71717	1.07904e-10
1_228407010_C_T	rs1757158	1	228407010	C	T	0.25855	ENSG00000287315		0.153758	0.0188432	8.15988	1.1742e-10
1_85399781_A_C	rs12124212	1	85399781	A	C	0.30512	ENSG00000153898	MCOLN2	-0.26676	0.035406	-7.53432	1.83319e-10
1_1503928_G_A	rs7550471	1	1503928	G	A	0.46658	ENSG00000160075	SSU72	0.08881	0.0111007	8.00038	1.90883e-10
1_200964282_C_G	rs10920085	1	200964282	C	G	0.48709	ENSG00000163362	INAVA	0.161371	0.0207665	7.77075	1.92942e-10
1_17560195_C_T	rs35408430	1	17560195	C	T	0.4023	ENSG00000142623	PADI1	-0.435229	0.0570502	-7.62889	2.48632e-10
1_1846357_G_A	rs2748988	1	1846357	G	A	0.47895	ENSG00000178821	TMEM52	0.274616	0.0369037	7.44144	2.59522e-10
1_231377761_A_G	rs822625	1	231377761	A	G	0.35489	ENSG00000116906	GNPAT	-0.110351	0.0144393	-7.64237	3.15187e-10
1_238650133_C_T	rs12035663	1	238650133	C	T	0.23845	ENSG00000215808	LINC01139	0.571277	0.077836	7.3395	3.76319e-10
1_113687964_G_A	rs4630126	1	113687964	G	A	0.10422	ENSG00000198799	LRIG2	0.23547	0.0317185	7.42374	3.85948e-10
1_110281941_G_A	rs10735234	1	110281941	G	A	0.42208	ENSG00000134202	GSTM3	0.499676	0.068164	7.33051	5.57023e-10
1_173892660_A_C	rs9425773	1	173892660	A	C	0.22096	ENSG00000117601	SERPINC1	0.104517	0.013811	7.56764	6.26589e-10
1_85733929_C_T	rs2252408	1	85733929	C	T	0.25316	ENSG00000223653	BCL10-AS1	-0.160439	0.020935	-7.66368	6.4891e-10
1_91998437_T_TA	rs1571350866	1	91998437	T	TA	0.3955	ENSG00000097046	CDC7	-0.214687	0.0294661	-7.28591	1.05978e-09
1_201440213_C_T	rs3753992	1	201440213	C	T	0.18894	ENSG00000174307	PHLDA3	0.225157	0.031472	7.1542	1.10958e-09
1_153282796_C_A	rs3006472	1	153282796	C	A	0.44687	ENSG00000159527	PGLYRP3	-0.198079	0.0272931	-7.25748	1.1308e-09
1_113083439_C_T	rs10745330	1	113083439	C	T	0.48052	ENSG00000007341	ST7L	0.10477	0.0142547	7.34985	1.15302e-09
1_38455891_G_C	rs4360494	1	38455891	G	C	0.48631	ENSG00000183386	FHL3	-0.133267	0.0183776	-7.25161	1.4003e-09
1_166856607_C_T	rs7513457	1	166856607	C	T	0.45463	ENSG00000152382	TADA1	-0.0761773	0.0105794	-7.20055	1.41187e-09
1_221007257_T_C	rs2131885	1	221007257	T	C	0.44664	ENSG00000238078	LINC01352	-0.1816	0.0259283	-7.00392	1.4307e-09
1_55434648_G_A	rs2317951	1	55434648	G	A	0.36363	ENSG00000143001	TMEM61	0.213589	0.0295768	7.22148	1.50573e-09
1_214458735_G_C	rs6419473	1	214458735	G	C	0.18177	ENSG00000228470		-0.135392	0.0217914	-6.21308	1.51392e-09
1_82178734_T_C	rs11163352	1	82178734	T	C	0.46083	ENSG00000215875	ST13P20	-0.135359	0.0188337	-7.18707	1.67769e-09
1_108743059_G_C	rs663045	1	108743059	G	C	0.49678	ENSG00000260879		0.0784486	0.0108991	7.1977	1.71185e-09
1_152168717_G_A	rs35058813	1	152168717	G	A	0.20112	ENSG00000237975	FLG-AS1	0.264511	0.0372689	7.09736	1.84161e-09
1_36884473_A_G	rs57413616	1	36884473	A	G	0.2993	ENSG00000116885	OSCP1	0.160899	0.0220011	7.31323	2.00204e-09
1_45292866_G_A	rs2295996	1	45292866	G	A	0.17532	ENSG00000142959	BEST4	-0.121994	0.0167146	-7.29864	2.20602e-09
1_170633896_T_C	rs659580	1	170633896	T	C	0.17536	ENSG00000271811		0.5805	0.0839829	6.91212	2.38046e-09
1_155713650_T_G	rs10908481	1	155713650	T	G	0.29871	ENSG00000203761	MSTO2P	-0.176713	0.024737	-7.14367	2.93776e-09
1_1812688_A_G	rs6603803	1	1812688	A	G	0.4747	ENSG00000231050	GNB1-DT	0.114559	0.0164511	6.96361	3.1046e-09
1_209608020_C_A	rs6690362	1	209608020	C	A	0.38959	ENSG00000230937	MIR205HG	0.178995	0.024646	7.26265	3.25502e-09
1_3570883_C_T	rs6697769	1	3570883	C	T	0.46849	ENSG00000116213	WRAP73	0.126968	0.0182063	6.97385	3.37967e-09
1_26497340_A_C	rs8768	1	26497340	A	C	0.24676	ENSG00000142684	ZNF593	-0.214287	0.0295966	-7.24025	3.66519e-09
1_1335302_C_T	rs1240707	1	1335302	C	T	0.12338	ENSG00000225905	ANKRD65-AS1	-0.268976	0.0380607	-7.06702	4.6165e-09
1_47280859_G_A	rs2297810	1	47280859	G	A	0.14932	ENSG00000142973	CYP4B1	-0.569643	0.0823725	-6.91545	4.62775e-09
1_109473527_C_T	rs12743716	1	109473527	C	T	0.27916	ENSG00000121957	GPSM2	0.221367	0.0322011	6.87451	4.63897e-09
1_180154248_G_C	rs3820306	1	180154248	G	C	0.05189	ENSG00000116260	QSOX1	-0.248868	0.0354469	-7.02089	5.8425e-09
1_26357656_C_A	rs2736831	1	26357656	C	A	0.29221	ENSG00000284309		0.165004	0.0242779	6.79646	5.89944e-09
1_201125326_T_C	rs7542768	1	201125326	T	C	0.32469	ENSG00000116857	TMEM9	0.124123	0.0167608	7.40556	6.92134e-09
2_242132_G_A	rs17713568	2	242132	G	A	0.29852	ENSG00000035115	SH3YL1	-0.603533	0.0318726	-18.9358	1.19361e-27
2_88469863_G_C	rs6547758	2	88469863	G	C	0.29327	ENSG00000144115	THNSL2	1.18078	0.0675004	17.4929	1.57569e-26
2_61393890_G_T	rs12999245	2	61393890	G	T	0.34468	ENSG00000237651	C2orf74	0.626506	0.036702	17.07	8.51263e-25
2_74345370_C_G	rs60705299	2	74345370	C	G	0.18224	ENSG00000217702		0.370224	0.0250535	14.7773	6.45443e-21
2_108912673_C_A	rs13410305	2	108912673	C	A	0.27277	ENSG00000198203	SULT1C2	0.308065	0.0193816	15.8947	6.93171e-21
2_201736734_T_C	rs7606251	2	201736734	T	C	0.17532	ENSG00000240344	PPIL3	-0.359774	0.024452	-14.7135	1.99776e-20
2_75189737_A_T	rs13402369	2	75189737	A	T	0.43904	ENSG00000204792	LINC01291	0.943683	0.0725426	13.0087	2.686e-19
2_219154781_G_A	rs992157	2	219154781	G	A	0.40262	ENSG00000261338		0.261125	0.0186393	14.0094	4.49252e-19
2_169729563_G_A	rs554494	2	169729563	G	A	0.37013	ENSG00000152253	SPC25	-0.502526	0.0415411	-12.0971	1.75613e-18
2_48822381_G_A	rs2140551	2	48822381	G	A	0.42208	ENSG00000242441	GTF2A1L	0.19312	0.012451	15.5104	2.08075e-18
2_239035853_C_T	rs12479385	2	239035853	C	T	0.47915	ENSG00000144488	ESPNL	0.230027	0.0186057	12.3633	2.58833e-18
2_128125615_C_G	rs11684068	2	128125615	C	G	0.27308	ENSG00000236682	MAP3K2-DT	-0.445448	0.0352642	-12.6318	3.75578e-18
2_85823632_C_T	rs2232745	2	85823632	C	T	0.07777	ENSG00000168894	RNF181	-0.323402	0.0277334	-11.6611	1.52655e-17
2_75939781_C_T	rs112846031	2	75939781	C	T	0.22707	ENSG00000115364	MRPL19	-0.178842	0.0154048	-11.6096	4.3216e-17
2_191503225_A_G	rs6731208	2	191503225	A	G	0.21444	ENSG00000284052		0.302475	0.0249929	12.1025	6.35321e-17
2_242294913_A_G	rs3755397	2	242294913	A	G	0.06522	ENSG00000168385	SEPTIN2	0.25294	0.0212393	11.909	9.22989e-17
2_217126643_C_A	rs57212054	2	217126643	C	A	0.05201	ENSG00000260804	LINC01963	0.544159	0.0459003	11.8552	1.04439e-16
2_3609064_G_A	rs12629	2	3609064	G	A	0.31173	ENSG00000234171	RNASEH1-DT	-0.3156	0.0276513	-11.4136	1.50527e-16
2_75189737_A_T	rs13402369	2	75189737	A	T	0.43904	ENSG00000236209		0.235798	0.0209636	11.248	5.03885e-16
2_132508152_A_G	rs1821705	2	132508152	A	G	0.46752	ENSG00000287071	CDRT15P4	-0.22884	0.0213617	-10.7126	1.30663e-15
2_27323385_C_T	rs1131375	2	27323385	C	T	0.39027	ENSG00000138030	KHK	0.281087	0.0259338	10.8386	1.55749e-15
2_18061117_G_C	rs56884760	2	18061117	G	C	0.43552	ENSG00000170745	KCNS3	0.436536	0.0397187	10.9907	1.55989e-15
2_203337001_A_G	rs12468226	2	203337001	A	G	0.12987	ENSG00000273456		0.229001	0.0284366	8.05305	1.3647e-14
2_114493509_CT_C		2	114493509	CT	C	0.18187	ENSG00000227359		0.406761	0.0368879	11.0269	1.42776e-14
2_21246306_G_C	rs12714102	2	21246306	G	C	0.11653	ENSG00000084674	APOB	0.170355	0.0168964	10.0823	1.44083e-14
2_202145612_C_T	rs10804111	2	202145612	C	T	0.39679	ENSG00000064012	CASP8	0.216759	0.0212681	10.1917	2.10365e-14
2_113790260_C_G	rs11123156	2	113790260	C	G	0.34236	ENSG00000136696	IL36B	-0.493765	0.0486697	-10.1452	2.22067e-14
2_242916869_A_G	rs66921654	2	242916869	A	G	0.48713	ENSG00000237940	LINC01238	-0.326756	0.0318642	-10.2546	5.15968e-14
2_20142744_G_A	rs10208878	2	20142744	G	A	0.11679	ENSG00000183891	TTC32	0.374949	0.0363573	10.3129	7.45974e-14
2_190526205_C_T	rs2289226	2	190526205	C	T	0.2668	ENSG00000128699	ORMDL1	-0.279584	0.0277608	-10.0712	1.26981e-13
2_241821504_C_T	rs9288742	2	241821504	C	T	0.42857	ENSG00000172478	MAB21L4	-0.264627	0.0273901	-9.6614	1.9492e-13
2_242695900_T_C	rs6733823	2	242695900	T	C	0.49349	ENSG00000180902	D2HGDH	-0.259733	0.028542	-9.10004	2.77768e-13
2_43561985_A_G	rs72790903	2	43561985	A	G	0.11041	ENSG00000234936		0.318511	0.0420196	7.58006	3.2967e-13
2_28852855_G_T	rs4555300	2	28852855	G	T	0.23288	ENSG00000230730		0.329309	0.0360491	9.13502	6.88572e-13
2_132256059_CTG_C	rs1011231516	2	132256059	CTG	C	0.24009	ENSG00000152117	SMPD4BP	-0.297259	0.0321946	-9.23317	7.25192e-13
2_74345370_C_G	rs60705299	2	74345370	C	G	0.18224	ENSG00000257800	FNBP1P1	0.120841	0.0127448	9.48157	7.26756e-13
2_113981022_G_A	rs6707386	2	113981022	G	A	0.38389	ENSG00000189223	PAX8-AS1	-1.1282	0.125597	-8.98266	8.48432e-13
2_240956982_G_A	rs6732752	2	240956982	G	A	0.12991	ENSG00000130414	NDUFA10	-0.202284	0.0226392	-8.93513	1.85358e-12
2_74690378_C_T	rs1063588	2	74690378	C	T	0.22727	ENSG00000115274	INO80B	-0.230117	0.0260724	-8.82605	2.63808e-12
2_85546052_A_G	rs1053561	2	85546052	A	G	0.40909	ENSG00000152291	TGOLN2	-0.11103	0.0121028	-9.1739	2.79284e-12
2_3481857_G_T	rs4641971	2	3481857	G	T	0.40616	ENSG00000225234	TRAPPC12-AS1	-0.23352	0.0276491	-8.44583	4.06443e-12
2_113981022_G_A	rs6707386	2	113981022	G	A	0.38389	ENSG00000125618	PAX8	-0.825687	0.0964583	-8.56004	4.33122e-12
2_218617622_G_A	rs80352669	2	218617622	G	A	0.05848	ENSG00000231672	DIRC3	1.1611	0.13561	8.56202	4.393e-12
2_28644670_G_C	rs7559046	2	28644670	G	C	0.40867	ENSG00000270210		0.168915	0.0235828	7.16264	4.90898e-12
2_3493560_A_G	rs13003003	2	3493560	A	G	0.38126	ENSG00000171853	TRAPPC12	0.202983	0.0238196	8.52167	5.16517e-12
2_200632991_A_G	rs1523816	2	200632991	A	G	0.27812	ENSG00000226124	FTCDNL1	-0.375955	0.0443658	-8.47397	6.41623e-12
2_114399145_G_A	rs73955042	2	114399145	G	A	0.3829	ENSG00000236397	DDX11L2	0.54617	0.0684513	7.97895	4.22264e-11
2_159676116_C_T	rs10207728	2	159676116	C	T	0.40969	ENSG00000251491	OR7E28P	-0.605257	0.0758621	-7.97838	4.70093e-11
2_29060630_T_A	rs61226201	2	29060630	T	A	0.49934	ENSG00000171103	TRMT61B	0.153364	0.019315	7.94014	5.16141e-11
2_113219906_C_T	rs13390931	2	113219906	C	T	0.39574	ENSG00000169629	RGPD8	0.275057	0.0349335	7.87374	8.68559e-11
2_75913595_A_G	rs13391581	2	75913595	A	G	0.22793	ENSG00000270696		0.318253	0.0394038	8.0767	8.97614e-11
2_179351321_T_TCTTA		2	179351321	T	TCTTA	0.19505	ENSG00000116095	PLEKHA3	-0.239662	0.031126	-7.69974	1.49927e-10
2_73641364_C_T	rs6755241	2	73641364	C	T	0.26578	ENSG00000163016	ALMS1P1	0.0960919	0.0121529	7.9069	1.54495e-10
2_9988795_C_CAA	rs921127523	2	9988795	C	CAA	0.18826	ENSG00000269973		0.207443	0.0271169	7.64995	2.26508e-10
2_86422416_T_C	rs17551822	2	86422416	T	C	0.49999	ENSG00000132305	IMMT	-0.0862988	0.0110859	-7.78457	2.57697e-10
2_87322042_G_A	rs17041053	2	87322042	G	A	0.48686	ENSG00000231259	ANAPC1P2	-0.51898	0.0684664	-7.58007	3.01597e-10
2_46863872_A_C	rs6544906	2	46863872	A	C	0.42219	ENSG00000119878	CRIPT	0.114223	0.0154353	7.4001	3.11574e-10
2_43330109_C_A	rs4567998	2	43330109	C	A	0.33742	ENSG00000230587	LINC02580	-0.216322	0.0264325	-8.18393	3.54878e-10
2_113680114_C_T	rs2708954	2	113680114	C	T	0.08446	ENSG00000125571	IL37	-0.76612	0.0993459	-7.71165	3.72675e-10
2_192111616_C_T	rs35596292	2	192111616	C	T	0.42757	ENSG00000227542	MYO1B-AS1	0.114954	0.0152007	7.56238	4.25756e-10
2_160756345_G_A	rs7595388	2	160756345	G	A	0.44087	ENSG00000054219	LY75	0.20716	0.027438	7.55011	5.7163e-10
2_242667894_A_G	rs7588212	2	242667894	A	G	0.40851	ENSG00000168395	ING5	-0.139784	0.017803	-7.8517	5.78953e-10
2_132339510_A_G	rs11674634	2	132339510	A	G	0.40919	ENSG00000287151	C2orf27A	-0.278018	0.0375848	-7.39708	6.05554e-10
2_114459955_G_T	rs13416930	2	114459955	G	T	0.43326	ENSG00000115084	SLC35F5	-0.212059	0.0286702	-7.3965	6.28673e-10
2_242919146_A_G	rs4973674	2	242919146	A	G	0.46729	ENSG00000233806	LINC01237	-0.203323	0.026375	-7.70894	6.40373e-10
2_234176108_T_TA	rs79648914	2	234176108	T	TA	0.45437	ENSG00000085978	ATG16L1	0.115543	0.0156207	7.39678	6.99235e-10
2_119741069_G_C	rs6722472	2	119741069	G	C	0.22058	ENSG00000019169	MARCO	-0.62544	0.0867799	-7.2072	9.32952e-10
2_85545490_T_C	rs7428	2	85545490	T	C	0.44156	ENSG00000246575		-0.19649	0.0260008	-7.55705	1.86624e-09
2_132583143_GAT_G	rs869158198	2	132583143	GAT	G	0.18736	ENSG00000186825	CDRT15P3	0.188492	0.0257084	7.33192	1.98443e-09
2_202003170_A_G	rs7573256	2	202003170	A	G	0.16324	ENSG00000003402	CFLAR	-0.147601	0.0210051	-7.02691	2.39862e-09
2_162107295_G_T	rs3731769	2	162107295	G	T	0.29883	ENSG00000227403	LINC01806	-0.186497	0.0265868	-7.01464	2.55732e-09
2_85783128_T_G	rs6738645	2	85783128	T	G	0.43579	ENSG00000115486	GGCX	0.109835	0.015817	6.9441	4.05716e-09
2_35304873_G_T	rs1922358	2	35304873	G	T	0.14947	ENSG00000237320		0.313646	0.0455984	6.87845	4.15411e-09
2_46761181_G_A	rs4952831	2	46761181	G	A	0.25979	ENSG00000250565	ATP6V1E2	-0.238405	0.0344157	-6.92722	4.21286e-09
2_191177958_C_CCCTT	rs1688605983	2	191177958	C	CCCTT	0.4226	ENSG00000198130	HIBCH	0.196485	0.0284505	6.90623	4.43595e-09
2_102613371_CA_C	rs1206926969	2	102613371	CA	C	0.2403	ENSG00000115590	IL1R2	0.490999	0.0685562	7.16199	4.99182e-09
2_132493876_T_G	rs4850246	2	132493876	T	G	0.37103	ENSG00000213222	TOMM40P4	-0.0862575	0.012504	-6.8984	5.27605e-09
2_85787123_C_T	rs67988001	2	85787123	C	T	0.25291	ENSG00000118640	VAMP8	-0.102249	0.0149049	-6.86012	6.91715e-09
3_128001515_G_C	rs7374227	3	128001515	G	C	0.11703	ENSG00000132394	EEFSEC	-2.03297	0.0583889	-34.8177	9.47391e-46
3_53111704_T_C	rs1864367	3	53111704	T	C	0.42873	ENSG00000242142	SERBP1P3	0.24194	0.0184774	13.0938	5.12567e-32
3_40462510_A_T	rs13066971	3	40462510	A	T	0.39613	ENSG00000223797	ENTPD3-AS1	-0.186272	0.0162605	-11.4555	6.33657e-26
3_150306490_T_C	rs2868946	3	150306490	T	C	0.18182	ENSG00000144895	EIF2A	0.275479	0.0162496	16.9529	4.25046e-23
3_101437433_A_G	rs35850993	3	101437433	A	G	0.33109	ENSG00000286699		-0.256429	0.0164178	-15.6189	1.49956e-20
3_39469685_C_CATA	rs1293683797	3	39469685	C	CATA	0.35072	ENSG00000168028	RPSA	-0.197285	0.0151676	-13.0071	2.11017e-18
3_125802782_C_G	rs59713080	3	125802782	C	G	0.27389	ENSG00000250012	SLC41A3-AS1	-0.332604	0.0256847	-12.9495	3.11593e-18
3_75904907_G_A	rs7634843	3	75904907	G	A	0.43365	ENSG00000242516	LINC00960	-0.895902	0.0759705	-11.7928	2.08761e-17
3_134062433_T_G	rs1603824	3	134062433	T	G	0.33083	ENSG00000260633		-0.143086	0.0111877	-12.7895	2.17681e-17
3_49044713_C_T	rs71324929	3	49044713	C	T	0.07776	ENSG00000178252	WDR6	0.559614	0.0468222	11.9519	2.37877e-17
3_194997620_C_T	rs2000052	3	194997620	C	T	0.25327	ENSG00000173950	XXYLT1	-0.233382	0.0207998	-11.2204	5.29038e-16
3_126249265_G_A	rs744233	3	126249265	G	A	0.31222	ENSG00000180767	CHST13	-0.10308	0.0101301	-10.1756	2.29178e-14
3_98416900_G_T	rs10935473	3	98416900	G	T	0.38312	ENSG00000239445	ST3GAL6-AS1	-0.267215	0.0267623	-9.98475	7.72157e-14
3_58564699_C_A	rs9812469	3	58564699	C	A	0.41439	ENSG00000168309	FAM107A	0.418828	0.0424567	9.86484	9.21215e-14
3_158519446_T_C	rs2244996	3	158519446	T	C	0.29254	ENSG00000272247		-0.191119	0.0215953	-8.85002	1.72618e-12
3_46619238_T_A	rs80045772	3	46619238	T	A	0.2281	ENSG00000241186	TDGF1	0.173943	0.0187596	9.27223	1.85562e-12
3_182663516_G_A	rs1509229	3	182663516	G	A	0.25307	ENSG00000043093	DCUN1D1	-0.266611	0.0298311	-8.93734	2.05021e-12
3_50022064_G_A	rs139738301	3	50022064	G	A	0.48505	ENSG00000004534	RBM6	-0.122236	0.0135729	-9.00592	2.48836e-12
3_48743496_CGTGCATG_C	rs1312074322	3	48743496	CGTGCATG	C	0.34987	ENSG00000213672	NCKIPSD	0.154449	0.0164428	9.39309	2.64177e-12
3_49667691_T_C	rs9883000	3	49667691	T	C	0.21424	ENSG00000173540	GMPPB	-0.145574	0.0172152	-8.45611	8.32301e-12
3_50347787_CAGG_C		3	50347787	CAGG	C	0.05209	ENSG00000114378	HYAL1	-0.876789	0.105228	-8.33227	9.36522e-12
3_14348737_T_TG	rs1171788058	3	14348737	T	TG	0.2288	ENSG00000255021		-0.420235	0.0505807	-8.3082	9.70964e-12
3_66294095_G_A	rs1680402	3	66294095	G	A	0.34322	ENSG00000144741	SLC25A26	-0.143288	0.017324	-8.27103	1.70689e-11
3_171503310_T_C	rs1921343	3	171503310	T	C	0.16354	ENSG00000075651	PLD1	-0.220698	0.0267769	-8.2421	1.89782e-11
3_156880573_T_C	rs4608646	3	156880573	T	C	0.1884	ENSG00000244515	KRT18P34	-0.138893	0.0165728	-8.38078	2.14583e-11
3_48331286_G_C	rs77957078	3	48331286	G	C	0.28532	ENSG00000172113	NME6	-0.141579	0.0169941	-8.33106	2.31688e-11
3_20042834_C_T	rs4103004	3	20042834	C	T	0.35069	ENSG00000163576	EFHB	0.352035	0.043328	8.12488	2.69234e-11
3_41827026_A_G	rs10212536	3	41827026	A	G	0.26038	ENSG00000168038	ULK4	0.284628	0.0334345	8.51299	3.01856e-11
3_156532145_T_A	rs12492804	3	156532145	T	A	0.41721	ENSG00000240875	LINC00886	-0.287285	0.0351303	-8.1777	4.95931e-11
3_133451613_C_T	rs9869311	3	133451613	C	T	0.4846	ENSG00000091513	TF	-0.725236	0.0918443	-7.89636	5.47755e-11
3_141452359_C_T	rs16851704	3	141452359	C	T	0.06495	ENSG00000114124	GRK7	0.0990313	0.0125959	7.86219	8.80777e-11
3_52870132_G_A	rs1573815	3	52870132	G	A	0.26774	ENSG00000243696		0.192363	0.0241008	7.98162	9.17084e-11
3_183533623_C_G	rs2582092	3	183533623	C	G	0.48244	ENSG00000233885	YEATS2-AS1	0.146564	0.0181684	8.067	1.0852e-10
3_24443954_T_A	rs13065876	3	24443954	T	A	0.43033	ENSG00000151090	THRB	0.150165	0.0187032	8.02884	1.23094e-10
3_98292683_C_T	rs1675511	3	98292683	C	T	0.40487	ENSG00000286602		0.123961	0.0158235	7.83397	1.50077e-10
3_10316760_C_G	rs164939	3	10316760	C	G	0.27248	ENSG00000240288	GHRLOS	0.177451	0.0231245	7.67374	1.60994e-10
3_47328744_C_T	rs10490798	3	47328744	C	T	0.2013	ENSG00000114648	KLHL18	-0.153475	0.0195192	-7.8628	1.93116e-10
3_137851198_T_C	rs2724692	3	137851198	T	C	0.41438	ENSG00000118017	A4GNT	0.102341	0.0134311	7.61976	2.37552e-10
3_58388482_CTT_C	rs2058778859	3	58388482	CTT	C	0.44263	ENSG00000168291	PDHB	0.0996996	0.0126558	7.87781	2.90465e-10
3_49938227_C_G	rs3774758	3	49938227	C	G	0.49354	ENSG00000234667	ACTL11P	-0.0740474	0.00956018	-7.74539	3.12756e-10
3_48282651_TGCGC_T	rs577453669	3	48282651	TGCGC	T	0.31147	ENSG00000164048	ZNF589	0.217435	0.0291671	7.45481	4.94343e-10
3_153860857_G_A	rs12490468	3	153860857	G	A	0.18062	ENSG00000114790	ARHGEF26	-0.200319	0.0278517	-7.19234	5.56306e-10
3_195652708_T_C	rs6783079	3	195652708	T	C	0.24676	ENSG00000207650	MIR570	0.697694	0.0950379	7.34122	7.43558e-10
3_46556948_T_G	rs17030627	3	46556948	T	G	0.43518	ENSG00000012223	LTF	0.890693	0.122981	7.24252	9.64088e-10
3_188901397_C_T	rs12491585	3	188901397	C	T	0.13013	ENSG00000188001	TPRG1	0.296619	0.0410846	7.2197	1.3324e-09
3_121519793_C_T	rs7642353	3	121519793	C	T	0.39776	ENSG00000173226	IQCB1	0.115914	0.0161905	7.15942	1.34656e-09
3_254202_C_T	rs17263957	3	254202	C	T	0.07792	ENSG00000224318	CHL1-AS2	0.279831	0.0400859	6.9808	2.31475e-09
3_134216139_G_T	rs6799543	3	134216139	G	T	0.31219	ENSG00000129055	ANAPC13	0.10733	0.0145373	7.38311	2.34898e-09
3_50332697_G_A	rs13100173	3	50332697	G	A	0.44156	ENSG00000186792	HYAL3	-0.244353	0.0321276	-7.60568	2.41292e-09
3_182457097_T_C	rs2717297	3	182457097	T	C	0.43507	ENSG00000260377		0.146937	0.0208521	7.04662	2.72286e-09
3_32033850_A_G	rs6806060	3	32033850	A	G	0.0714	ENSG00000197385	ZNF860	0.176172	0.0288989	6.09617	2.94033e-09
3_150427910_T_G	rs13090897	3	150427910	T	G	0.46623	ENSG00000240137	ERICH6-AS1	-0.178726	0.0250676	-7.12975	4.73191e-09
3_122081660_A_C	rs9857710	3	122081660	A	C	0.42857	ENSG00000114023	FAM162A	-0.128875	0.0189672	-6.79464	5.45927e-09
3_130701607_T_C	rs34092799	3	130701607	T	C	0.20173	ENSG00000114670	NEK11	0.179986	0.0255216	7.05232	6.63035e-09
3_23150308_C_A	rs9826624	3	23150308	C	A	0.46752	ENSG00000182247	UBE2E2	0.149863	0.0219384	6.8311	7.35599e-09
4_25164735_T_C	rs62411567	4	25164735	T	C	0.12298	ENSG00000281501	SEPSECS-AS1	-0.587165	0.0377085	-15.5711	1.13191e-41
4_39458051_A_G	rs2125313	4	39458051	A	G	0.27281	ENSG00000163682	RPL9	-3.16055	0.123553	-25.5806	1.55232e-34
4_119161795_G_A	rs617430	4	119161795	G	A	0.35759	ENSG00000269893	SNHG8	0.623765	0.0431615	14.4519	4.68184e-21
4_185637418_C_T	rs2077205	4	185637418	C	T	0.3971	ENSG00000151725	CENPU	-0.456715	0.0324455	-14.0764	7.68644e-19
4_147128199_T_C	rs6821863	4	147128199	T	C	0.23926	ENSG00000250673	REELD1	0.411943	0.0364818	11.2917	1.33566e-16
4_159076826_C_T	rs6830702	4	159076826	C	T	0.18831	ENSG00000248429	GASK1B-AS1	0.321036	0.0280605	11.4409	3.52936e-16
4_185916817_T_C	rs7694312	4	185916817	T	C	0.44867	ENSG00000248517	LINC02437	-0.4517	0.0416786	-10.8377	5.70701e-16
4_83836725_T_A	rs3940815	4	83836725	T	A	0.28565	ENSG00000251022	THAP9-AS1	-0.271543	0.0240031	-11.3129	3.04739e-15
4_181476_T_C	rs7665922	4	181476	T	C	0.35068	ENSG00000250312	ZNF718	0.307707	0.0298552	10.3067	3.22595e-15
4_69915999_A_C	rs7435274	4	69915999	A	C	0.47242	ENSG00000171234	UGT2B7	-0.287	0.0273773	-10.4832	1.02826e-14
4_120409963_T_C	rs13145352	4	120409963	T	C	0.27947	ENSG00000245958	SEPTIN7P14	-0.274688	0.0246221	-11.1562	1.64694e-14
4_7931249_C_T	rs11733177	4	7931249	C	T	0.36339	ENSG00000196526	AFAP1	0.251873	0.0235914	10.6765	2.73813e-14
4_164435698_G_C	rs9993988	4	164435698	G	C	0.41644	ENSG00000273449		-0.210316	0.0219787	-9.56909	7.35675e-14
4_3024044_C_T	rs2471325	4	3024044	C	T	0.27318	ENSG00000125388	GRK4	-0.247391	0.0257268	-9.61609	1.14908e-13
4_727153_C_T	rs34434107	4	727153	C	T	0.3576	ENSG00000185619	PCGF3	-0.222445	0.0243684	-9.1284	1.27343e-13
4_175444382_T_C	rs1426945	4	175444382	T	C	0.46317	ENSG00000250596		0.0876234	0.00946936	9.25336	3.94938e-13
4_185905039_A_T	rs4861651	4	185905039	A	T	0.36577	ENSG00000187821	HELT	-0.198841	0.0205384	-9.68141	5.95882e-13
4_84395132_C_A	rs13116765	4	84395132	C	A	0.38957	ENSG00000163319	MRPS18C	0.18097	0.0194795	9.29029	1.88059e-12
4_8454938_G_A	rs871768	4	8454938	G	A	0.30011	ENSG00000155275	TRMT44	-0.148372	0.018213	-8.14651	1.88556e-11
4_75719006_C_T	rs13107535	4	75719006	C	T	0.32517	ENSG00000174808	BTC	-0.407333	0.0440325	-9.25075	2.86296e-11
4_3496110_C_T	rs10937930	4	3496110	C	T	0.29237	ENSG00000163956	LRPAP1	0.167457	0.0204966	8.16999	2.90814e-11
4_6270056_G_A	rs4689388	4	6270056	G	A	0.31209	ENSG00000109501	WFS1	0.184048	0.0225186	8.17317	5.78574e-11
4_80491820_T_C	rs2165387	4	80491820	T	C	0.25974	ENSG00000250334	LINC00989	-0.230843	0.0293548	-7.86388	7.36118e-11
4_6937984_C_T	rs9291123	4	6937984	C	T	0.38944	ENSG00000287104		0.242897	0.0309618	7.84504	1.07249e-10
4_187123784_T_C	rs6552962	4	187123784	T	C	0.23241	ENSG00000145476	CYP4V2	-0.258757	0.0343593	-7.5309	1.76591e-10
4_113143265_G_A	rs6813131	4	113143265	G	A	0.46905	ENSG00000145365	TIFA	0.164552	0.0204081	8.06307	1.91499e-10
4_26841743_G_A	rs36053391	4	26841743	G	A	0.33014	ENSG00000240005	STIM2-AS1	-0.520062	0.0708734	-7.3379	4.77094e-10
4_1212454_C_T	rs1265922	4	1212454	C	T	0.27333	ENSG00000163945	UVSSA	0.223036	0.0310389	7.18568	7.9553e-10
4_68521207_A_T	rs9997057	4	68521207	A	T	0.11079	ENSG00000270228		0.0839279	0.0111668	7.51587	8.85734e-10
4_185458566_A_G	rs13111483	4	185458566	A	G	0.3706	ENSG00000271538	LINC02427	-0.047429	0.00671944	-7.05847	1.07627e-09
4_4252175_G_GAT	rs10685229	4	4252175	G	GAT	0.14331	ENSG00000132406	TMEM128	0.133557	0.0187566	7.12052	1.81904e-09
4_8357736_A_C	rs34893440	4	8357736	A	C	0.19465	ENSG00000251615		0.270567	0.0384537	7.03616	1.90749e-09
4_7021107_T_C	rs12648134	4	7021107	T	C	0.43671	ENSG00000132405	TBC1D14	-0.0850949	0.0117229	-7.25889	2.83354e-09
4_178362122_C_G	rs13106192	4	178362122	C	G	0.26612	ENSG00000038002	AGA	-0.214107	0.0304698	-7.02686	3.249e-09
4_121995698_G_A	rs2136948	4	121995698	G	A	0.2273	ENSG00000173376	NDNF	0.198478	0.0298219	6.65543	3.35507e-09
4_119506139_G_A	rs7689541	4	119506139	G	A	0.40909	ENSG00000260404		-0.268412	0.038698	-6.93608	3.58609e-09
4_57718253_C_T	rs13108002	4	57718253	C	T	0.36358	ENSG00000269949		-0.145972	0.0242017	-6.03146	4.22839e-09
4_15728294_C_G	rs60913985	4	15728294	C	G	0.07183	ENSG00000214846		0.232228	0.0344723	6.73667	4.28201e-09
5_149853527_A_G	rs76993613	5	149853527	A	G	0.0974	ENSG00000254333	NDST1-AS1	0.812611	0.038453	21.1326	5.93322e-64
5_96252432_G_A	rs2927608	5	96252432	G	A	0.44157	ENSG00000164308	ERAP2	1.05717	0.0478401	22.0979	5.59876e-32
5_56205357_A_G	rs185220	5	56205357	A	G	0.20076	ENSG00000155542	SETD9	0.647358	0.0302382	21.4086	5.31291e-30
5_138132658_AT_A		5	138132658	AT	A	0.31903	ENSG00000253404	CTNNA1-AS1	-0.499433	0.0247201	-20.2035	2.7164e-26
5_149826572_G_A	rs13183077	5	149826572	G	A	0.24674	ENSG00000164587	RPS14	-0.367333	0.020276	-18.1167	2.76037e-25
5_179173067_T_G	rs9800237	5	179173067	T	G	0.20168	ENSG00000161021	MAML1	-1.88589	0.103801	-18.1683	3.07505e-25
5_74018774_A_C	rs16872220	5	74018774	A	C	0.15036	ENSG00000164346	NSA2	0.395047	0.02082	18.9744	2.36867e-24
5_68717462_T_C	rs299092	5	68717462	T	C	0.45185	ENSG00000152939	MARVELD2	-0.575046	0.0349911	-16.4341	4.94869e-22
5_81579071_AAG_A	rs1416202571	5	81579071	AAG	A	0.25995	ENSG00000205464	ATP6AP1L	-0.455588	0.0294053	-15.4934	8.34656e-22
5_1051687_T_C	rs1058508	5	1051687	T	C	0.40254	ENSG00000113504	SLC12A7	-0.553167	0.0381311	-14.507	9.2947e-22
5_167962244_C_T	rs13175257	5	167962244	C	T	0.18827	ENSG00000188573	FBLL1	0.397389	0.0269532	14.7437	6.27273e-21
5_180691410_G_A	rs1279910	5	180691410	G	A	0.33815	ENSG00000248275	TRIM52-AS1	-0.360614	0.0252731	-14.2687	6.8897e-20
5_68528843_A_G	rs2972357	5	68528843	A	G	0.39611	ENSG00000152942	RAD17	-1.15779	0.100582	-11.5109	2.75419e-17
5_147298827_C_T	rs1864994	5	147298827	C	T	0.30411	ENSG00000250346	EEF1GP2	0.119654	0.0102618	11.6601	8.0594e-17
5_147693202_A_G	rs17719662	5	147693202	A	G	0.30707	ENSG00000145879	SPINK7	1.18756	0.102739	11.559	1.28908e-16
5_33440306_C_A	rs3756663	5	33440306	C	A	0.18832	ENSG00000249572	TARS1-DT	-0.503329	0.0467873	-10.7578	5.02611e-16
5_36954812_G_A	rs292182	5	36954812	G	A	0.45455	ENSG00000285967	NIPBL-DT	0.183794	0.0173914	10.5681	1.35843e-15
5_80581631_A_C	rs62365032	5	80581631	A	C	0.0974	ENSG00000247572	CKMT2-AS1	-0.348783	0.0279325	-12.4867	3.80874e-15
5_80606814_C_T	rs1566432	5	80606814	C	T	0.18274	ENSG00000248794		0.744007	0.062816	11.8442	5.25129e-15
5_138773090_A_G	rs10900864	5	138773090	A	G	0.34933	ENSG00000170482	SLC23A1	-0.409591	0.04012	-10.2091	8.39995e-15
5_34651789_T_C	rs458247	5	34651789	T	C	0.2924	ENSG00000271874		0.617921	0.0618564	9.98962	1.17578e-14
5_179156449_T_C	rs7566	5	179156449	T	C	0.17535	ENSG00000127022	CANX	-2.0828	0.212777	-9.78864	4.11188e-14
5_139931779_T_A	rs10589076	5	139931779	T	A	0.40879	ENSG00000213523	SRA1	0.135507	0.0138707	9.76923	2.2128e-13
5_36702864_C_A	rs1025288	5	36702864	C	A	0.40174	ENSG00000250155		0.212831	0.0251126	8.47508	1.07144e-12
5_127508074_G_GT	rs1581134815	5	127508074	G	GT	0.195	ENSG00000245937	SLC12A2-DT	0.168511	0.018563	9.07779	5.73166e-12
5_1336178_A_T	rs457130	5	1336178	A	T	0.40287	ENSG00000286388		-0.159562	0.0189765	-8.40841	8.15347e-12
5_78275186_G_A	rs62377898	5	78275186	G	A	0.21429	ENSG00000113273	ARSB	-0.137791	0.0157954	-8.72348	1.05727e-11
5_137876920_G_A	rs154069	5	137876920	G	A	0.42207	ENSG00000113013	HSPA9	-0.212959	0.0230958	-9.22066	1.10455e-11
5_177266026_G_A	rs2382160	5	177266026	G	A	0.38337	ENSG00000170089		0.453848	0.0548926	8.26793	1.3497e-11
5_64940630_T_C	rs154869	5	64940630	T	C	0.40841	ENSG00000113593	PPWD1	-0.113261	0.0132463	-8.55035	1.56579e-11
5_150315356_G_C	rs6889435	5	150315356	G	C	0.44219	ENSG00000197083	ZNF300P1	-0.371731	0.0454262	-8.18318	1.96026e-11
5_145514420_A_G	rs62373773	5	145514420	A	G	0.21415	ENSG00000133706	LARS1	0.162201	0.0192876	8.4096	3.77474e-11
5_64953081_C_T	rs11737962	5	64953081	C	T	0.21328	ENSG00000123219	CENPK	0.236523	0.0286627	8.25194	4.1491e-11
5_172534347_C_T	rs17662639	5	172534347	C	T	0.11744	ENSG00000113734	BNIP1	-0.187884	0.0235307	-7.98462	4.98644e-11
5_108710699_A_G	rs7720036	5	108710699	A	G	0.27924	ENSG00000249476		-0.10365	0.0124155	-8.34839	6.67507e-11
5_140564263_C_T	rs17844666	5	140564263	C	T	0.25008	ENSG00000120322	PCDHB8	0.12527	0.0159221	7.86768	7.73128e-11
5_438564_T_C	rs2241598	5	438564	T	C	0.27837	ENSG00000221990	EXOC3-AS1	0.19166	0.0240826	7.95847	1.0876e-10
5_176084160_A_G	rs4868678	5	176084160	A	G	0.26623	ENSG00000048140	TSPAN17	-0.149381	0.0193628	-7.71487	1.09029e-10
5_6604533_AC_A	rs1736676664	5	6604533	AC	A	0.33234	ENSG00000037474	NSUN2	-0.135769	0.017208	-7.88989	1.52205e-10
5_140566244_A_G	rs6580182	5	140566244	A	G	0.48003	ENSG00000272674	PCDHB16	0.230333	0.0302566	7.61264	1.70731e-10
5_430776_C_T	rs77580397	5	430776	C	T	0.1679	ENSG00000225138	SLC9A3-AS1	0.572296	0.0747778	7.65328	1.99614e-10
5_151039702_A_T	rs2033468	5	151039702	A	T	0.45377	ENSG00000260581		-0.190524	0.0256121	-7.43881	3.0061e-10
5_151221399_T_C	rs7735811	5	151221399	T	C	0.37671	ENSG00000275765		-0.156652	0.0211941	-7.39133	3.86267e-10
5_87672704_A_G	rs6452782	5	87672704	A	G	0.35178	ENSG00000247828	TMEM161B-DT	0.187949	0.0244137	7.69853	4.29512e-10
5_134670656_A_G	rs73789312	5	134670656	A	G	0.05195	ENSG00000270021		-0.249454	0.0339205	-7.35408	7.24007e-10
5_42968313_G_A	rs309921	5	42968313	G	A	0.35012	ENSG00000287263		-0.142182	0.019179	-7.41342	7.36455e-10
5_49779592_A_G	rs1344365	5	49779592	A	G	0.4349	ENSG00000170571	EMB	0.23748	0.0326361	7.27661	8.00734e-10
5_33323353_TA_T	rs1579531498	5	33323353	TA	T	0.2666	ENSG00000250697		0.238449	0.0334431	7.13	1.20738e-09
5_175572010_C_T	rs6556241	5	175572010	C	T	0.47446	ENSG00000251623	FAM153B	0.638577	0.0888868	7.18416	1.41545e-09
5_32325591_C_T	rs2963968	5	32325591	C	T	0.45392	ENSG00000150712	MTMR12	-0.131375	0.0185053	-7.09932	1.68012e-09
5_80004285_A_AT	rs1013866496	5	80004285	A	AT	0.13644	ENSG00000113318	MSH3	0.201368	0.0280185	7.18699	1.89769e-09
5_134135076_A_G	rs11242227	5	134135076	A	G	0.10392	ENSG00000164615	CAMLG	0.210883	0.0301896	6.98529	2.6873e-09
5_81418500_G_A	rs113136234	5	81418500	G	A	0.09134	ENSG00000152348	ATG10	-0.33958	0.0476557	-7.12569	3.89225e-09
5_180258114_T_A	rs1872181	5	180258114	T	A	0.05852	ENSG00000278970	HEIH	-0.256629	0.0366566	-7.00091	4.29826e-09
6_150110113_G_A	rs9688940	6	150110113	G	A	0.47258	ENSG00000285889		0.346368	0.0252897	13.696	2.52388e-34
6_109728441_T_C	rs9480949	6	109728441	T	C	0.44079	ENSG00000260273		0.210882	0.0157937	13.3523	5.28539e-33
6_38702959_G_A	rs17623162	6	38702959	G	A	0.18832	ENSG00000124721	DNAH8	1.3599	0.067733	20.0774	5.38251e-29
6_99884300_C_CAA	rs1582918229	6	99884300	C	CAA	0.48021	ENSG00000228506		0.410081	0.0225086	18.2188	4.34773e-26
6_161348134_C_A	rs73021719	6	161348134	C	A	0.20078	ENSG00000233342		0.206037	0.0184067	11.1936	5.55757e-25
6_86180732_A_C	rs10944128	6	86180732	A	C	0.40261	ENSG00000203875	SNHG5	0.970382	0.0587479	16.5177	8.06405e-24
6_37604620_C_T	rs7748104	6	37604620	C	T	0.45566	ENSG00000112139	MDGA1	-1.03211	0.061501	-16.7821	1.76317e-21
6_42660017_A_G	rs9394917	6	42660017	A	G	0.3466	ENSG00000112619	PRPH2	0.256622	0.0186627	13.7505	4.54949e-20
6_150210685_C_T	rs9383921	6	150210685	C	T	0.42208	ENSG00000216906		0.161131	0.0118879	13.5542	5.3246e-19
6_1564371_A_G	rs2317967	6	1564371	A	G	0.22731	ENSG00000272279		0.827443	0.0707838	11.6897	3.85298e-18
6_42928461_C_T	rs10948059	6	42928461	C	T	0.46797	ENSG00000124587	PEX6	0.442938	0.036652	12.085	4.93011e-18
6_5454013_A_C	rs2503838	6	5454013	A	C	0.25325	ENSG00000269985		-0.410415	0.038289	-10.7189	4.26458e-16
6_109728441_T_C	rs9480949	6	109728441	T	C	0.44079	ENSG00000135587	SMPD2	0.181258	0.016488	10.9934	3.19442e-15
6_151767907_A_G	rs2128945	6	151767907	A	G	0.47004	ENSG00000155906	RMND1	-0.20399	0.019057	-10.7042	3.36494e-15
6_150213499_A_G	rs7742692	6	150213499	A	G	0.44269	ENSG00000203722	RAET1G	0.383171	0.0376812	10.1688	1.89421e-14
6_167385623_T_C	rs1130033	6	167385623	T	C	0.40289	ENSG00000026297	RNASET2	0.241098	0.0238811	10.0958	2.19696e-14
6_139018132_A_G	rs1129180	6	139018132	A	G	0.28574	ENSG00000225177		0.365878	0.0330882	11.0577	2.87032e-14
6_89931043_G_T	rs6905627	6	89931043	G	T	0.30414	ENSG00000146276	GABRR1	0.166103	0.0177399	9.36326	1.0337e-13
6_107087622_A_G	rs1993774	6	107087622	A	G	0.41575	ENSG00000130348	QRSL1	-0.117126	0.0118472	-9.88639	1.60652e-13
6_35057479_C_T	rs17610836	6	35057479	C	T	0.13666	ENSG00000124678	TCP11	0.254323	0.0263385	9.65592	6.64937e-13
6_167707759_C_T	rs2076007	6	167707759	C	T	0.09091	ENSG00000112494	UNC93A	-0.628399	0.0686501	-9.15365	9.14081e-13
6_7541367_A_C	rs77482345	6	7541367	A	C	0.45448	ENSG00000261189		0.228029	0.0241593	9.43858	9.80283e-13
6_138142737_A_G	rs2788289	6	138142737	A	G	0.29915	ENSG00000237499	WAKMAR2	-0.410184	0.0412515	-9.94349	2.01838e-12
6_53889581_A_C	rs10080737	6	53889581	A	C	0.2013	ENSG00000236996	MLIP-IT1	-0.455754	0.0506452	-8.99897	2.16656e-12
6_43742527_G_A	rs833068	6	43742527	G	A	0.28485	ENSG00000272114		-0.543797	0.0604399	-8.99733	2.90992e-12
6_149943918_C_T	rs10747275	6	149943918	C	T	0.42886	ENSG00000120253	NUP43	-0.182012	0.0194946	-9.33653	2.95325e-12
6_58362847_C_T	rs1936255	6	58362847	C	T	0.28045	ENSG00000215190	LINC00680	-0.324826	0.0392158	-8.28302	6.28345e-12
6_137158668_T_C	rs34404520	6	137158668	T	C	0.08445	ENSG00000112357	PEX7	-0.23043	0.0258001	-8.93135	6.43489e-12
6_150213499_A_G	rs7742692	6	150213499	A	G	0.44269	ENSG00000223701	RAET1E-AS1	0.313779	0.0352444	8.90295	7.65945e-12
6_111924730_G_T	rs35815577	6	111924730	G	T	0.1039	ENSG00000255389		-0.24365	0.0289038	-8.4297	9.34524e-12
6_97324845_A_T	rs1328122	6	97324845	A	T	0.33113	ENSG00000112218	GPR63	-0.0534059	0.00643725	-8.29638	1.28141e-11
6_6586605_C_T	rs9328372	6	6586605	C	T	0.31405	ENSG00000112799	LY86	0.228592	0.0275133	8.30842	1.77934e-11
6_99944858_A_C	rs9389427	6	99944858	A	C	0.16897	ENSG00000219755		0.236096	0.0272244	8.67224	2.03488e-11
6_24630838_T_TAAAC	rs1582325439	6	24630838	T	TAAAC	0.22073	ENSG00000137261	KIAA0319	-0.15513	0.0184623	-8.40252	2.10123e-11
6_54706583_A_G	rs9396000	6	54706583	A	G	0.05195	ENSG00000224984		1.29083	0.157913	8.17431	2.21133e-11
6_131950487_G_C	rs3756786	6	131950487	G	C	0.24067	ENSG00000118520	ARG1	-0.437622	0.0532737	-8.21459	2.67397e-11
6_38723161_T_G	rs2206860	6	38723161	T	G	0.42978	ENSG00000124767	GLO1	0.241924	0.0293803	8.23422	3.15124e-11
6_73969722_C_T	rs10943084	6	73969722	C	T	0.08463	ENSG00000234882	EIF3EP1	0.428532	0.0521883	8.21126	5.06906e-11
6_37255500_G_A	rs2748332	6	37255500	G	A	0.12988	ENSG00000172738	TMEM217	0.225564	0.0304839	7.39944	1.46547e-10
6_49437667_TAA_T	rs1409274410	6	49437667	TAA	T	0.33654	ENSG00000146085	MMUT	0.154371	0.0207275	7.44762	2.6589e-10
6_73984267_G_A	rs45491600	6	73984267	G	A	0.08445	ENSG00000239626	RPSAP41	0.482146	0.0614694	7.84368	3.13341e-10
6_135867300_C_CTG	rs202091352	6	135867300	C	CTG	0.27352	ENSG00000135541	AHI1	0.228687	0.0301968	7.57322	4.32809e-10
6_110737247_C_T	rs9374176	6	110737247	C	T	0.49315	ENSG00000203797	DDO	0.124824	0.0166459	7.49879	4.50226e-10
6_24410364_A_C	rs7769012	6	24410364	A	C	0.35072	ENSG00000124532	MRS2	0.138263	0.0186161	7.42708	6.07605e-10
6_116588910_A_G	rs1204861	6	116588910	A	G	0.20131	ENSG00000187189	TSPYL4	-0.110606	0.0148781	-7.43411	1.17813e-09
6_71106657_G_A	rs7743819	6	71106657	G	A	0.20834	ENSG00000237643		-0.646548	0.0892354	-7.24543	1.50229e-09
6_166750452_A_G	rs7771603	6	166750452	A	G	0.23363	ENSG00000286760		-0.0809199	0.0113699	-7.11705	1.98101e-09
6_132050787_C_G	rs3800200	6	132050787	C	G	0.16288	ENSG00000154269	ENPP3	0.205021	0.0287424	7.13305	2.17196e-09
6_109578055_G_A	rs4946951	6	109578055	G	A	0.26511	ENSG00000203799	CCDC162P	-0.265088	0.0380916	-6.95921	3.16001e-09
6_111366465_G_A	rs13202203	6	111366465	G	A	0.2078	ENSG00000197498	RPF2	-0.153909	0.0220042	-6.99451	3.51229e-09
6_53853589_A_C	rs1041148	6	53853589	A	C	0.19492	ENSG00000236740		-0.391407	0.0560733	-6.98029	3.81089e-09
6_150212003_C_T	rs9383583	6	150212003	C	T	0.18182	ENSG00000164520	RAET1E	-0.358136	0.0528327	-6.77868	5.20253e-09
6_109815440_A_G	rs7773950	6	109815440	A	G	0.40848	ENSG00000155085	AK9	-0.103589	0.0152332	-6.80019	5.35829e-09
6_56812717_T_C	rs13198484	6	56812717	T	C	0.13602	ENSG00000151917	BEND6	-0.254712	0.0360702	-7.06157	5.66807e-09
6_166737980_G_A	rs4710041	6	166737980	G	A	0.14301	ENSG00000233231	HNRNPA1P49	-0.113928	0.0168099	-6.77741	6.2525e-09
6_58362847_C_T	rs1936255	6	58362847	C	T	0.28045	ENSG00000272541		-0.298297	0.0452003	-6.59946	7.59059e-09
7_72213483_A_G	rs6973267	7	72213483	A	G	0.23896	ENSG00000277149	TYW1B	0.749573	0.0263784	28.4161	1.24121e-34
7_95026753_T_C	rs11767787	7	95026753	T	C	0.23405	ENSG00000005981	ASB4	0.220913	0.0183891	12.0133	5.79071e-28
7_106994104_A_G	rs7802375	7	106994104	A	G	0.46641	ENSG00000164597	COG5	-1.12178	0.0599871	-18.7004	1.06618e-27
7_73248586_C_T	rs4286826	7	73248586	C	T	0.39438	ENSG00000165171	METTL27	-0.527079	0.030387	-17.3456	3.56037e-25
7_1205924_A_G	rs12702447	7	1205924	A	G	0.40543	ENSG00000229043	ZFAND2A-DT	-0.470001	0.0266576	-17.6311	1.56855e-23
7_142326607_C_T	rs17260	7	142326607	C	T	0.46792	ENSG00000211747	TRBV20-1	-0.961877	0.0586074	-16.4122	1.84013e-22
7_23175946_A_G	rs6953996	7	23175946	A	G	0.38193	ENSG00000230658	KLHL7-DT	0.17811	0.0107399	16.5839	6.69799e-22
7_142568878_A_G	rs4987687	7	142568878	A	G	0.14934	ENSG00000165125	TRPV6	-0.842225	0.0538858	-15.6298	6.76844e-22
7_1209027_T_G	rs2949184	7	1209027	T	G	0.43472	ENSG00000178381	ZFAND2A	-0.374357	0.0264075	-14.1762	4.1699e-21
7_99974968_G_A	rs6975563	7	99974968	G	A	0.15609	ENSG00000121716	PILRB	0.457204	0.0311264	14.6886	7.3243e-21
7_64461496_GC_G	rs869083425	7	64461496	GC	G	0.35821	ENSG00000213462	ERV3-1	0.667436	0.0487713	13.685	5.62353e-19
7_66204593_A_G	rs2707852	7	66204593	A	G	0.43504	ENSG00000226824		-0.343482	0.0271196	-12.6655	1.4941e-17
7_130316613_T_TAAGA	rs35577789	7	130316613	T	TAAGA	0.15631	ENSG00000158623	COPG2	0.381609	0.0309958	12.3116	8.06745e-17
7_564213_G_A	rs62433864	7	564213	G	A	0.12971	ENSG00000223855	PDGFA-DT	0.340043	0.0311816	10.9053	2.75535e-16
7_128318168_A_G	rs6945126	7	128318168	A	G	0.42382	ENSG00000243679		0.266138	0.0237186	11.2206	3.25805e-16
7_128318168_A_G	rs6945126	7	128318168	A	G	0.42382	ENSG00000230715		0.357573	0.0318857	11.2142	4.00012e-16
7_76138796_C_CAA	rs1363088404	7	76138796	C	CAA	0.34997	ENSG00000230305		0.617872	0.0565065	10.9345	6.02885e-16
7_64461496_GC_G	rs869083425	7	64461496	GC	G	0.35821	ENSG00000226002	GTF2IP14	0.272719	0.0261568	10.4263	8.41288e-16
7_142568878_A_G	rs4987687	7	142568878	A	G	0.14934	ENSG00000106123	EPHB6	-0.596484	0.0546254	-10.9195	9.56761e-16
7_35704949_T_C	rs2392378	7	35704949	T	C	0.43481	ENSG00000271122	HERPUD2-AS1	0.14373	0.0122824	11.7021	2.22966e-15
7_55858667_C_A	rs10262809	7	55858667	C	A	0.27368	ENSG00000226278	PSPHP1	2.52786	0.243987	10.3606	2.9281e-15
7_128308386_C_T	rs6467202	7	128308386	C	T	0.42267	ENSG00000229413		0.316665	0.0307721	10.2907	5.05474e-15
7_107528102_A_G	rs6965674	7	107528102	A	G	0.35135	ENSG00000273055		-0.332813	0.0320265	-10.3918	5.60352e-15
7_23723212_C_T	rs2191305	7	23723212	C	T	0.45479	ENSG00000234286		0.890581	0.083668	10.6442	1.05716e-14
7_32994114_T_A	rs62467427	7	32994114	T	A	0.18216	ENSG00000205763	RP9P	-0.25303	0.0258053	-9.80534	1.83512e-14
7_142326607_C_T	rs17260	7	142326607	C	T	0.46792	ENSG00000211746	TRBV19	-0.500669	0.048754	-10.2693	1.93079e-14
7_141492510_A_G	rs13223346	7	141492510	A	G	0.4611	ENSG00000127364	TAS2R4	0.0787423	0.00768948	10.2403	2.9132e-14
7_38414417_G_A	rs62445059	7	38414417	G	A	0.21425	ENSG00000228668	TRGV5P	0.759573	0.0755446	10.0546	2.96354e-14
7_50476139_C_T	rs12719019	7	50476139	C	T	0.41562	ENSG00000132436	FIGNL1	0.255447	0.0254033	10.0557	3.11588e-14
7_22848987_GT_G		7	22848987	GT	G	0.37043	ENSG00000196683	TOMM7	-0.182271	0.016422	-11.0992	4.40668e-14
7_144076915_C_G	rs1626337	7	144076915	C	G	0.3379	ENSG00000050327	ARHGEF5	-0.864506	0.0884274	-9.77646	4.52594e-14
7_64311557_G_A	rs6980403	7	64311557	G	A	0.47438	ENSG00000213640	EEF1DP4	-0.336995	0.0368566	-9.14341	1.7642e-13
7_23138474_C_T	rs7787110	7	23138474	C	T	0.40327	ENSG00000230042	AK3P3	-0.303434	0.0320216	-9.47592	1.99974e-13
7_27138829_G_A	rs1008410	7	27138829	G	A	0.22073	ENSG00000233429	HOTAIRM1	-0.359995	0.0383723	-9.38163	3.49097e-13
7_128580048_A_T	rs3778751	7	128580048	A	T	0.49354	ENSG00000128604	IRF5	0.209295	0.0226733	9.23087	4.61957e-13
7_142424782_G_A	rs4726571	7	142424782	G	A	0.44806	ENSG00000211753	TRBV28	-0.45618	0.0492409	-9.26426	5.67081e-13
7_143838394_A_G	rs2961169	7	143838394	A	G	0.48767	ENSG00000213214	ARHGEF35	-0.988487	0.10952	-9.02564	5.98659e-13
7_1088494_T_C	rs74785791	7	1088494	T	C	0.11047	ENSG00000224079		-0.687369	0.0759921	-9.04527	7.75134e-13
7_66379050_CTAAATAAA_C		7	66379050	CTAAATAAA	C	0.05199	ENSG00000272831		0.61222	0.0667894	9.16642	8.54123e-13
7_22894735_A_T	rs3757447	7	22894735	A	T	0.34378	ENSG00000228649	SNHG26	0.528516	0.0581525	9.08845	1.02688e-12
7_45763875_A_G	rs59922821	7	45763875	A	G	0.20638	ENSG00000272556	GTF2IP13	-0.270701	0.0295	-9.1763	1.09535e-12
7_150165280_A_T	rs2373748	7	150165280	A	T	0.38301	ENSG00000171115	GIMAP8	0.274284	0.0308302	8.89661	1.17832e-12
7_141466179_G_A	rs62476658	7	141466179	G	A	0.46766	ENSG00000228775	WEE2-AS1	0.284345	0.0327461	8.68334	1.38956e-12
7_8302284_G_A	rs9472	7	8302284	G	A	0.49987	ENSG00000244239	ICA1-AS1	0.224458	0.0238079	9.42786	3.98294e-12
7_150044262_T_C	rs73170192	7	150044262	T	C	0.29751	ENSG00000127399	LRRC61	0.254973	0.0276289	9.22847	4.21225e-12
7_66261225_T_TAA	rs1263859576	7	66261225	T	TAA	0.13641	ENSG00000229180	RABGEF1P1	-0.183932	0.0220027	-8.35952	8.02833e-12
7_66076931_T_TTTTG	rs201349475	7	66076931	T	TTTTG	0.37462	ENSG00000275400		-0.490494	0.0575821	-8.51816	8.24507e-12
7_87920173_CT_C		7	87920173	CT	C	0.17004	ENSG00000127954	STEAP4	0.404526	0.0465335	8.69322	8.89905e-12
7_76215147_T_C	rs55803891	7	76215147	T	C	0.23319	ENSG00000146707	POMZP3	0.638228	0.0769674	8.29219	9.11374e-12
7_74098056_A_G	rs7794284	7	74098056	A	G	0.26635	ENSG00000123965	PMS2P5	0.647818	0.0784249	8.26036	1.14597e-11
7_66786631_TATC_T	rs397836418	7	66786631	TATC	T	0.29724	ENSG00000106610	STAG3L4	-0.227823	0.0268278	-8.49205	1.69622e-11
7_55881917_A_G	rs1605029	7	55881917	A	G	0.29877	ENSG00000146733	PSPH	0.361523	0.043421	8.32599	2.18437e-11
7_128300762_T_C	rs12670271	7	128300762	T	C	0.29968	ENSG00000273270		-0.156873	0.0189654	-8.27152	2.32873e-11
7_135242973_T_G	rs11763242	7	135242973	T	G	0.18921	ENSG00000243317	STMP1	-0.179353	0.0219455	-8.17265	2.81172e-11
7_149975180_A_G	rs4015666	7	149975180	A	G	0.13639	ENSG00000106526	ACTR3C	-0.369273	0.0459196	-8.04174	4.91052e-11
7_43687296_C_T	rs2240516	7	43687296	C	T	0.38312	ENSG00000106603	COA1	-0.128694	0.0160424	-8.02209	5.91741e-11
7_30746690_A_C	rs757857	7	30746690	A	C	0.38305	ENSG00000106113	CRHR2	-0.148785	0.0183639	-8.10205	6.21957e-11
7_149577330_G_A	rs7799802	7	149577330	G	A	0.09092	ENSG00000171130	ATP6V0E2	0.426739	0.0542422	7.86729	1.17926e-10
7_74113141_G_A	rs3846966	7	74113141	G	A	0.27208	ENSG00000277072	STAG3L2	0.312946	0.0411508	7.60485	2.05233e-10
7_75846453_A_G	rs10952869	7	75846453	A	G	0.26611	ENSG00000127952	STYXL1	-0.311015	0.040974	-7.59053	2.19495e-10
7_77239456_T_G	rs10237942	7	77239456	T	G	0.12987	ENSG00000214293	APTR	-0.228255	0.0302289	-7.55088	3.77259e-10
7_142175816_C_T	rs2734153	7	142175816	C	T	0.32468	ENSG00000230099	TRBV5-4	0.233356	0.0303826	7.68056	3.94259e-10
7_107334513_T_A	rs2072064	7	107334513	T	A	0.27299	ENSG00000241764	CBLL1-AS1	0.270935	0.0359708	7.53207	5.07315e-10
7_143429038_A_G	rs4640977	7	143429038	A	G	0.42848	ENSG00000283537		-1.04828	0.142563	-7.35307	5.70407e-10
7_152149618_G_C	rs28775339	7	152149618	G	C	0.36971	ENSG00000261455	LINC01003	-0.177011	0.0234831	-7.53779	5.91882e-10
7_42941854_G_A	rs602524	7	42941854	G	A	0.16234	ENSG00000106591	MRPL32	-0.138157	0.0189383	-7.29512	6.30836e-10
7_142515811_A_C	rs17163745	7	142515811	A	C	0.3636	ENSG00000237254	TRBV30	-0.267498	0.0363723	-7.35443	6.84109e-10
7_65863600_C_T	rs778703	7	65863600	C	T	0.37096	ENSG00000237310	GS1-124K5.4	0.252499	0.0347595	7.26416	7.52778e-10
7_99490956_A_T	rs2572008	7	99490956	A	T	0.39005	ENSG00000146833	TRIM4	0.161368	0.0216959	7.43771	8.83078e-10
7_22893992_A_C	rs9639444	7	22893992	A	C	0.35618	ENSG00000226329		0.181578	0.0246923	7.35361	9.79064e-10
7_66576034_G_A	rs6973163	7	66576034	G	A	0.18877	ENSG00000198874	TYW1	0.142449	0.019449	7.32424	1.09198e-09
7_66390724_A_G	rs12530806	7	66390724	A	G	0.3008	ENSG00000273142	LINC02604	-0.201115	0.0276169	-7.28231	1.30882e-09
7_65375515_G_A	rs12671816	7	65375515	G	A	0.39702	ENSG00000236529		0.202618	0.0285007	7.10924	2.55779e-09
7_100887503_G_GC		7	100887503	G	GC	0.11106	ENSG00000106404	CLDN15	0.294915	0.0423173	6.96915	3.45853e-09
7_44121115_C_T	rs4640970	7	44121115	C	T	0.46759	ENSG00000239775		0.373642	0.0541837	6.89584	3.48223e-09
7_64122831_T_C	rs10269652	7	64122831	T	C	0.37008	ENSG00000271550	BNIP3P11	-0.228832	0.0328785	-6.95994	3.64335e-09
7_73184435_G_C	rs7084	7	73184435	G	C	0.43709	ENSG00000225969	ABHD11-AS1	-0.21984	0.0324659	-6.77139	4.70001e-09
7_120927109_C_A	rs60260855	7	120927109	C	A	0.15563	ENSG00000002745	WNT16	-0.451086	0.0673721	-6.69544	4.74546e-09
7_30289435_T_G	rs1558578	7	30289435	T	G	0.05195	ENSG00000281404	LINC01176	-0.610675	0.0897786	-6.80202	5.50116e-09
7_23307634_ATGGG_A	rs1783111457	7	23307634	ATGGG	A	0.43499	ENSG00000136235	GPNMB	-0.140259	0.0204955	-6.8434	5.64267e-09
7_150035183_C_T	rs11538922	7	150035183	C	T	0.28613	ENSG00000188707	ZBED6CL	-0.229813	0.0328104	-7.00427	5.98918e-09
7_43987234_G_A	rs58301995	7	43987234	G	A	0.42141	ENSG00000239556	UPK3BL3P	-0.219927	0.0298851	-7.3591	6.36887e-09
7_148859342_C_T	rs3953483	7	148859342	C	T	0.34437	ENSG00000197362	ZNF786	0.124128	0.018263	6.79671	6.84491e-09
7_155103374_A_G	rs60945883	7	155103374	A	G	0.28567	ENSG00000273117	INSIG1-DT	0.19828	0.0287729	6.8912	6.86527e-09
8_130761030_G_C	rs4144736	8	130761030	G	C	0.46958	ENSG00000147697	GSDMC	-0.861844	0.0481124	-17.9132	2.14623e-27
8_145586285_A_G	rs4313195	8	145586285	A	G	0.443	ENSG00000071894	CPSF1	-0.435013	0.0233909	-18.5975	2.68132e-26
8_6731265_GA_G	rs1806411496	8	6731265	GA	G	0.48599	ENSG00000164825	DEFB1	-3.34315	0.208369	-16.0443	6.53656e-24
8_11015338_C_T	rs10106207	8	11015338	C	T	0.45305	ENSG00000269918		-0.602325	0.0458749	-13.1297	4.87127e-21
8_144616902_A_G	rs4874146	8	144616902	A	G	0.46755	ENSG00000254859		-0.456753	0.0297417	-15.3573	1.74357e-20
8_42157902_T_C	rs2272733	8	42157902	T	C	0.18186	ENSG00000070501	POLB	-0.609198	0.0437277	-13.9316	2.12055e-19
8_143763690_G_A	rs10216533	8	143763690	G	A	0.49087	ENSG00000167653	PSCA	0.51952	0.0439746	11.8141	2.59913e-17
8_145599396_T_C	rs4407919	8	145599396	T	C	0.09099	ENSG00000160948	VPS28	0.529911	0.0475426	11.146	1.69137e-16
8_71608136_T_C	rs34085166	8	71608136	T	C	0.45203	ENSG00000221947	XKR9	0.258917	0.0230424	11.2365	1.72611e-16
8_130733723_T_C	rs4733557	8	130733723	T	C	0.39222	ENSG00000285108		-0.497392	0.0463155	-10.7392	3.64999e-16
8_8548304_C_T	rs7819167	8	8548304	C	T	0.27417	ENSG00000253958	CLDN23	-0.865355	0.0808766	-10.6997	7.96801e-16
8_8997975_G_A	rs13264959	8	8997975	G	A	0.05848	ENSG00000173281	PPP1R3B	-0.761872	0.0649726	-11.726	1.01041e-15
8_144616902_A_G	rs4874146	8	144616902	A	G	0.46755	ENSG00000287576		-0.0938563	0.0085956	-10.9191	3.25606e-15
8_100900356_A_T	rs12545930	8	100900356	A	T	0.20127	ENSG00000164919	COX6C	0.262768	0.0258244	10.1752	6.04355e-15
8_87481887_G_T	rs13267782	8	87481887	G	T	0.29742	ENSG00000176623	RMDN1	0.170757	0.0167962	10.1664	4.32658e-14
8_143849203_C_T	rs61054943	8	143849203	C	T	0.29221	ENSG00000180155	LYNX1	0.3863	0.0374179	10.3239	7.23254e-14
8_10584212_C_T	rs10100209	8	10584212	C	T	0.41561	ENSG00000248896		-0.382968	0.0391315	-9.78671	7.79257e-14
8_27401964_A_C	rs1126452	8	27401964	A	C	0.28571	ENSG00000120915	EPHX2	0.247921	0.0273238	9.07346	2.38112e-13
8_11702840_T_G	rs1736081	8	11702840	T	G	0.13576	ENSG00000164733	CTSB	-0.402977	0.0435459	-9.25409	9.43778e-13
8_17680676_A_G	rs430371	8	17680676	A	G	0.29928	ENSG00000253671		-0.20953	0.023406	-8.95197	2.22364e-12
8_10352308_C_A	rs4281086	8	10352308	C	A	0.37662	ENSG00000272505		-0.157963	0.0184294	-8.57128	4.76366e-12
8_144663075_G_A	rs1809148	8	144663075	G	A	0.20093	ENSG00000147813	NAPRT	-0.40952	0.0490064	-8.35645	6.77426e-12
8_90778159_G_A	rs40452	8	90778159	G	A	0.44801	ENSG00000251136	RIPK2-DT	-0.175528	0.0204828	-8.56956	1.19394e-11
8_142136964_C_T	rs7816501	8	142136964	C	T	0.42882	ENSG00000253210	DENND3-AS1	-0.247486	0.0303783	-8.1468	1.20652e-11
8_144695176_C_T	rs2242087	8	144695176	C	T	0.17527	ENSG00000254812		-0.252839	0.0317111	-7.9732	6.73899e-11
8_144829407_T_G	rs11992439	8	144829407	T	G	0.09084	ENSG00000254973		0.214072	0.0267244	8.01035	8.30008e-11
8_145152460_C_G	rs11784574	8	145152460	C	G	0.10371	ENSG00000197858	GPAA1	0.146025	0.0190201	7.67744	1.83738e-10
8_67379059_G_T	rs2555574	8	67379059	G	T	0.44204	ENSG00000147576	ADHFE1	0.224242	0.0280447	7.99587	2.60899e-10
8_144732450_G_A	rs3750204	8	144732450	G	A	0.24676	ENSG00000183309	ZNF623	0.436321	0.0579438	7.53007	2.73956e-10
8_11214455_A_G	rs11250130	8	11214455	A	G	0.47381	ENSG00000104643	MTMR9	-0.0764468	0.00980858	-7.79386	3.36329e-10
8_10679087_C_T	rs2409652	8	10679087	C	T	0.18046	ENSG00000258724	PINX1	-0.489483	0.0645993	-7.57722	3.48869e-10
8_27769525_A_G	rs2685344	8	27769525	A	G	0.46752	ENSG00000253397		0.271926	0.037337	7.28301	6.68192e-10
8_96126166_C_T	rs297557	8	96126166	C	T	0.11003	ENSG00000245080	MIR3150BHG	-0.233529	0.0330813	-7.05923	1.89181e-09
8_49697516_T_C	rs4873289	8	49697516	T	C	0.40387	ENSG00000034239	EFCAB1	0.238292	0.0328997	7.243	1.99214e-09
8_125463250_T_C	rs3812475	8	125463250	T	C	0.44159	ENSG00000183665	TRMT12	0.147465	0.0215391	6.84639	3.42406e-09
8_130751267_T_C	rs4345520	8	130751267	T	C	0.46739	ENSG00000229140	CCDC26	-0.231598	0.0343221	-6.74777	3.63615e-09
8_1709972_A_G	rs6558534	8	1709972	A	G	0.19498	ENSG00000282021		-0.0555414	0.00814971	-6.81513	4.68554e-09
8_124439166_C_G	rs6993896	8	124439166	C	G	0.34449	ENSG00000156795	NTAQ1	0.163596	0.0231395	7.06999	4.79205e-09
8_120869022_G_T	rs7815122	8	120869022	G	T	0.16234	ENSG00000136982	DSCC1	-0.157415	0.0230968	-6.81545	5.00185e-09
8_8098079_A_G	rs2955587	8	8098079	A	G	0.44153	ENSG00000253981	ALG1L13P	0.157987	0.0226026	6.98977	5.6425e-09
8_99126739_T_A	rs2447505	8	99126739	T	A	0.36938	ENSG00000132541	RIDA	0.152851	0.0226731	6.74152	6.02725e-09
8_8098079_A_G	rs2955587	8	8098079	A	G	0.44153	ENSG00000254153		0.234977	0.0348984	6.73318	6.17753e-09
8_104451534_T_A	rs3098220	8	104451534	T	A	0.28545	ENSG00000164934	DCAF13	-0.133353	0.0201072	-6.6321	6.39011e-09
8_33358162_A_T	rs10644	8	33358162	A	T	0.35734	ENSG00000272338		-0.134141	0.0182173	-7.36342	6.47795e-09
9_123593159_C_T	rs12684934	9	123593159	C	T	0.44168	ENSG00000226752	CUTALP	-0.612124	0.02863	-21.3805	7.56763e-29
9_77707695_A_T	rs10869500	9	77707695	A	T	0.36254	ENSG00000106733	NMRK1	-0.298096	0.0217013	-13.7363	4.504e-20
9_98640671_T_C	rs589458	9	98640671	T	C	0.42667	ENSG00000175611	LINC00476	0.267048	0.023126	11.5475	2.6359e-16
9_34151463_C_T	rs10971957	9	34151463	C	T	0.45507	ENSG00000164978	NUDT2	0.288839	0.0280742	10.2884	2.72837e-15
9_112297704_G_A	rs7043236	9	112297704	G	A	0.45633	ENSG00000213539	YBX1P6	-0.305108	0.0290599	-10.4993	4.51223e-15
9_136281966_A_G	rs3124779	9	136281966	A	G	0.42218	ENSG00000148290	SURF1	-0.196045	0.0192474	-10.1855	6.25122e-15
9_115199507_C_T	rs10817342	9	115199507	C	T	0.44765	ENSG00000119471	HSDL2	0.226432	0.0228144	9.92496	5.21034e-14
9_131196695_C_T	rs7258	9	131196695	C	T	0.22032	ENSG00000273186		0.385681	0.0390682	9.87198	6.16416e-14
9_205964_A_G	rs478882	9	205964	A	G	0.44177	ENSG00000172785	CBWD1	0.454903	0.0492611	9.23452	2.7662e-13
9_74927609_C_T	rs4745183	9	74927609	C	T	0.45454	ENSG00000225434	LINC01504	0.288204	0.0325749	8.84743	3.00989e-12
9_131576416_T_G	rs10819447	9	131576416	T	G	0.35692	ENSG00000167136	ENDOG	0.246052	0.0281982	8.72581	1.15682e-11
9_133788525_A_G	rs10901302	9	133788525	A	G	0.25368	ENSG00000130720	FIBCD1	0.295737	0.0380746	7.7673	7.17192e-11
9_107691362_A_C	rs2980083	9	107691362	A	C	0.5	ENSG00000226334		-0.309318	0.0405708	-7.62416	1.35905e-10
9_108481495_G_A	rs10512339	9	108481495	G	A	0.32538	ENSG00000095209	TMEM38B	0.190675	0.0238543	7.99333	1.83516e-10
9_37418935_C_T	rs10814535	9	37418935	C	T	0.49241	ENSG00000137106	GRHPR	0.0891276	0.0116058	7.67957	2.08157e-10
9_5355995_T_C	rs10123831	9	5355995	T	C	0.29271	ENSG00000107020	PLGRKT	-0.153339	0.0202326	-7.57881	2.44619e-10
9_139428802_T_C	rs10870080	9	139428802	T	C	0.41545	ENSG00000237886	NALT1	0.241531	0.033245	7.26519	9.72693e-10
9_138837113_T_C	rs10776856	9	138837113	T	C	0.42208	ENSG00000130560	UBAC1	-0.0903135	0.0122466	-7.37457	1.23371e-09
9_130196537_C_T	rs10987650	9	130196537	C	T	0.40695	ENSG00000196152	ZNF79	-0.141707	0.019644	-7.21376	1.31034e-09
9_4670642_G_A	rs1385454	9	4670642	G	A	0.47519	ENSG00000106686	SPATA6L	0.171534	0.0239082	7.17471	1.99907e-09
9_140143470_G_T	rs56709399	9	140143470	G	T	0.22094	ENSG00000188986	NELFB	0.0766882	0.00992708	7.72515	2.01351e-09
9_141010641_A_G	rs2739258	9	141010641	A	G	0.44157	ENSG00000159247	TUBBP5	-0.590873	0.0845843	-6.98561	2.15233e-09
9_21040145_G_C	rs10757177	9	21040145	G	C	0.27265	ENSG00000188921	HACD4	-0.167756	0.0240529	-6.97449	2.26345e-09
9_101034614_G_T	rs10985682	9	101034614	G	T	0.07796	ENSG00000095383	TBC1D2	0.227303	0.031685	7.17383	2.30324e-09
9_37752947_T_C	rs7873440	9	37752947	T	C	0.47401	ENSG00000107371	EXOSC3	-0.230745	0.0325442	-7.09018	2.70379e-09
9_116040440_T_G	rs10817474	9	116040440	T	G	0.22855	ENSG00000136875	PRPF4	0.120895	0.0169917	7.11495	3.93384e-09
9_140483076_G_A	rs2259657	9	140483076	G	A	0.448	ENSG00000130653	PNPLA7	0.175124	0.0260555	6.72121	7.25174e-09
10_120920588_T_C	rs10749291	10	120920588	T	C	0.49985	ENSG00000183605	SFXN4	0.68724	0.0313705	21.9072	2.03529e-32
10_75421770_C_T	rs2177844	10	75421770	C	T	0.06511	ENSG00000166317	SYNPO2L	0.581591	0.0472203	12.3166	4.34429e-29
10_62519731_G_A	rs720600	10	62519731	G	A	0.34399	ENSG00000254271	ANK3-DT	-0.246375	0.0215087	-11.4547	6.37931e-26
10_16556710_T_C	rs7909832	10	16556710	T	C	0.40909	ENSG00000165985	C1QL3	0.186352	0.0112089	16.6253	3.8428e-24
10_127496359_C_T	rs10901442	10	127496359	C	T	0.40808	ENSG00000188690	UROS	-0.18284	0.0125778	-14.5367	3.92935e-22
10_35718212_C_T	rs3003981	10	35718212	C	T	0.41559	ENSG00000271335	CCNY-AS1	0.339779	0.0206714	16.4371	2.81658e-21
10_104618695_A_G	rs7096169	10	104618695	A	G	0.33766	ENSG00000214435	AS3MT	-0.389435	0.0343499	-11.3373	8.45986e-17
10_77020330_G_A	rs1259514	10	77020330	G	A	0.25929	ENSG00000226051	ZNF503-AS1	-0.527913	0.0476948	-11.0686	4.94521e-16
10_63422876_A_G	rs71490861	10	63422876	A	G	0.1229	ENSG00000183346	CABCOCO1	0.369421	0.0347711	10.6244	1.6058e-15
10_97666538_C_T	rs10786240	10	97666538	C	T	0.35184	ENSG00000226688	ENTPD1-AS1	0.206748	0.0178562	11.5785	1.79999e-15
10_131303513_A_G	rs1762416	10	131303513	A	G	0.33767	ENSG00000170430	MGMT	0.335373	0.0319697	10.4903	3.01657e-15
10_123685862_C_A	rs11200264	10	123685862	C	A	0.37013	ENSG00000226864	ATE1-AS1	-0.205917	0.0200012	-10.2952	2.76686e-14
10_105096021_A_G	rs11191658	10	105096021	A	G	0.30422	ENSG00000283867	MIR1307	0.889851	0.0872256	10.2017	3.03806e-14
10_124749740_A_C	rs11190	10	124749740	A	C	0.33789	ENSG00000196177	ACADSB	0.368399	0.0385801	9.54894	6.87764e-14
10_133099271_T_C	rs6482875	10	133099271	T	C	0.43357	ENSG00000176769	TCERG1L	0.40952	0.0440067	9.30587	1.31155e-13
10_102750623_T_C	rs3740486	10	102750623	T	C	0.23391	ENSG00000055950	MRPL43	0.140996	0.013891	10.1502	1.65506e-13
10_91610570_T_G	rs17128178	10	91610570	T	G	0.17548	ENSG00000232229	LINC00865	0.188616	0.0196122	9.61727	2.37163e-13
10_104611764_A_C	rs12775431	10	104611764	A	C	0.25203	ENSG00000166275	BORCS7	-0.226507	0.0245346	-9.23217	6.70622e-13
10_13175860_G_C	rs7068612	10	13175860	G	C	0.31967	ENSG00000228330		0.180559	0.0201143	8.97667	1.94212e-12
10_95083039_C_T	rs11594445	10	95083039	C	T	0.0518	ENSG00000138119	MYOF	-0.306398	0.0358759	-8.54052	1.33283e-11
10_50863083_A_C	rs12264845	10	50863083	A	C	0.40908	ENSG00000070748	CHAT	0.0894652	0.0105175	8.50629	1.74569e-11
10_133976706_G_T	rs12776458	10	133976706	G	T	0.49511	ENSG00000151640	DPYSL4	-0.378462	0.0469697	-8.05759	2.68931e-11
10_81862756_G_A	rs117394476	10	81862756	G	A	0.11693	ENSG00000230091	TMEM254-AS1	0.423405	0.0537901	7.87142	6.93716e-11
10_135225666_T_C	rs10857712	10	135225666	T	C	0.27272	ENSG00000148824	MTG1	0.166773	0.0219034	7.61402	2.4254e-10
10_115488331_G_A	rs12771452	10	115488331	G	A	0.2671	ENSG00000165806	CASP7	-0.257128	0.034128	-7.53424	2.89911e-10
10_98262462_GA_G		10	98262462	GA	G	0.30514	ENSG00000095587	TLL2	0.197058	0.0248482	7.93049	3.03518e-10
10_44013493_C_G	rs12260474	10	44013493	C	G	0.13015	ENSG00000230555	LINC02916	0.247596	0.0318911	7.76381	3.75219e-10
10_90490627_T_C	rs10887850	10	90490627	T	C	0.34435	ENSG00000204021	LIPK	0.296731	0.0404472	7.33625	8.33235e-10
10_104391034_C_T	rs11596235	10	104391034	C	T	0.27273	ENSG00000171206	TRIM8	0.0928813	0.012102	7.6749	8.40583e-10
10_82019997_T_G	rs3844126	10	82019997	T	G	0.37746	ENSG00000151224	MAT1A	-0.477114	0.0650182	-7.33816	9.60513e-10
10_5546697_G_A	rs11253209	10	5546697	G	A	0.19485	ENSG00000178372	CALML5	0.28484	0.0386702	7.36588	9.85511e-10
10_82157446_T_C	rs1815651	10	82157446	T	C	0.27364	ENSG00000122378	PRXL2A	-0.276981	0.0370682	-7.47219	9.98286e-10
10_51570414_T_A	rs10821925	10	51570414	T	A	0.33758	ENSG00000264204	AGAP7P	0.720156	0.101093	7.12372	1.18419e-09
10_93452141_C_T	rs7073486	10	93452141	C	T	0.36365	ENSG00000228701	TNKS2-DT	-0.277683	0.0381311	-7.28232	1.22408e-09
10_134146084_C_T	rs3923974	10	134146084	C	T	0.09767	ENSG00000148814	LRRC27	0.268615	0.0374081	7.18068	1.44832e-09
10_33137515_T_G	rs2488294	10	33137515	T	G	0.43866	ENSG00000273038		0.160893	0.0213107	7.54989	1.77674e-09
10_88433146_C_T	rs7895178	10	88433146	C	T	0.2922	ENSG00000122367	LDB3	-0.24238	0.0338247	-7.16575	2.042e-09
10_106010178_C_T	rs11814480	10	106010178	C	T	0.40273	ENSG00000065621	GSTO2	0.177542	0.0256032	6.93438	2.23059e-09
10_90490627_T_C	rs10887850	10	90490627	T	C	0.34435	ENSG00000226358	KRT8P38	-0.088922	0.0124535	-7.14032	2.44944e-09
10_93442365_G_A	rs1891274	10	93442365	G	A	0.3379	ENSG00000119938	PPP1R3C	-0.254919	0.0356057	-7.15949	2.87686e-09
10_114711672_C_CT	rs2031650812	10	114711672	C	CT	0.4545	ENSG00000233547		-0.212375	0.0307755	-6.90079	3.20276e-09
10_102024258_C_T	rs34762508	10	102024258	C	T	0.3438	ENSG00000095485	CWF19L1	0.122872	0.017714	6.93639	3.57289e-09
10_71714537_A_G	rs4746937	10	71714537	A	G	0.35052	ENSG00000099284	MACROH2A2	-0.151907	0.0226835	-6.6968	5.96598e-09
10_82279960_C_T	rs873258	10	82279960	C	T	0.35065	ENSG00000226659	TSPAN14-AS1	-0.189617	0.0280989	-6.74819	7.68479e-09
11_1007831_T_C	rs10902267	11	1007831	T	C	0.46869	ENSG00000183020	AP2A2	-0.729054	0.0217855	-33.4651	5.00309e-41
11_610277_T_C	rs11246212	11	610277	T	C	0.17535	ENSG00000070047	PHRF1	-2.51107	0.0968345	-25.9315	3.83867e-35
11_18460308_C_T	rs2643856	11	18460308	C	T	0.09809	ENSG00000166796	LDHC	-0.864319	0.0450827	-19.1718	1.07631e-27
11_71496812_C_T	rs9326464	11	71496812	C	T	0.41596	ENSG00000158483	FAM86C1P	-0.404834	0.0229622	-17.6304	7.67227e-27
11_571779_T_TG	rs1589845305	11	571779	T	TG	0.4814	ENSG00000247095	MIR210HG	-2.77852	0.161202	-17.2363	7.22981e-26
11_74725298_G_A	rs1371410	11	74725298	G	A	0.27255	ENSG00000166435	XRRA1	0.508964	0.0270187	18.8375	7.93356e-26
11_77852147_A_AAGC	rs1861785632	11	77852147	A	AAGC	0.36391	ENSG00000246174	KCTD21-AS1	-0.352791	0.0226052	-15.6066	6.04934e-25
11_43871797_G_A	rs1518822	11	43871797	G	A	0.32439	ENSG00000149084	HSD17B12	0.482181	0.0260365	18.5194	9.4649e-25
11_64948555_A_G	rs12422027	11	64948555	A	G	0.24029	ENSG00000254614		-0.534476	0.0307086	-17.4048	5.24828e-24
11_68667198_A_C	rs636049	11	68667198	A	C	0.2861	ENSG00000197345	MRPL21	-0.259083	0.0177837	-14.5685	4.77234e-20
11_2956166_T_C	rs2583442	11	2956166	T	C	0.29871	ENSG00000110619	CARS1	-1.72152	0.130471	-13.1946	9.90791e-20
11_118622245_G_A	rs485901	11	118622245	G	A	0.13612	ENSG00000278376		-0.287332	0.0216245	-13.2873	8.86576e-19
11_8705480_T_C	rs7951084	11	8705480	T	C	0.21418	ENSG00000166441	RPL27A	-0.278531	0.0206677	-13.4766	9.92107e-19
11_118895202_A_G	rs11006	11	118895202	A	G	0.19412	ENSG00000196655	TRAPPC4	0.216463	0.0166925	12.9676	2.96373e-18
11_94169708_C_T	rs530569	11	94169708	C	T	0.36345	ENSG00000020922	MRE11	0.204084	0.0184423	11.0661	7.5104e-17
11_44087989_G_T	rs2074038	11	44087989	G	T	0.10391	ENSG00000110455	ACCS	0.569822	0.0526584	10.8211	1.03149e-16
11_18324823_T_TA	rs11374602	11	18324823	T	TA	0.2878	ENSG00000110768	GTF2H1	0.164501	0.013872	11.8585	2.78025e-16
11_93501148_G_A	rs3132750	11	93501148	G	A	0.38537	ENSG00000182919	C11orf54	-0.239694	0.020764	-11.5437	3.44582e-16
11_3020740_C_T	rs12805661	11	3020740	C	T	0.30179	ENSG00000205531	NAP1L4	-0.769707	0.0700213	-10.9925	4.32309e-16
11_134116125_G_A	rs12180	11	134116125	G	A	0.38967	ENSG00000166105	GLB1L3	-0.273942	0.024794	-11.0488	2.60405e-15
11_57311754_G_T	rs2848638	11	57311754	G	T	0.40185	ENSG00000214872	SMTNL1	0.201684	0.0192448	10.48	4.01406e-15
11_71167449_G_T	rs12785878	11	71167449	G	T	0.27922	ENSG00000254682		0.571192	0.0513115	11.1318	9.58824e-15
11_125821462_G_A	rs11827919	11	125821462	G	A	0.30406	ENSG00000283703	VSIG10L2	0.697084	0.0712587	9.78244	2.82836e-14
11_559016_C_T	rs3943356	11	559016	C	T	0.20776	ENSG00000185522	LMNTD2	-0.748856	0.0767116	-9.76197	4.62987e-14
11_2929552_A_G	rs429886	11	2929552	A	G	0.29205	ENSG00000110628	SLC22A18	-0.553942	0.0567434	-9.76222	4.6405e-14
11_1996297_G_A	rs217219	11	1996297	G	A	0.20123	ENSG00000214026	MRPL23	-0.966147	0.103121	-9.36905	1.35726e-13
11_94169708_C_T	rs530569	11	94169708	C	T	0.36345	ENSG00000255893		0.254059	0.0275292	9.22874	1.5508e-13
11_805578_G_T	rs11246313	11	805578	G	T	0.38217	ENSG00000255142		0.458461	0.0486096	9.43149	2.445e-13
11_614864_C_T	rs1061501	11	614864	C	T	0.18191	ENSG00000185507	IRF7	-0.808655	0.088576	-9.12951	2.98382e-13
11_62378801_T_C	rs11553576	11	62378801	T	C	0.28457	ENSG00000149499	EML3	0.161433	0.0181284	8.90497	1.26224e-12
11_126164349_T_C	rs625413	11	126164349	T	C	0.21429	ENSG00000110074	FOXRED1	0.205511	0.0233086	8.81697	1.31052e-12
11_18159254_A_G	rs4274188	11	18159254	A	G	0.24049	ENSG00000179826	MRGPRX3	-0.183076	0.018655	-9.81376	1.53331e-12
11_68718669_G_T	rs6591360	11	68718669	G	T	0.27928	ENSG00000132740	IGHMBP2	0.197082	0.0212279	9.28406	1.57105e-12
11_207410_C_T	rs58692051	11	207410	C	T	0.26613	ENSG00000277290		0.387179	0.0436747	8.86507	2.74709e-12
11_33063174_A_G	rs4460781	11	33063174	A	G	0.39587	ENSG00000176148	TCP11L1	0.162582	0.0171567	9.47631	3.54329e-12
11_35161285_A_G	rs75624136	11	35161285	A	G	0.11079	ENSG00000255521		0.268508	0.0307234	8.73952	6.89059e-12
11_45279388_CG_C	rs1022350510	11	45279388	CG	C	0.42811	ENSG00000019505	SYT13	-0.111917	0.0128755	-8.69225	1.62911e-11
11_102576358_T_C	rs2846707	11	102576358	T	C	0.31168	ENSG00000137675	MMP27	-0.294051	0.034701	-8.47387	2.00784e-11
11_772701_A_G	rs12223324	11	772701	A	G	0.41556	ENSG00000255284		0.245325	0.0279146	8.78839	2.4371e-11
11_8704965_C_T	rs2073684	11	8704965	C	T	0.29751	ENSG00000166436	TRIM66	0.245256	0.0290618	8.43913	2.75134e-11
11_71495700_A_G	rs10898583	11	71495700	A	G	0.41476	ENSG00000248671	ALG1L9P	-0.139572	0.0172697	-8.08189	2.98497e-11
11_65197393_G_A	rs674485	11	65197393	G	A	0.30519	ENSG00000245532	NEAT1	-0.355773	0.0429609	-8.28134	3.42622e-11
11_34937697_T_C	rs2016814	11	34937697	T	C	0.22697	ENSG00000149089	APIP	-0.211111	0.0257838	-8.18774	4.22951e-11
11_57289328_A_C	rs2649665	11	57289328	A	C	0.27274	ENSG00000134809	TIMM10	-0.241244	0.0306869	-7.86147	4.87062e-11
11_27545230_G_T	rs4923451	11	27545230	G	T	0.27051	ENSG00000148943	LIN7C	-0.15724	0.0196878	-7.98667	6.32881e-11
11_68703264_G_A	rs596948	11	68703264	G	A	0.44154	ENSG00000250508	LINC02701	-0.0824656	0.0100432	-8.21111	7.38662e-11
11_17187465_T_C	rs35361429	11	17187465	T	C	0.11044	ENSG00000272034	SNORD14A	0.958535	0.117353	8.16796	1.09208e-10
11_13006721_A_G	rs3935745	11	13006721	A	G	0.3178	ENSG00000251381	LINC00958	-0.556859	0.0703416	-7.91649	1.15244e-10
11_8014138_A_G	rs3892448	11	8014138	A	G	0.16241	ENSG00000175390	EIF3F	0.202566	0.0266095	7.61254	1.62761e-10
11_65654783_A_G	rs693824	11	65654783	A	G	0.1822	ENSG00000172543	CTSW	-0.546303	0.0709044	-7.70479	1.74427e-10
11_60161528_T_TA	rs1234698431	11	60161528	T	TA	0.20143	ENSG00000166928	MS4A14	0.241375	0.0321635	7.50462	2.00022e-10
11_130750642_A_C	rs2298566	11	130750642	A	C	0.26852	ENSG00000120451	SNX19	-0.2346	0.0309427	-7.58175	2.2627e-10
11_47206723_TC_T		11	47206723	TC	T	0.05812	ENSG00000165912	PACSIN3	0.317172	0.0418342	7.58164	2.44369e-10
11_838722_T_C	rs6762	11	838722	T	C	0.33768	ENSG00000177697	CD151	-0.131573	0.0170743	-7.70588	2.54474e-10
11_119018023_T_C	rs1168815	11	119018023	T	C	0.48076	ENSG00000172273	HINFP	-0.127964	0.0169778	-7.53716	2.93224e-10
11_96077310_C_G	rs12283107	11	96077310	C	G	0.26603	ENSG00000149231	CCDC82	0.18531	0.0252923	7.32674	4.05882e-10
11_65656564_C_T	rs2231884	11	65656564	C	T	0.13661	ENSG00000172803	SNX32	0.410982	0.0536736	7.65706	5.31608e-10
11_72462634_A_G	rs7122044	11	72462634	A	G	0.25325	ENSG00000245148	ARAP1-AS2	0.0645366	0.0101328	6.36905	6.15332e-10
11_71464076_T_C	rs7117703	11	71464076	T	C	0.37659	ENSG00000285933		-0.211659	0.0293243	-7.21788	8.08299e-10
11_72463462_G_A	rs58249351	11	72463462	G	A	0.25315	ENSG00000186635	ARAP1	0.209401	0.0290355	7.21189	1.31512e-09
11_20863164_A_G	rs78864240	11	20863164	A	G	0.1233	ENSG00000165973	NELL1	0.408307	0.0568291	7.18482	1.39786e-09
11_680647_A_C	rs11246262	11	680647	A	C	0.43309	ENSG00000177042	TMEM80	-0.177185	0.0249067	-7.11396	1.48125e-09
11_18132001_G_T	rs907923	11	18132001	G	T	0.22727	ENSG00000166788	SAAL1	-0.139192	0.0184517	-7.5436	2.03277e-09
11_64048912_C_T	rs477895	11	64048912	C	T	0.18831	ENSG00000219435	CATSPERZ	0.292569	0.0410926	7.11974	2.31092e-09
11_76496737_T_C	rs10899280	11	76496737	T	C	0.25449	ENSG00000255100	TSKU-AS1	0.386996	0.0543672	7.11818	2.40013e-09
11_104959663_G_GAT	rs368944336	11	104959663	G	GAT	0.47447	ENSG00000255221	CARD17	0.340304	0.0444145	7.66201	3.21811e-09
11_68863659_G_T	rs72930611	11	68863659	G	T	0.15484	ENSG00000287725		0.214692	0.0321096	6.68624	4.80507e-09
11_82619218_G_A	rs2086298	11	82619218	G	A	0.47845	ENSG00000165490	DDIAS	-0.125289	0.0178009	-7.03834	5.22768e-09
11_77986371_A_T	rs2512544	11	77986371	A	T	0.1759	ENSG00000288538		-0.197576	0.0282933	-6.98314	5.63222e-09
11_7685418_C_T	rs7925334	11	7685418	C	T	0.19513	ENSG00000166394	CYB5R2	0.2769	0.040156	6.89562	5.82893e-09
11_1651917_C_T	rs4752769	11	1651917	C	T	0.40249	ENSG00000185940	KRTAP5-5	-0.385245	0.0557134	-6.91475	6.4504e-09
11_18796480_G_A	rs4073915	11	18796480	G	A	0.24017	ENSG00000110786	PTPN5	-0.176582	0.0261199	-6.76043	6.7709e-09
12_11158728_C_G	rs10772414	12	11158728	C	G	0.18203	ENSG00000275778		-0.532897	0.0247343	-21.5449	1.36058e-65
12_118828801_A_G	rs61943397	12	118828801	A	G	0.1629	ENSG00000275759		-0.328718	0.0273429	-12.0221	5.37286e-28
12_56401085_G_A	rs10876864	12	56401085	G	A	0.45652	ENSG00000197728	RPS26	-0.885909	0.0477847	-18.5396	1.83975e-27
12_15079420_A_G	rs2430704	12	15079420	A	G	0.38208	ENSG00000139055	ERP27	0.734553	0.036006	20.4008	1.30231e-26
12_29489158_C_CAACT		12	29489158	C	CAACT	0.27923	ENSG00000257176		0.349797	0.0219709	15.9209	6.89429e-22
12_20837585_C_T	rs3809209	12	20837585	C	T	0.39915	ENSG00000139155	SLCO1C1	-0.270465	0.0266667	-10.1424	2.66929e-21
12_11338539_C_A	rs1650016	12	11338539	C	A	0.18129	ENSG00000256537	SMIM10L1	-0.641758	0.0458224	-14.0053	6.34123e-21
12_10132283_C_T	rs7313235	12	10132283	C	T	0.26623	ENSG00000172322	CLEC12A	0.622048	0.0425496	14.6194	7.40852e-21
12_66544950_C_CG	rs58458000	12	66544950	C	CG	0.48608	ENSG00000239335	LLPH-DT	-0.290891	0.0214322	-13.5726	6.39801e-20
12_7015915_A_G	rs1007924	12	7015915	A	G	0.36364	ENSG00000010626	LRRC23	0.270479	0.0200741	13.474	9.19539e-20
12_59404113_C_T	rs17536158	12	59404113	C	T	0.09743	ENSG00000257443	LRIG3-DT	0.355205	0.0370659	9.58307	2.0367e-19
12_75785100_C_T	rs11180483	12	75785100	C	T	0.31819	ENSG00000180481	GLIPR1L2	-0.266118	0.0203855	-13.0543	2.05487e-18
12_29525436_T_G	rs9651802	12	29525436	T	G	0.28676	ENSG00000275476		0.450622	0.0344264	13.0895	6.64638e-18
12_75873161_G_A	rs11180540	12	75873161	G	A	0.31848	ENSG00000257497		-0.360726	0.0290768	-12.406	7.95116e-18
12_41091810_T_G	rs6581905	12	41091810	T	G	0.22101	ENSG00000018236	CNTN1	0.689981	0.0548388	12.582	2.99338e-17
12_58331514_C_CAAAAAACA	rs201129052	12	58331514	C	CAAAAAACA	0.30613	ENSG00000166896	ATP23	-0.288664	0.0267628	-10.786	5.79804e-17
12_3019122_T_G	rs4572194	12	3019122	T	G	0.4553	ENSG00000078246	TULP3	-0.173151	0.0162449	-10.6587	1.10919e-15
12_11295734_G_A	rs1839859	12	11295734	G	A	0.43782	ENSG00000231887	PRH1	-0.398788	0.0389985	-10.2257	3.48046e-15
12_10531896_C_T	rs2255364	12	10531896	C	T	0.18869	ENSG00000245648	KLRK1-AS1	0.666233	0.054916	12.1319	4.89249e-15
12_122250491_A_T	rs2019562	12	122250491	A	T	0.22771	ENSG00000272849		0.327782	0.0304965	10.7482	7.0548e-15
12_31240334_C_T	rs10743750	12	31240334	C	T	0.49343	ENSG00000013573	DDX11	-0.329511	0.02884	-11.4255	9.43493e-15
12_6990138_TTA_T	rs750811856	12	6990138	TTA	T	0.40885	ENSG00000111671	SPSB2	0.243538	0.0258629	9.41651	7.9682e-14
12_96379806_G_A	rs3213737	12	96379806	G	A	0.4871	ENSG00000084110	HAL	0.43122	0.0443767	9.71726	2.82705e-13
12_75889601_T_C	rs12819511	12	75889601	T	C	0.27321	ENSG00000111615	KRR1	0.168109	0.0189483	8.87196	1.45104e-12
12_7344802_A_G	rs12424618	12	7344802	A	G	0.46105	ENSG00000139197	PEX5	0.127857	0.0133822	9.55424	2.13149e-12
12_9880441_T_C	rs7973638	12	9880441	T	C	0.48558	ENSG00000184293	CLECL1	-0.192174	0.0211393	-9.09084	4.97391e-12
12_120941215_T_C	rs7471	12	120941215	T	C	0.26645	ENSG00000110871	COQ5	0.163202	0.0192859	8.46225	7.18853e-12
12_6643329_C_T	rs7971637	12	6643329	C	T	0.20026	ENSG00000111640	GAPDH	-0.208179	0.0245868	-8.46712	1.38275e-11
12_54573343_T_C	rs10161263	12	54573343	T	C	0.25998	ENSG00000257534		0.149183	0.0182139	8.1906	1.43528e-11
12_740961_G_A	rs10849373	12	740961	G	A	0.33126	ENSG00000177406	NINJ2-AS1	-0.284097	0.0352261	-8.06495	2.34774e-11
12_54531264_C_T	rs769372	12	54531264	C	T	0.46214	ENSG00000248265	FLJ12825	0.185964	0.023113	8.04586	2.55211e-11
12_8352832_C_T	rs12372630	12	8352832	C	T	0.42215	ENSG00000226711	FAM66C	-0.184411	0.0213905	-8.62116	3.40784e-11
12_31240622_C_G	rs7308494	12	31240622	C	G	0.49385	ENSG00000177359		-0.612195	0.0728027	-8.40895	4.21955e-11
12_32263052_G_A	rs1144716	12	32263052	G	A	0.31129	ENSG00000151746	BICD1	-0.219677	0.0278964	-7.87474	6.87327e-11
12_56384804_G_A	rs705699	12	56384804	G	A	0.44703	ENSG00000139531	SUOX	-0.129333	0.0164896	-7.84333	7.29754e-11
12_12607102_A_G	rs75062082	12	12607102	A	G	0.10408	ENSG00000165714	BORCS5	-0.286587	0.0350558	-8.17517	7.65587e-11
12_54357198_T_G	rs17720428	12	54357198	T	G	0.34238	ENSG00000228630	HOTAIR	0.458587	0.0576202	7.95878	7.99426e-11
12_54580273_G_A	rs3136378	12	54580273	G	A	0.43437	ENSG00000250432	FAM242C	0.258785	0.032476	7.96848	1.12997e-10
12_14721203_T_G	rs3811174	12	14721203	T	G	0.38316	ENSG00000256751	PLBD1-AS1	0.188005	0.0238905	7.86945	1.14396e-10
12_123866429_G_A	rs28592876	12	123866429	G	A	0.16934	ENSG00000111328	CDK2AP1	-0.233016	0.0287904	-8.09352	1.29824e-10
12_122250491_A_T	rs2019562	12	122250491	A	T	0.22771	ENSG00000212694	LINC01089	0.212659	0.0272993	7.78991	2.84019e-10
12_6948468_T_C	rs1129649	12	6948468	T	C	0.43452	ENSG00000111664	GNB3	-0.185371	0.0248096	-7.47176	4.38425e-10
12_54329031_A_T	rs4759308	12	54329031	A	T	0.3087	ENSG00000249641	HOXC13-AS	-0.219863	0.0286286	-7.67982	9.89343e-10
12_48473739_T_A	rs10875738	12	48473739	T	A	0.22705	ENSG00000240399		-0.255268	0.0367579	-6.94457	1.43279e-09
12_11338539_C_A	rs1650016	12	11338539	C	A	0.18129	ENSG00000255837	TAS2R20	-0.0869296	0.012358	-7.03428	1.59395e-09
12_45402893_T_C	rs7964973	12	45402893	T	C	0.43575	ENSG00000185610	DBX2	0.168243	0.0234074	7.18759	1.84631e-09
12_49319270_C_T	rs2272312	12	49319270	C	T	0.4358	ENSG00000139537	CCDC65	-0.155066	0.0217561	-7.12749	1.93415e-09
12_48885692_T_C	rs2731105	12	48885692	T	C	0.23278	ENSG00000177627	C12orf54	0.3612	0.0520464	6.93996	3.24547e-09
12_9809178_C_T	rs7131784	12	9809178	C	T	0.44805	ENSG00000284634		0.17569	0.0256897	6.83892	3.62996e-09
12_109830241_T_G	rs6606707	12	109830241	T	G	0.45585	ENSG00000139445	FOXN4	-0.0984319	0.0137052	-7.18209	3.96416e-09
12_118477182_G_T	rs12313999	12	118477182	G	T	0.17548	ENSG00000176871	WSB2	-0.117635	0.0171541	-6.85756	4.77959e-09
12_15061425_C_T	rs55785959	12	15061425	C	T	0.35825	ENSG00000111341	MGP	-0.275419	0.0402881	-6.83625	4.8326e-09
12_49501398_C_T	rs1274726	12	49501398	C	T	0.45438	ENSG00000167552	TUBA1A	0.155912	0.0230334	6.76896	5.00788e-09
12_53036090_G_A	rs589619	12	53036090	G	A	0.38323	ENSG00000257495	KRT73-AS1	-0.213236	0.0298166	-7.15158	5.08255e-09
12_133202004_C_T	rs4883543	12	133202004	C	T	0.48702	ENSG00000176915	ANKLE2	-0.0999981	0.0146177	-6.84087	5.41543e-09
12_9804226_C_G	rs7961262	12	9804226	C	G	0.06472	ENSG00000257027		-0.121353	0.0204079	-5.94639	6.78663e-09
12_2988135_GT_G		12	2988135	GT	G	0.44831	ENSG00000278356		-0.167615	0.0246138	-6.80978	6.81699e-09
13_43597706_C_T	rs17553284	13	43597706	C	T	0.20697	ENSG00000120675	DNAJC15	-0.363089	0.0244192	-14.869	2.75907e-22
13_24436475_C_T	rs11551114	13	24436475	C	T	0.12354	ENSG00000205861	PCOTH	-0.860687	0.0599253	-14.3627	1.82697e-21
13_76228781_G_A	rs9593109	13	76228781	G	A	0.46109	ENSG00000261105	LMO7-AS1	-0.343294	0.0255367	-13.4432	3.96681e-20
13_79888476_T_C	rs1155848	13	79888476	T	C	0.07794	ENSG00000227354	RBM26-AS1	0.336405	0.0231567	14.5273	1.93998e-17
13_115008388_T_C	rs7994573	13	115008388	T	C	0.24727	ENSG00000130177	CDC16	0.167814	0.0136899	12.2583	9.99528e-17
13_51645674_A_C	rs4605050	13	51645674	A	C	0.35267	ENSG00000123201	GUCY1B2	-0.987801	0.0924256	-10.6875	1.03341e-15
13_48631483_T_C	rs9526441	13	48631483	T	C	0.08467	ENSG00000276968		-0.590514	0.0622576	-9.48501	1.57227e-13
13_44706268_T_C	rs9595066	13	44706268	T	C	0.18831	ENSG00000227258	SMIM2-AS1	-0.389488	0.0422883	-9.21032	5.67175e-13
13_49540727_C_A	rs6561490	13	49540727	C	A	0.46094	ENSG00000275202		0.157373	0.0186204	8.45163	8.49551e-11
13_114542942_C_T	rs9604490	13	114542942	C	T	0.2646	ENSG00000233695	GAS6-AS1	0.1719	0.0235458	7.30065	7.75265e-10
13_50192488_G_A	rs7326010	13	50192488	G	A	0.2913	ENSG00000136144	RCBTB1	0.139301	0.0190366	7.31754	3.11602e-09
13_21951162_C_A	rs9580094	13	21951162	C	A	0.39657	ENSG00000236953	ZDHHC20-IT1	0.394993	0.0569706	6.93328	3.9626e-09
13_101285639_G_A	rs4772322	13	101285639	G	A	0.27891	ENSG00000125247	TMTC4	0.155318	0.0227777	6.81888	4.5184e-09
13_114012934_A_G	rs7317764	13	114012934	A	G	0.48039	ENSG00000139835	GRTP1	-0.135839	0.01977	-6.87094	4.77228e-09
13_48490051_A_G	rs9591121	13	48490051	A	G	0.07169	ENSG00000227848	SUCLA2-AS1	0.358599	0.0530634	6.75794	5.01393e-09
13_24436475_C_T	rs11551114	13	24436475	C	T	0.12354	ENSG00000205863	C1QTNF9B	-0.514215	0.0749581	-6.86003	7.69156e-09
15_22868301_C_T	rs3812921	15	22868301	C	T	0.16884	ENSG00000275835	TUBGCP5	-0.462297	0.0368821	-12.5345	1.14313e-17
17_34416_C_T	rs3794810	17	34416	C	T	0.40071	ENSG00000272636	DOC2B	-0.508016	0.0671386	-7.56668	2.12283e-09
18_77370808_G_A	rs571219	18	77370808	G	A	0.33155	ENSG00000267409		-0.58176	0.0469218	-12.3985	1.47411e-18
18_9397172_T_G	rs7229150	18	9397172	T	G	0.16234	ENSG00000128791	TWSG1	-0.304969	0.0234141	-13.025	4.4527e-18
18_34809591_G_A	rs1631150	18	34809591	G	A	0.19461	ENSG00000267707		-0.218062	0.0248873	-8.76199	9.16321e-17
18_77785761_G_A	rs55921020	18	77785761	G	A	0.2528	ENSG00000261126	RBFADN	-0.146771	0.0169838	-8.64184	2.17951e-16
18_9621606_C_G	rs1787165	18	9621606	C	G	0.24585	ENSG00000263627	PPP4R1-AS1	-0.341234	0.0326268	-10.4587	2.25164e-14
18_21119291_A_G	rs6507720	18	21119291	A	G	0.49352	ENSG00000141458	NPC1	0.213085	0.0213658	9.97321	7.03856e-14
18_9132371_A_C	rs2276095	18	9132371	A	C	0.22078	ENSG00000178127	NDUFV2	-0.133526	0.0145892	-9.15238	4.24175e-13
18_77922913_A_C	rs2090672	18	77922913	A	C	0.19421	ENSG00000267270	PARD6G-AS1	0.245525	0.0258294	9.50561	6.64593e-13
18_77437805_A_G	rs553352	18	77437805	A	G	0.19449	ENSG00000274828		0.256647	0.0301027	8.5257	3.51492e-12
18_12457679_A_C	rs12971000	18	12457679	A	C	0.12987	ENSG00000267199		0.319289	0.0405036	7.88298	6.90321e-11
18_11693152_T_TAATA		18	11693152	T	TAATA	0.24131	ENSG00000141404	GNAL	0.347529	0.0425884	8.16018	7.43325e-11
18_72912469_C_T	rs1132845	18	72912469	C	T	0.38313	ENSG00000180011	ZADH2	-0.166257	0.0211447	-7.86282	8.58004e-11
18_51802708_C_A	rs3730714	18	51802708	C	A	0.40908	ENSG00000101751	POLI	-0.218336	0.0290396	-7.51856	1.12295e-10
18_61588637_G_C	rs17072158	18	61588637	G	C	0.18865	ENSG00000221887	HMSD	0.457239	0.0644115	7.09872	1.25873e-09
18_12970262_G_A	rs8089123	18	12970262	G	A	0.33247	ENSG00000101639	CEP192	-0.112469	0.0159006	-7.07324	1.44266e-09
18_48577782_G_C	rs7229678	18	48577782	G	C	0.37687	ENSG00000267699		0.0863057	0.0120681	7.15157	2.47671e-09
18_77922913_A_C	rs2090672	18	77922913	A	C	0.19421	ENSG00000267251		0.140245	0.0193913	7.23237	3.22866e-09
18_47362408_A_C	rs506696	18	47362408	A	C	0.41557	ENSG00000267322	SNHG22	0.147288	0.0242529	6.07301	3.34977e-09
18_12102407_G_A	rs8095647	18	12102407	G	A	0.35922	ENSG00000267733		0.18558	0.0265315	6.99472	3.60517e-09
18_12033678_G_A	rs597094	18	12033678	G	A	0.34402	ENSG00000267480		0.267689	0.0390435	6.85619	4.81678e-09
18_77782390_C_T	rs56173074	18	77782390	C	T	0.24447	ENSG00000267127		-0.160203	0.022221	-7.20952	5.84842e-09
19_46974306_A_C	rs12978825	19	46974306	A	C	0.23377	ENSG00000182013	PNMA8A	0.800276	0.025628	31.2266	1.35961e-36
19_52939813_C_T	rs2608491	19	52939813	C	T	0.05241	ENSG00000288253		-0.473045	0.0354616	-13.3396	5.91077e-33
19_36156605_C_T	rs4806189	19	36156605	C	T	0.14281	ENSG00000105668	UPK1A	3.00185	0.124866	24.0406	7.56589e-32
19_50265549_T_G	rs3745477	19	50265549	T	G	0.26622	ENSG00000126467	TSKS	-0.879597	0.0411579	-21.3713	3.03065e-30
19_15882788_C_T	rs3752145	19	15882788	C	T	0.48521	ENSG00000267594	CYP4F24P	-0.369798	0.0192029	-19.2574	4.28948e-28
19_9536418_C_T	rs10406056	19	9536418	C	T	0.48043	ENSG00000174652	ZNF266	0.382824	0.0199351	19.2036	7.22045e-27
19_45221173_G_T	rs55710026	19	45221173	G	T	0.09818	ENSG00000266903	CEACAM16-AS1	0.825729	0.0421578	19.5866	2.69657e-26
19_39525912_G_A	rs1840745	19	39525912	G	A	0.5	ENSG00000161243	FBXO27	-0.476529	0.0258476	-18.4361	1.16795e-25
19_6436196_A_G	rs1141220	19	6436196	A	G	0.48742	ENSG00000181240	SLC25A41	-0.271474	0.0148625	-18.2657	5.09451e-24
19_44488352_G_A	rs62116613	19	44488352	G	A	0.10397	ENSG00000204920	ZNF155	-0.613274	0.0358274	-17.1174	8.9452e-24
19_28259908_T_C	rs11671795	19	28259908	T	C	0.11049	ENSG00000261770		0.290119	0.017236	16.8321	1.27593e-23
19_36156605_C_T	rs4806189	19	36156605	C	T	0.14281	ENSG00000226510	UPK1A-AS1	0.646252	0.0404129	15.9912	1.40943e-23
19_39510778_A_G	rs2318896	19	39510778	A	G	0.15584	ENSG00000287271		-0.713349	0.0482369	-14.7884	1.3443e-21
19_54697079_C_T	rs7595	19	54697079	C	T	0.22748	ENSG00000170892	TSEN34	0.471186	0.031245	15.0803	2.65786e-21
19_48759978_C_G	rs12459322	19	48759978	C	G	0.2861	ENSG00000268001	CARD8-AS1	-0.251478	0.0170975	-14.7084	5.38991e-20
19_49206674_G_A	rs601338	19	49206674	G	A	0.4086	ENSG00000176920	FUT2	-0.394202	0.0261053	-15.1005	1.4198e-19
19_43815568_C_A	rs8113515	19	43815568	C	A	0.31158	ENSG00000243137	PSG4	-2.13378	0.162909	-13.098	2.39847e-19
19_9312256_C_T	rs73498852	19	9312256	C	T	0.05195	ENSG00000188000	OR7D2	0.627273	0.0550566	11.3932	3.5101e-17
19_42001210_T_C	rs2191139	19	42001210	T	C	0.26628	ENSG00000267107	PCAT19	0.294714	0.0247277	11.9183	5.68561e-17
19_3762698_C_T	rs13960	19	3762698	C	T	0.32468	ENSG00000183617	MRPL54	0.189044	0.0159548	11.8487	8.46277e-17
19_2787832_T_G	rs1640266	19	2787832	T	G	0.28047	ENSG00000172006	ZNF554	0.258789	0.0222346	11.639	1.02546e-16
19_54962467_G_A	rs1035451	19	54962467	G	A	0.38963	ENSG00000167615	LENG8	0.64764	0.0575865	11.2464	1.65241e-16
19_54657069_C_T	rs42318	19	54657069	C	T	0.27924	ENSG00000167608	TMC4	0.742198	0.0683863	10.853	7.32781e-16
19_38814725_C_T	rs7253960	19	38814725	C	T	0.18225	ENSG00000267748		-0.293079	0.0349087	-8.39559	1.2576e-15
19_39925621_C_T	rs73033380	19	39925621	C	T	0.16905	ENSG00000105193	RPS16	-0.275479	0.0257706	-10.6897	1.68532e-15
19_39266289_T_C	rs4802817	19	39266289	T	C	0.2284	ENSG00000178934	LGALS7B	-4.12033	0.394907	-10.4337	2.3178e-15
19_9543029_T_C	rs62103915	19	9543029	T	C	0.09742	ENSG00000188321	ZNF559	-0.380743	0.0390608	-9.74745	3.31235e-15
19_50487115_G_A	rs3786671	19	50487115	G	A	0.18833	ENSG00000161643	SIGLEC16	0.195947	0.0185934	10.5385	3.37474e-15
19_51520487_A_C	rs3745535	19	51520487	A	C	0.3953	ENSG00000129451	KLK10	0.395325	0.0353142	11.1945	3.54164e-15
19_52004551_C_T	rs3810109	19	52004551	C	T	0.1883	ENSG00000254521	SIGLEC12	-0.203033	0.0193533	-10.4909	4.73787e-15
19_55904510_CCCG_C	rs961569592	19	55904510	CCCG	C	0.24048	ENSG00000108107	RPL28	-0.173233	0.0162652	-10.6505	6.53287e-15
19_36594063_C_T	rs17851502	19	36594063	C	T	0.12986	ENSG00000075702	WDR62	0.321825	0.0301114	10.6878	9.5602e-15
19_50720126_G_A	rs62112640	19	50720126	G	A	0.37682	ENSG00000105357	MYH14	0.394412	0.0379278	10.399	1.28787e-14
19_4359525_A_G	rs12462529	19	4359525	A	G	0.26629	ENSG00000267769		-0.424141	0.041402	-10.2445	3.93367e-14
19_54799083_A_G	rs380267	19	54799083	A	G	0.20933	ENSG00000131042	LILRB2	0.836391	0.0875088	9.5578	4.66444e-14
19_16022144_A_G	rs8102331	19	16022144	A	G	0.37214	ENSG00000171903	CYP4F11	-0.573316	0.0594843	-9.63811	5.4193e-14
19_54964608_G_A	rs4806762	19	54964608	G	A	0.46648	ENSG00000226696	LENG8-AS1	0.301734	0.0311161	9.69706	5.54871e-14
19_54677897_G_A	rs10416555	19	54677897	G	A	0.13634	ENSG00000125505	MBOAT7	-0.646155	0.0677963	-9.53082	6.85426e-14
19_36248666_A_G	rs231238	19	36248666	A	G	0.47513	ENSG00000011590	ZBTB32	0.22086	0.0283418	7.79274	8.00027e-14
19_54749060_C_T	rs11668526	19	54749060	C	T	0.48673	ENSG00000244482	LILRA6	-0.431496	0.0440397	-9.79789	1.09161e-13
19_2214057_C_T	rs2074552	19	2214057	C	T	0.4221	ENSG00000267122		0.161923	0.0175489	9.22695	1.23603e-13
19_41830606_T_C	rs6957	19	41830606	T	C	0.19482	ENSG00000286177		-0.131456	0.013208	-9.95272	1.28094e-13
19_7953761_G_A	rs56275926	19	7953761	G	A	0.24016	ENSG00000171017	LRRC8E	0.291928	0.0297446	9.81448	1.35095e-13
19_34806543_G_A	rs34003722	19	34806543	G	A	0.11726	ENSG00000105220	GPI	-0.268475	0.0287308	-9.34452	1.39334e-13
19_15939257_T_C	rs7247124	19	15939257	T	C	0.27099	ENSG00000214049	UCA1	0.548656	0.0561148	9.7774	1.39527e-13
19_38795250_G_A	rs45437199	19	38795250	G	A	0.14284	ENSG00000167644	C19orf33	-0.305194	0.0311295	-9.804	1.74121e-13
19_53943312_A_G	rs4239498	19	53943312	A	G	0.13641	ENSG00000241015	TPM3P9	-0.479719	0.0506179	-9.47726	1.7877e-13
19_17422402_C_A	rs8100448	19	17422402	C	A	0.32466	ENSG00000130312	MRPL34	0.151689	0.0163326	9.28751	2.38706e-13
19_17358133_G_A	rs3826729	19	17358133	G	A	0.49353	ENSG00000160113	NR2F6	-0.149115	0.0159542	-9.34643	4.37401e-13
19_39257296_G_A	rs62121377	19	39257296	G	A	0.39016	ENSG00000205076	LGALS7	-1.6093	0.176703	-9.10735	4.46715e-13
19_44293278_T_C	rs8104447	19	44293278	T	C	0.35655	ENSG00000159871	LYPD5	-0.321382	0.0345236	-9.30905	6.07787e-13
19_57878194_G_T	rs1989455	19	57878194	G	T	0.48701	ENSG00000186230	ZNF749	0.583699	0.0665858	8.76612	6.95219e-13
19_41913431_G_T	rs11670757	19	41913431	G	T	0.4091	ENSG00000105341	DMAC2	0.0777431	0.00834351	9.3178	7.68042e-13
19_53941947_A_G	rs2617751	19	53941947	A	G	0.25306	ENSG00000250731	TPM3P6	0.214133	0.0229871	9.31535	8.04357e-13
19_389805_C_T	rs4897965	19	389805	C	T	0.05224	ENSG00000183186	C2CD4C	0.268201	0.0289252	9.27224	9.65346e-13
19_614967_T_C	rs11669519	19	614967	T	C	0.36841	ENSG00000099821	POLRMT	-0.251111	0.0284563	-8.82444	1.01069e-12
19_58923263_C_T	rs34152946	19	58923263	C	T	0.22158	ENSG00000232098		0.300954	0.0309857	9.71269	1.35214e-12
19_57874954_C_G	rs2285604	19	57874954	C	G	0.48887	ENSG00000276449		-0.0907513	0.010529	-8.61915	2.4747e-12
19_52356623_GACA_G		19	52356623	GACA	G	0.33012	ENSG00000161551	ZNF577	-0.207017	0.02428	-8.52626	7.26771e-12
19_12220613_A_G	rs8107823	19	12220613	A	G	0.08494	ENSG00000214189	ZNF788P	-0.426502	0.0506909	-8.41379	1.33609e-11
19_44553503_A_G	rs8109615	19	44553503	A	G	0.21868	ENSG00000267022		0.193497	0.0234045	8.26753	1.36179e-11
19_12661857_T_C	rs12975560	19	12661857	T	C	0.48705	ENSG00000213290	PGK1P2	-0.0839454	0.0100609	-8.34374	1.45265e-11
19_43815568_C_A	rs8113515	19	43815568	C	A	0.31158	ENSG00000183668	PSG9	-0.0782122	0.00940862	-8.31282	1.94212e-11
19_57721716_G_A	rs4141255	19	57721716	G	A	0.39613	ENSG00000105146	AURKC	-0.242311	0.0285527	-8.48644	2.01842e-11
19_5644149_G_A	rs7251363	19	5644149	G	A	0.29872	ENSG00000196365	LONP1	0.146241	0.0178206	8.20627	2.12372e-11
19_2356277_A_G	rs62119754	19	2356277	A	G	0.42857	ENSG00000130332	LSM7	0.11482	0.0135548	8.4708	2.42927e-11
19_9829177_T_A	rs58542351	19	9829177	T	A	0.20817	ENSG00000196605	ZNF846	0.304865	0.0364462	8.3648	2.823e-11
19_44293278_T_C	rs8104447	19	44293278	T	C	0.35655	ENSG00000268601		-0.330142	0.040984	-8.0554	3.766e-11
19_58155060_A_G	rs10408931	19	58155060	A	G	0.18956	ENSG00000121417	ZNF211	0.278023	0.0344918	8.06056	5.07604e-11
19_7540658_T_C	rs76327971	19	7540658	T	C	0.27925	ENSG00000104883	PEX11G	-0.190961	0.0239582	-7.97061	1.10748e-10
19_15983716_C_A	rs12982152	19	15983716	C	A	0.27276	ENSG00000267453	CLEC4OP	0.755263	0.0977455	7.72683	1.5235e-10
19_1272040_T_C	rs12488	19	1272040	T	C	0.20136	ENSG00000228300	FAM174C	0.173538	0.0232632	7.45975	1.53266e-10
19_21535707_G_T	rs7258086	19	21535707	G	T	0.26624	ENSG00000268119		-0.255759	0.0329067	-7.77223	1.53544e-10
19_21770143_C_A	rs55778393	19	21770143	C	A	0.3182	ENSG00000268555		-0.148385	0.0196477	-7.55225	2.42937e-10
19_54573301_G_A	rs77768804	19	54573301	G	A	0.07798	ENSG00000170909	OSCAR	0.433463	0.0561974	7.71322	2.45825e-10
19_54711981_G_A	rs11666543	19	54711981	G	A	0.24686	ENSG00000204577	LILRB3	0.519735	0.0692147	7.50903	2.73152e-10
19_52825032_C_T	rs13343641	19	52825032	C	T	0.23381	ENSG00000198464	ZNF480	-0.26481	0.0353182	-7.49782	4.17718e-10
19_53284823_C_T	rs57364342	19	53284823	C	T	0.19468	ENSG00000189190	ZNF600	-0.358647	0.0475166	-7.54782	4.82532e-10
19_36230174_T_C	rs12459634	19	36230174	T	C	0.14287	ENSG00000161265	U2AF1L4	0.220572	0.0289962	7.60692	5.33717e-10
19_7698320_C_T	rs1862514	19	7698320	C	T	0.34502	ENSG00000268204		-0.23392	0.030594	-7.64596	5.61938e-10
19_988336_G_A	rs2285902	19	988336	G	A	0.44682	ENSG00000065268	WDR18	-0.175495	0.0242476	-7.23763	7.84888e-10
19_24235329_G_A	rs62114768	19	24235329	G	A	0.15632	ENSG00000268362		0.368467	0.0489806	7.52271	8.54927e-10
19_12186148_T_C	rs10424893	19	12186148	T	C	0.17532	ENSG00000286132		-0.133362	0.0184054	-7.24583	8.59571e-10
19_58923263_C_T	rs34152946	19	58923263	C	T	0.22158	ENSG00000269473	ZNF132-DT	0.0413886	0.00554003	7.47082	1.04432e-09
19_46284520_G_A	rs522769	19	46284520	G	A	0.41702	ENSG00000185800	DMWD	0.0836021	0.0116069	7.20282	1.13192e-09
19_36758494_G_T	rs7253462	19	36758494	G	T	0.33117	ENSG00000267053		0.284036	0.0399278	7.11375	1.18587e-09
19_55550026_C_T	rs8103747	19	55550026	C	T	0.16261	ENSG00000267265	GP6-AS1	-0.304777	0.0418252	-7.28693	1.2645e-09
19_21110801_CT_C	rs1568545142	19	21110801	CT	C	0.07812	ENSG00000105750	ZNF85	0.435978	0.0601572	7.24731	1.26745e-09
19_58492291_C_A	rs56356559	19	58492291	C	A	0.40331	ENSG00000176593		-0.196645	0.027474	-7.15751	1.33339e-09
19_44062486_CA_C	rs1972660076	19	44062486	CA	C	0.36925	ENSG00000234465	PINLYP	0.273786	0.0364625	7.50872	1.33693e-09
19_58357546_T_C	rs1047128	19	58357546	T	C	0.31804	ENSG00000270804		0.207791	0.0295808	7.02451	1.46052e-09
19_33387685_C_T	rs4134430	19	33387685	C	T	0.14971	ENSG00000021488	SLC7A9	0.139133	0.0199115	6.98757	1.70428e-09
19_57089050_C_T	rs4801177	19	57089050	C	T	0.24678	ENSG00000197016	ZNF470	0.10826	0.0175643	6.16363	2.007e-09
19_49116359_T_C	rs447802	19	49116359	T	C	0.44155	ENSG00000232871	SEC1P	-0.242624	0.0332309	-7.30116	2.31062e-09
19_44069741_T_A	rs2682552	19	44069741	T	A	0.16244	ENSG00000176472	ZNF575	0.188311	0.0267	7.05282	2.74158e-09
19_20730207_A_C	rs2562645	19	20730207	A	C	0.48052	ENSG00000237440	ZNF737	0.197573	0.0279052	7.08014	2.78565e-09
19_29757697_G_A	rs2193516	19	29757697	G	A	0.25973	ENSG00000287272		-0.0723794	0.0103728	-6.97779	3.31207e-09
19_5806686_G_A	rs898010	19	5806686	G	A	0.25971	ENSG00000141994	DUS3L	-0.148907	0.0204992	-7.26404	3.49568e-09
19_49228272_T_C	rs2287921	19	49228272	T	C	0.38311	ENSG00000105538	RASIP1	0.229329	0.0332807	6.89075	4.4019e-09
19_21752009_A_G	rs4808279	19	21752009	A	G	0.44153	ENSG00000197013	ZNF429	-0.0974943	0.0162385	-6.00388	4.93215e-09
19_40833470_G_A	rs16974196	19	40833470	G	A	0.35064	ENSG00000130758	MAP3K10	-0.156033	0.0229229	-6.80684	5.42246e-09
19_52909303_C_T	rs2290745	19	52909303	C	T	0.28591	ENSG00000167555	ZNF528	0.190723	0.0279746	6.81771	6.51864e-09
19_14635651_C_A	rs4926223	19	14635651	C	A	0.35743	ENSG00000099797	TECR	0.0992644	0.0147386	6.73498	6.60749e-09
19_9866463_G_A	rs113551493	19	9866463	G	A	0.1618	ENSG00000171469	ZNF561	-0.161681	0.023529	-6.87155	6.65785e-09
19_14941996_T_C	rs8109791	19	14941996	T	C	0.40259	ENSG00000188269	OR7A5	0.215903	0.0323436	6.67529	7.55249e-09
19_8425212_G_A	rs72996742	19	8425212	G	A	0.25982	ENSG00000269386	RAB11B-AS1	-0.295161	0.0441282	-6.68872	7.90722e-09
20_44418564_A_G	rs3746493	20	44418564	A	G	0.39608	ENSG00000124116	WFDC3	1.34119	0.0762056	17.5996	2.7628e-25
20_37050959_A_C	rs3752279	20	37050959	A	C	0.18126	ENSG00000196756	SNHG17	-0.528753	0.0343574	-15.3898	4.45466e-22
20_43311705_G_T	rs874386	20	43311705	G	T	0.17491	ENSG00000283440	LINC01260	-0.738983	0.0479732	-15.4041	2.71728e-21
20_2285898_AGTCACTG_A		20	2285898	AGTCACTG	A	0.1698	ENSG00000286022		-0.733281	0.0403187	-18.1871	9.03396e-21
20_25871074_G_A	rs6037264	20	25871074	G	A	0.3838	ENSG00000175170	FAM182B	-0.598992	0.0477251	-12.5509	7.54589e-19
20_45135893_G_C	rs6011976	20	45135893	G	C	0.16909	ENSG00000198185	ZNF334	0.403217	0.0325271	12.3963	4.01489e-18
20_34218673_G_C	rs12481228	20	34218673	G	C	0.10371	ENSG00000214078	CPNE1	-0.267849	0.0217336	-12.3242	6.23357e-17
20_7963041_C_T	rs2076015	20	7963041	C	T	0.15584	ENSG00000125827	TMX4	0.271396	0.0264562	10.2583	2.4011e-15
20_42471693_G_T	rs11086895	20	42471693	G	T	0.48049	ENSG00000124191	TOX2	-0.233506	0.021515	-10.8532	3.64146e-15
20_44043228_G_A	rs2251212	20	44043228	G	A	0.22738	ENSG00000244274	DBNDD2	0.31927	0.0299328	10.6662	3.71628e-15
20_37032261_A_G	rs1780635	20	37032261	A	G	0.27368	ENSG00000224635		-0.156146	0.0154832	-10.0849	5.76192e-14
20_1462151_C_T	rs6135060	20	1462151	C	T	0.19574	ENSG00000196209	SIRPB2	-0.369596	0.0401696	-9.20089	5.40419e-13
20_3787755_C_T	rs4813643	20	3787755	C	T	0.42208	ENSG00000275491	LINC01730	0.199788	0.0218192	9.15652	1.38321e-12
20_37262128_C_T	rs6070829	20	37262128	C	T	0.31186	ENSG00000124143	ARHGAP40	-0.451498	0.0508817	-8.87349	1.99013e-12
20_48523755_G_A	rs571694	20	48523755	G	A	0.31166	ENSG00000158480	SPATA2	0.104422	0.0118405	8.81906	3.24543e-12
20_31232567_T_TG	rs372678593	20	31232567	T	TG	0.2735	ENSG00000198547	C20orf203	0.0581209	0.00718125	8.09342	1.46181e-11
20_3193893_A_C	rs7270101	20	3193893	A	C	0.14286	ENSG00000125877	ITPA	-0.157963	0.0181122	-8.72135	1.50275e-11
20_25582197_C_T	rs13040655	20	25582197	C	T	0.44157	ENSG00000100997	ABHD12	0.125762	0.0151221	8.31647	1.57806e-11
20_5059552_C_T	rs6116635	20	5059552	C	T	0.40433	ENSG00000089063	TMEM230	0.125604	0.015711	7.99468	1.02536e-10
20_25871074_G_A	rs6037264	20	25871074	G	A	0.3838	ENSG00000204556		-0.427923	0.0554689	-7.71465	1.90529e-10
20_5938207_G_A	rs236118	20	5938207	G	A	0.1952	ENSG00000125885	MCM8	-0.174619	0.022801	-7.65839	2.23195e-10
20_44420682_T_C	rs2664591	20	44420682	T	C	0.32413	ENSG00000101457	DNTTIP1	0.0974106	0.012439	7.83106	3.6142e-10
20_31425069_A_G	rs410488	20	31425069	A	G	0.44806	ENSG00000101367	MAPRE1	0.109892	0.014429	7.61601	4.01034e-10
20_62695931_G_A	rs6062343	20	62695931	G	A	0.48799	ENSG00000171700	RGS19	0.191787	0.0257546	7.4467	5.95394e-10
20_32709089_G_A	rs543069395	20	32709089	G	A	0.25899	ENSG00000287853		0.456826	0.0622897	7.33389	6.33329e-10
20_43311705_G_T	rs874386	20	43311705	G	T	0.17491	ENSG00000132832		-0.313556	0.0407375	-7.69699	6.51858e-10
20_43853153_T_G	rs2071651	20	43853153	T	G	0.24773	ENSG00000124107	SLPI	0.466535	0.0631096	7.39245	8.83929e-10
20_60850442_A_G	rs6061477	20	60850442	A	G	0.42857	ENSG00000130703	OSBPL2	-0.0994433	0.0140426	-7.08156	1.0821e-09
20_62139177_A_G	rs6122466	20	62139177	A	G	0.22742	ENSG00000125534	PPDPF	-0.151464	0.0198075	-7.64681	2.44659e-09
20_1546175_T_G	rs2253814	20	1546175	T	G	0.20876	ENSG00000101307	SIRPB1	-0.342973	0.0482761	-7.1044	2.63197e-09
20_60969451_C_T	rs2427308	20	60969451	C	T	0.15632	ENSG00000273619		-0.218335	0.0317392	-6.87904	5.36934e-09
20_25969265_A_G	rs6115458	20	25969265	A	G	0.42217	ENSG00000287569		-0.0996695	0.0148842	-6.69632	6.73321e-09
21_45525685_G_A	rs1051981	21	45525685	G	A	0.17572	ENSG00000160221	GATD3	-1.62209	0.0630257	-25.7369	2.77646e-32
21_45520600_T_C	rs7281270	21	45520600	T	C	0.20174	ENSG00000241945	PWP2	1.49319	0.068011	21.955	1.53919e-30
21_45525685_G_A	rs1051981	21	45525685	G	A	0.17572	ENSG00000280071		0.817355	0.0360556	22.6693	2.16418e-29
21_45525685_G_A	rs1051981	21	45525685	G	A	0.17572	ENSG00000275464		1.01022	0.056014	18.0352	1.95387e-25
21_44483772_C_T	rs234705	21	44483772	C	T	0.29429	ENSG00000274276		0.502253	0.0314129	15.9887	1.63611e-23
21_44515685_T_C	rs2839634	21	44515685	T	C	0.40904	ENSG00000160201	U2AF1	-0.664899	0.0442158	-15.0376	2.60665e-20
21_38497304_C_G	rs3737424	21	38497304	C	G	0.35717	ENSG00000185808	PIGP	0.282204	0.0220716	12.7858	2.44142e-18
21_30357163_G_T	rs2245431	21	30357163	G	T	0.13654	ENSG00000156261	CCT8	0.222444	0.0188485	11.8016	7.2854e-17
21_45649778_A_G	rs4568033	21	45649778	A	G	0.29867	ENSG00000277117		0.503745	0.0448871	11.2225	2.32394e-16
21_44323720_C_T	rs4148974	21	44323720	C	T	0.06493	ENSG00000160194	NDUFV3	-0.348009	0.0321532	-10.8235	2.98058e-15
21_44483772_C_T	rs234705	21	44483772	C	T	0.29429	ENSG00000160200	CBS	-0.439794	0.0425126	-10.345	3.80048e-15
21_45759689_C_T	rs57125046	21	45759689	C	T	0.23378	ENSG00000160226	CFAP410	0.221118	0.0216903	10.1943	9.18678e-15
21_34811835_C_T	rs6517172	21	34811835	C	T	0.49765	ENSG00000142188	TMEM50B	-0.211903	0.020388	-10.3935	1.35609e-14
21_37507769_C_T	rs881712	21	37507769	C	T	0.39671	ENSG00000159231	CBR3	0.340468	0.0361985	9.40558	1.09423e-13
21_43148681_A_C	rs13046636	21	43148681	A	C	0.33798	ENSG00000236384	LINC00479	-0.23958	0.0274105	-8.74044	7.98106e-12
21_37370956_T_TCGGCTAGC	rs868450468	21	37370956	T	TCGGCTAGC	0.40951	ENSG00000231106	LINC01436	0.383409	0.045766	8.37761	9.77641e-12
21_45642363_G_A	rs12482807	21	45642363	G	A	0.32428	ENSG00000160223	ICOSLG	0.21281	0.0259846	8.18987	4.72191e-11
21_45726232_A_G	rs55758521	21	45726232	A	G	0.13621	ENSG00000141959	PFKL	-0.1536	0.0198052	-7.75552	8.01487e-11
21_34640788_A_G	rs2834167	21	34640788	A	G	0.34439	ENSG00000243646	IL10RB	0.119628	0.0151343	7.90444	1.03685e-10
21_35819063_T_C	rs3453	21	35819063	T	C	0.48685	ENSG00000180509	KCNE1	-0.110243	0.0136405	-8.08199	1.68104e-10
21_45759689_C_T	rs57125046	21	45759689	C	T	0.23378	ENSG00000184441		0.131424	0.0172618	7.61359	1.76604e-10
21_47717686_G_A	rs2839207	21	47717686	G	A	0.30579	ENSG00000182362	YBEY	-0.347606	0.0458742	-7.57739	1.96307e-10
21_37513262_C_T	rs8127356	21	37513262	C	T	0.40909	ENSG00000142197	DOP1B	-0.154192	0.0198717	-7.75937	4.87381e-10
21_47690068_C_T	rs2839186	21	47690068	C	T	0.48053	ENSG00000160294	MCM3AP	0.0939279	0.0127726	7.35388	1.61655e-09
21_43158106_G_C	rs11701487	21	43158106	G	C	0.42233	ENSG00000232401	LINC00112	-0.123758	0.0180259	-6.86558	2.43247e-09
21_35820324_T_C	rs11909074	21	35820324	T	C	0.46125	ENSG00000276289		0.0913937	0.0127435	7.17177	2.43797e-09
21_46290560_A_C	rs235370	21	46290560	A	C	0.21433	ENSG00000183255	PTTG1IP	0.117223	0.0169477	6.91674	4.722e-09
21_44872714_C_T	rs17004555	21	44872714	C	T	0.13651	ENSG00000275993		-1.12461	0.163251	-6.8888	5.05631e-09
22_45731050_A_G	rs2350629	22	45731050	A	G	0.16886	ENSG00000100376	FAM118A	-1.6703	0.0630922	-26.4739	1.78592e-33
22_36219694_T_G	rs5995169	22	36219694	T	G	0.18832	ENSG00000100320	RBFOX2	-0.818703	0.0386346	-21.1909	1.0143e-30
22_42473603_C_T	rs133383	22	42473603	C	T	0.36204	ENSG00000184983	NDUFA6	1.65525	0.0809106	20.4578	1.75041e-29
22_24258777_C_T	rs5751771	22	24258777	C	T	0.42831	ENSG00000218537	MIF-AS1	0.377853	0.0220386	17.1451	1.39187e-24
22_42659964_G_A	rs4822099	22	42659964	G	A	0.05205	ENSG00000205702	CYP2D7	1.05086	0.0678968	15.4774	8.4236e-24
22_42485292_T_C	rs4147640	22	42485292	T	C	0.41488	ENSG00000183172	SMDT1	-0.208842	0.0127006	-16.4434	4.53215e-23
22_42514190_T_C	rs11090076	22	42514190	T	C	0.41544	ENSG00000237037	NDUFA6-DT	-0.619806	0.0392681	-15.784	4.8075e-23
22_21363960_G_A	rs2239961	22	21363960	G	A	0.20141	ENSG00000230513	THAP7-AS1	-0.527234	0.0353873	-14.8989	5.28318e-22
22_22283231_G_GC	rs2070552372	22	22283231	G	GC	0.4982	ENSG00000224086	PPM1F-AS1	-0.265628	0.0168733	-15.7425	1.4234e-21
22_47156703_T_C	rs5769136	22	47156703	T	C	0.37011	ENSG00000260708	TBC1D22A-DT	-0.437492	0.040305	-10.8545	2.10078e-15
22_42487613_C_CA	rs4147642	22	42487613	C	CA	0.37752	ENSG00000100197	CYP2D6	-0.406243	0.0404195	-10.0507	4.17327e-15
22_41272143_T_C	rs138354	22	41272143	T	C	0.46753	ENSG00000196236	XPNPEP3	0.277837	0.0264249	10.5142	5.70084e-15
22_39358037_A_C	rs12628403	22	39358037	A	C	0.09752	ENSG00000179750	APOBEC3B	-0.933379	0.0905954	-10.3027	7.33654e-15
22_25875265_T_C	rs1930961	22	25875265	T	C	0.12338	ENSG00000100058	CRYBB2P1	0.677607	0.0658102	10.2964	2.15191e-14
22_19365286_T_C	rs2285334	22	19365286	T	C	0.18237	ENSG00000185065		-0.0801871	0.0105187	-7.62332	2.477e-13
22_19030722_A_G	rs715590	22	19030722	A	G	0.38186	ENSG00000273311	DGCR11	0.223782	0.0240855	9.29112	7.54478e-13
22_47021996_G_T	rs138480	22	47021996	G	T	0.28697	ENSG00000075240	GRAMD4	-0.187515	0.0206761	-9.06914	1.0522e-12
22_19279641_C_A	rs3761407	22	19279641	C	A	0.16887	ENSG00000287146		0.169573	0.0187215	9.05768	1.39178e-12
22_21171115_T_C	rs165763	22	21171115	T	C	0.46758	ENSG00000241973	PI4KA	-0.130089	0.0143944	-9.03747	1.82386e-12
22_24255296_C_T	rs4822455	22	24255296	C	T	0.42857	ENSG00000099984	GSTT2	-0.887449	0.103739	-8.55462	3.75007e-12
22_43587490_A_C	rs9612022	22	43587490	A	C	0.38313	ENSG00000100304	TTLL12	-0.188772	0.0218882	-8.62438	4.88713e-12
22_38175477_G_T	rs5756813	22	38175477	G	T	0.37014	ENSG00000100106	TRIOBP	0.141549	0.0151493	9.3436	1.18596e-11
22_50555686_A_C	rs760749	22	50555686	A	C	0.18182	ENSG00000100427	MLC1	0.445579	0.0555451	8.02193	2.00804e-11
22_24108756_T_C	rs131441	22	24108756	T	C	0.14307	ENSG00000128218	VPREB3	-0.3075	0.0375319	-8.19304	5.36607e-11
22_46665006_A_G	rs9615330	22	46665006	A	G	0.14326	ENSG00000130943	PKDREJ	-0.0666822	0.00834874	-7.98709	5.79259e-11
22_43561919_A_G	rs2005138	22	43561919	A	G	0.28511	ENSG00000100300	TSPO	0.141305	0.0183115	7.7167	1.84727e-10
22_42563308_C_T	rs4453786	22	42563308	C	T	0.2078	ENSG00000227370		-0.322414	0.0425918	-7.56987	2.99697e-10
22_50025205_T_C	rs739248	22	50025205	T	C	0.42238	ENSG00000188511	MIR3667HG	0.162569	0.0219546	7.40478	8.03476e-10
22_37951451_A_G	rs5995460	22	37951451	A	G	0.34417	ENSG00000128283	CDC42EP1	-0.137262	0.0189872	-7.22916	1.34964e-09
22_37970189_G_A	rs5756736	22	37970189	G	A	0.4935	ENSG00000100079	LGALS2	-0.301229	0.0429613	-7.01164	2.48786e-09
22_42176059_G_A	rs5758466	22	42176059	G	A	0.27319	ENSG00000285531		-0.334466	0.0466694	-7.1667	2.50295e-09
22_39497617_G_T	rs57092150	22	39497617	G	T	0.28724	ENSG00000239713	APOBEC3G	0.211537	0.0308863	6.8489	3.34117e-09
22_46339118_A_C	rs10448589	22	46339118	A	C	0.46836	ENSG00000188064	WNT7B	-0.204215	0.0297943	-6.85416	4.35617e-09
22_39630287_A_G	rs2247128	22	39630287	A	G	0.35756	ENSG00000284633		0.118165	0.0174049	6.78918	4.89207e-09
22_26832103_G_A	rs3788400	22	26832103	G	A	0.487	ENSG00000128203	ASPHD2	0.202351	0.0289116	6.99895	5.52708e-09
