# Supplementary material for: Immunosuppression causes dynamic changes in expression QTLs in psoriatic skin
Source: Nat Commun. 2023 Oct 7;14:6268. doi: 10.1038/s41467-023-41984-2 (PMC10560299; doi:10.1038/s41467-023-41984-2)
Supplement: Supplementary file 6 — Supplementary Data 3 [file 41467_2023_41984_MOESM6_ESM.csv]

ID	Gene_ID	Estimate	t value	Pr(>|t|)	slope	slope_se	pval_nominal	inconsistent
1_213032568_T_A	ENSG00000198468	0.736573466448908	29.2609621832029	9.76398900050712e-36	1.02203	0.0448382	5.17443e-66	No
1_230849886_T_G	ENSG00000135744	1.22803375311382	17.3157984883655	7.83284332290036e-26	1.22817	0.0685576	1.69847e-48	No
1_150712926_G_A	ENSG00000143452	1.20554004541307	16.9322754569031	4.06417684754206e-25	1.05364	0.0412636	2.04735e-75	No
1_110065752_C_A	ENSG00000181754	0.335303388573552	15.7958552537639	1.42251967317274e-22	0.727136	0.0413655	2.88414e-47	No
1_43415465_G_T	ENSG00000227533	0.421465826725563	15.5716946693453	3.71446543100901e-22	0.813912	0.0532284	6.87377e-39	No
1_75881030_T_G	ENSG00000137968	-1.02618522626026	-14.9326779659454	9.30934711629188e-22	-1.01757	0.0416681	1.21895e-71	No
1_206677765_G_A	ENSG00000261000	0.510438186123249	14.5468261318523	1.85022164724752e-21	0.852977	0.0536687	4.30585e-41	No
1_75199299_C_G	ENSG00000116791	-0.568731978000418	-13.4531182571241	1.52949770016548e-20	-0.839574	0.0461628	1.70966e-49	No
1_63876367_T_G	ENSG00000142856	-0.318100650533599	-13.1238272576788	2.38171591402234e-18	-0.852715	0.0352472	7.38692e-71	No
1_28241083_G_A	ENSG00000117748	0.433446390675845	14.0733477214076	4.05924615748786e-18	1.51894	0.0521106	3.25073e-87	No
1_1335302_C_T	ENSG00000235098	-0.519931772420955	-11.9201402346869	5.7049194252637e-18	-1.03039	0.0737642	4.37126e-34	No
1_53073556_CT_C	ENSG00000116157	-0.382794373580082	-12.2110254983098	1.0213641954987e-17	-0.573569	0.0396119	6.18258e-36	No
1_38284616_G_C	ENSG00000204084	0.258732089280652	11.558234610191	9.27598482715245e-17	0.550024	0.050343	2.04016e-23	No
1_233070803_T_C	ENSG00000135778	-0.476859848154032	-11.5236767402333	1.60054304512018e-16	-0.646326	0.0791484	1.06405e-14	No
1_21785287_T_C	ENSG00000142794	-0.39809938898471	-11.1088954604691	4.42969213403987e-16	-0.883431	0.0435389	3.98924e-57	No
1_39492462_C_T	ENSG00000168653	-0.227774977028397	-11.1322277946862	5.82910623584061e-16	-0.713309	0.0244791	3.46812e-87	No
1_224400175_A_G	ENSG00000232628	-0.601900505170313	-10.6904940918361	7.75651419848731e-16	-0.872361	0.0448129	3.7699e-54	No
1_153632852_C_A	ENSG00000272030	-0.289542093352817	-11.2872781742056	9.30539456994135e-16	-0.480143	0.0705336	5.94132e-11	No
1_90226801_G_A	ENSG00000231613	-0.28219296568059	-11.2200526621049	3.02720129326262e-15	-0.619377	0.0694738	6.14705e-17	No
1_943687_G_C	ENSG00000272512	-0.530832441579033	-10.380590623777	5.15789756977136e-15	-0.739713	0.0536892	2.13462e-33	No
1_152748253_G_A	ENSG00000186226	-1.06672855578833	-10.1918766028804	7.01614701788524e-15	-0.392264	0.0488861	2.74296e-14	No
1_152709456_G_T	ENSG00000172155	-2.4164561134379	-9.9018137265969	1.51566613083064e-14	-0.698265	0.0520879	4.62983e-32	No
1_6032172_A_G	ENSG00000131697	-0.246724121420365	-10.1377361628613	2.08285877592498e-14	-0.750109	0.0601978	1.04617e-28	No
1_201374677_A_C	ENSG00000159173	-0.167538673723622	-9.84328435652516	7.9764603515134e-14	-0.613554	0.0604247	7.36785e-21	No
1_145556986_C_T	ENSG00000198483	-0.341375735906049	-9.86884553931375	9.39510599161668e-14	-0.479424	0.0320211	1.00071e-37	No
1_119621894_T_C	ENSG00000231365	-0.186749858908909	-9.33262444954502	9.50255317544688e-14	-0.635175	0.0499389	1.2843e-29	No
1_153314932_C_A	ENSG00000163218	-0.37978862276704	-9.59710808407275	1.084068243091e-13	-0.818379	0.0482161	4.75409e-45	No
1_147129786_G_A	ENSG00000162836	-0.335289144161779	-9.80016048313481	1.43452307076905e-13	-0.549568	0.0374463	1.19578e-36	No
1_228426311_ACG_A	ENSG00000154358	-0.365155627104413	-9.84837042541159	1.66194664896725e-13	-0.536551	0.0411993	1.07058e-30	No
1_24519437_C_A	ENSG00000185436	-0.249067066243306	-10.1324646196498	7.63419992318626e-13	-0.559028	0.0607187	7.74011e-18	No
1_183559704_A_C	ENSG00000116701	-0.373311469902183	-9.3599154747485	8.008081967664e-13	-0.596657	0.0697518	7.61638e-16	No
1_245215216_A_AT	ENSG00000203666	-0.296781375164298	-8.93616216885603	1.05767996984944e-12	-0.634456	0.043668	4.09264e-36	No
1_202827191_G_A	ENSG00000214796	-0.261313456210296	-9.00332861467469	1.16759921001042e-12	-0.325681	0.044432	2.42352e-12	No
1_118036420_A_G	ENSG00000198162	-0.1257019189827	-7.37550109992631	1.25489214767377e-12	-0.300462	0.0339216	9.22591e-17	No
1_107573565_A_G	ENSG00000198890	-0.264112009143559	-9.339783735329	1.62342446483509e-12	-0.674859	0.039639	3.06619e-45	No
1_111992095_C_T	ENSG00000260948	-0.122162020610241	-8.73717765972263	1.93128527379071e-12	-0.23063	0.0417632	7.57623e-08	No
1_166827224_G_A	ENSG00000225171	0.259767049682948	9.28856571844912	4.20784821119197e-12	0.590567	0.039283	5.97145e-38	No
1_48683851_C_T	ENSG00000272491	0.141388087464733	8.93956823704008	4.28735841743789e-12	0.655525	0.0630684	1.20432e-21	No
1_227073669_C_CAAG	ENSG00000143801	0.150137185545232	8.7020897721886	8.36647605713465e-12	0.22371	0.0422317	2.36644e-07	No
1_23752470_T_C	ENSG00000204219	0.226032595732071	8.72582040587643	8.77661382692531e-12	0.213052	0.0394374	1.39668e-07	No
1_43310639_A_G	ENSG00000164010	-0.175434207784509	-8.6713097775068	9.29169987249474e-12	-0.405521	0.0488146	4.10497e-15	No
1_43281980_A_C	ENSG00000177868	0.134421311430992	8.59100348576161	1.02044349758661e-11	0.30977	0.0468751	1.92458e-10	No
1_119555146_G_T	ENSG00000116874	-0.198365799166732	-8.3205260565915	1.48225467250309e-11	-0.737069	0.0424526	1.78498e-46	No
1_25816847_T_C	ENSG00000187010	-0.39254936887944	-8.28578227739625	1.52550815567035e-11	-0.843746	0.0566278	1.83476e-37	No
1_156147558_C_T	ENSG00000196189	0.225924602990544	8.18412759734522	2.11196981044939e-11	0.503234	0.0283208	5.78014e-48	No
1_23700811_C_T	ENSG00000125945	0.223227682761583	8.06902608087059	3.54939557578695e-11	1.13144	0.0848217	8.00867e-32	No
1_159859392_C_T	ENSG00000272668	0.227370416517227	8.23955091908591	4.06000494214211e-11	0.543866	0.0472634	2.15505e-25	No
1_161159147_C_T	ENSG00000158869	0.285497240614884	7.99572961220158	5.98442123847438e-11	0.168936	0.0387909	1.86192e-05	No
1_41000044_G_C	ENSG00000238287	-0.141637731927762	-8.3698593960768	6.48298368653395e-11	-0.422285	0.0772535	1.00962e-07	No
1_245179171_C_T	ENSG00000272195	0.109252920299042	7.71717297881527	1.07903617147165e-10	0.379559	0.0538773	1.41468e-11	No
1_85399781_A_C	ENSG00000153898	-0.26676028511958	-7.53432251384055	1.833185066042e-10	-0.362056	0.0475006	3.78843e-13	No
1_200964282_C_G	ENSG00000163362	0.161371344349655	7.77075044351384	1.92942226958192e-10	0.199916	0.0314114	7.87319e-10	No
1_17560195_C_T	ENSG00000142623	-0.435229243395331	-7.6288867761066	2.48632116699772e-10	-0.405127	0.0429018	1.40798e-18	No
1_1846357_G_A	ENSG00000178821	0.274616473628219	7.44143613878704	2.5952239240158e-10	0.560248	0.0503056	3.94346e-24	No
1_231377761_A_G	ENSG00000116906	-0.110350719515458	-7.6423729036914	3.15186791497138e-10	-0.289036	0.0335429	4.93371e-16	No
1_238650133_C_T	ENSG00000215808	0.571276759228537	7.3394968132488	3.76319091705361e-10	0.87185	0.0761787	3.5238e-25	No
1_110281941_G_A	ENSG00000134202	0.499676490511482	7.33050651059653	5.57022584476541e-10	0.769911	0.0468422	4.41686e-43	No
1_173892660_A_C	ENSG00000117601	0.104516675098544	7.56764241779192	6.26589263087402e-10	0.391009	0.0958782	5.90528e-05	No
1_85733929_C_T	ENSG00000223653	-0.160438893654793	-7.66368158670452	6.489102316908e-10	-0.469127	0.077939	5.42064e-09	No
1_91998437_T_TA	ENSG00000097046	-0.214687362072723	-7.28590956782899	1.05977500326211e-09	-0.574859	0.0408232	1.70915e-34	No
1_201440213_C_T	ENSG00000174307	0.225156816900464	7.1541986626908	1.10958261357208e-09	0.230221	0.0455804	7.89417e-07	No
1_153282796_C_A	ENSG00000159527	-0.19807930802788	-7.25747691558316	1.13079882708986e-09	-0.460986	0.0315385	1.9687e-36	No
1_113083439_C_T	ENSG00000007341	0.104770039710348	7.3498486947653	1.15301718841115e-09	0.262819	0.0337075	1.2208e-13	No
1_38455891_G_C	ENSG00000183386	-0.133266814112427	-7.25160606869196	1.40030050695839e-09	-0.393487	0.040393	1.58809e-19	No
1_166856607_C_T	ENSG00000152382	-0.0761772759497018	-7.20055003708737	1.41187168263961e-09	-0.259013	0.0392253	1.98408e-10	No
1_221007257_T_C	ENSG00000238078	-0.181599814773171	-7.00392443132513	1.43069508692929e-09	-0.437802	0.0597708	2.50394e-12	No
1_55434648_G_A	ENSG00000143001	0.213588558907812	7.22148112713191	1.50572916413454e-09	0.663431	0.0502129	2.26942e-31	No
1_108743059_G_C	ENSG00000260879	0.0784485964656245	7.19769699905536	1.71184816699594e-09	0.407209	0.0561409	3.9099e-12	No
1_36884473_A_G	ENSG00000116885	0.160899430648826	7.31322895291915	2.00203672805221e-09	0.391499	0.0464165	1.72899e-15	No
1_45292866_G_A	ENSG00000142959	-0.121994045413109	-7.2986399016795	2.2060226632205e-09	-0.388459	0.0517294	7.7917e-13	No
1_170633896_T_C	ENSG00000271811	0.580500408752592	6.91212417975697	2.38046489852426e-09	0.536553	0.0623203	5.18968e-16	No
1_155713650_T_G	ENSG00000203761	-0.176713180900969	-7.14367448750522	2.93775758299376e-09	-0.359172	0.0434663	5.53147e-15	No
1_1812688_A_G	ENSG00000231050	0.114559033770812	6.96361499594733	3.10460248721306e-09	0.580148	0.0671631	4.26705e-16	No
1_209608020_C_A	ENSG00000230937	0.178995202732055	7.26265082649701	3.25501630023969e-09	0.443373	0.0447372	4.54193e-20	No
1_3570883_C_T	ENSG00000116213	0.126968141423546	6.97385303459708	3.37967369594099e-09	0.567557	0.037184	8.6589e-39	No
1_26497340_A_C	ENSG00000142684	-0.214286523574438	-7.24024816584489	3.66518659015514e-09	0.533456	0.0662447	2.26578e-14	Yes
1_1335302_C_T	ENSG00000225905	-0.268976067538848	-7.06702106602217	4.6165045536039e-09	-0.651267	0.093376	2.16925e-11	No
1_47280859_G_A	ENSG00000142973	-0.569643178707873	-6.9154496913292	4.62774872331877e-09	-0.436353	0.044311	7.25378e-20	No
1_201125326_T_C	ENSG00000116857	0.124123228590094	7.40556159027587	6.92134195340616e-09	0.394298	0.0285258	1.47191e-33	No
1_247354581_A_C	ENSG00000227671	-0.189553384063819	-6.74211417966135	9.40324699717342e-09	-0.268444	0.028581	2.03422e-18	No
1_212513248_C_T	ENSG00000065600	-0.205991951110994	-6.69454664583816	1.11304938359488e-08	-0.22545	0.039242	2.37031e-08	No
1_110268828_A_C	ENSG00000134201	-0.305748737330962	-6.6494472445243	1.16676782567996e-08	-0.257963	0.0454798	3.48344e-08	No
1_160830974_T_C	ENSG00000122223	0.145040157976173	6.63624733672225	1.43392150170962e-08	0.724495	0.0701051	1.89011e-21	No
1_169993466_C_T	ENSG00000171806	-0.311668196541508	-6.585749863249	1.62538801828851e-08	-0.955579	0.0741993	3.49805e-30	No
1_9164133_G_A	ENSG00000180758	-0.107696578312803	-6.67467315528044	1.67657639895438e-08	-0.166903	0.0315724	2.49775e-07	No
1_2110848_T_G	ENSG00000162585	-0.134433184573571	-6.65960807623122	2.11157406181938e-08	-0.360667	0.0352824	4.4082e-21	No
1_7760451_A_G	ENSG00000270171	-0.0409001870557151	-6.63491680712041	2.41694611038038e-08	-0.539406	0.0596314	2.44388e-17	No
1_110204650_T_C	ENSG00000168765	-0.296281633556171	-6.39051615663687	2.69225027935597e-08	-0.520267	0.0565552	8.17257e-18	No
1_112538743_G_A	ENSG00000231437	0.143358463930425	6.27345552715929	2.71036152357144e-08	0.58668	0.0628088	2.95505e-18	No
1_28568976_C_T	ENSG00000270605	-0.127777490225368	-6.25662249058638	2.92470187745621e-08	-0.585592	0.0406897	1.29035e-35	No
1_200972454_T_C	ENSG00000233217	0.19633471577898	6.35161559221093	2.97555727713e-08	0.327797	0.0457419	6.71171e-12	No
1_230885085_T_C	ENSG00000135773	0.113711018361864	6.58273895878127	3.03315840289635e-08	0.728173	0.0738518	6.61611e-20	No
1_3404818_G_A	ENSG00000130762	0.577949533960892	6.39152853478844	3.31693097417407e-08	0.723847	0.127975	3.78503e-08	No
1_62658780_G_C	ENSG00000240563	0.0524720525667928	6.25065048365915	4.09343160131992e-08	0.479175	0.0726848	2.1123e-10	No
1_156246742_A_G	ENSG00000198715	-0.114732914376798	-6.18301675214255	4.68117659764745e-08	-0.271351	0.0398188	5.68611e-11	No
1_110906780_G_A	ENSG00000134248	-0.0945333563457688	-6.32218997465674	4.69845105311685e-08	-0.217503	0.0288021	5.95224e-13	No
1_221007257_T_C	ENSG00000272823	-0.234213842048465	-6.22599173203304	5.28777086512292e-08	-0.533543	0.054352	9.13001e-20	No
1_204878704_A_G	ENSG00000163531	-0.190992156120177	-6.21168922094357	7.18229398296037e-08	-0.270803	0.0572714	3.57357e-06	No
1_89417918_C_T	ENSG00000137944	-0.12351809112433	-6.12449863205531	7.92451228253882e-08	-0.292431	0.0479412	3.47862e-09	No
1_25816658_CATA_C	ENSG00000261349	-0.26585325617467	-6.22663421087071	8.44183064988418e-08	-0.734934	0.0608004	2.11755e-27	No
1_165599460_G_A	ENSG00000143198	-0.0843724172481102	-6.21309899559539	9.93251056644412e-08	-0.225802	0.029591	3.58369e-13	No
1_144896319_T_C	ENSG00000215861	0.307477985733061	6.01837837583033	1.08403648417516e-07	0.398384	0.0746713	1.95772e-07	No
1_234525881_T_A	ENSG00000231663	0.347735019506768	6.07989419601982	1.09621138501848e-07	0.906502	0.0820247	7.66702e-24	No
1_229334447_G_A	ENSG00000236975	0.179006679883111	6.08533745097539	1.21168930451207e-07	0.245163	0.0476303	4.95416e-07	No
1_223025196_T_C	ENSG00000228106	-0.153037215777056	-5.9862554034312	1.37443871036057e-07	-0.218051	0.0491976	1.33567e-05	No
1_1904830_G_A	ENSG00000008128	-0.655969333278083	-5.93242547402616	1.37566089634532e-07	-0.667999	0.108584	2.60502e-09	No
1_25816847_T_C	ENSG00000224183	-0.356500536875541	-5.88793765220608	2.02570548544506e-07	-0.744543	0.0640084	8.02659e-26	No
1_6361437_G_T	ENSG00000187017	-0.197168607820554	-5.88365084712382	2.15691554597397e-07	-0.377241	0.0407985	5.82711e-18	No
1_43669642_C_T	ENSG00000186973	0.273364729726437	5.89525409345126	2.29796804508091e-07	0.476204	0.0681652	2.02483e-11	No
1_156686005_A_C	ENSG00000143321	-0.083803918987137	-5.94855898034882	2.91930667932345e-07	-0.11039	0.0255	2.08059e-05	No
1_206669465_C_T	ENSG00000162888	-0.106872396160468	-5.81335606939536	3.63819690408781e-07	-0.433348	0.0571819	5.0154e-13	No
1_149899948_G_A	ENSG00000159164	-0.170739045448027	-5.71920768434769	4.31227901067421e-07	-0.575421	0.11616	1.25467e-06	No
1_9922245_A_G	ENSG00000178585	-0.136880358209513	-5.65901324995427	4.62210449430499e-07	-0.134451	0.0239584	4.769e-08	No
1_205744546_C_A	ENSG00000117280	0.141781900907416	5.68365167217792	5.23031858972988e-07	0.425831	0.0389659	1.99684e-23	No
1_246913506_C_T	ENSG00000227953	-0.277750659627641	-5.6724237807142	5.25062315585714e-07	-0.606491	0.137837	1.53452e-05	No
1_1486076_G_A	ENSG00000160072	-0.406640083506303	-5.53619583225199	5.78523277354792e-07	-0.927482	0.105682	1.63148e-16	No
1_40304647_A_G	ENSG00000043514	-0.134925934404065	-5.58632171591749	5.84422823100591e-07	-0.236708	0.0459334	4.80971e-07	No
1_178996413_A_G	ENSG00000116199	0.0625070974867961	5.76496403181739	6.74292273866423e-07	0.197208	0.0327454	5.32385e-09	No
1_200649131_A_G	ENSG00000260088	-0.100679617429662	-5.52806597581515	7.07766782252106e-07	-0.710921	0.0601654	1.85719e-26	No
1_26208657_A_G	ENSG00000117640	0.0733093762654239	5.54134310158425	7.44631344308736e-07	0.250771	0.0356591	1.52621e-11	No
1_155008318_C_A	ENSG00000232093	-0.152596206180891	-5.54645996106658	9.23616079381126e-07	-0.299838	0.0341304	1.53278e-16	No
1_165871705_G_A	ENSG00000203307	0.130771782137276	5.74127556217883	9.71582214783596e-07	0.648177	0.0731548	9.04463e-17	No
1_24738842_C_T	ENSG00000001460	0.176270645613911	5.47504238366442	9.90787896286258e-07	0.306269	0.0693716	1.43928e-05	No
1_17284498_T_C	ENSG00000186715	-0.286168766332378	-5.43617807434443	1.06892563041716e-06	-0.65278	0.0609969	1.14597e-22	No
1_2284195_T_C	ENSG00000269896	-0.182241410292407	-5.53314381493548	1.0865189085956e-06	-0.292641	0.0460484	8.30548e-10	No
1_161013312_T_C	ENSG00000215845	-0.14013850192972	-5.43158258415593	1.1596866253685e-06	-0.329084	0.0410388	2.83921e-14	No
1_45376046_C_T	ENSG00000222009	-0.251183040986236	-6.10404475920454	1.25244696193631e-06	-0.281576	0.0511926	8.48111e-08	No
1_168166616_C_T	ENSG00000143155	-0.0941273682804694	-5.5051452573256	1.26178856939419e-06	-0.199797	0.0321963	1.93125e-09	No
1_19678473_A_C	ENSG00000040487	0.102374097034149	5.39129974332516	1.36890282246973e-06	0.146959	0.0322951	7.95184e-06	No
1_161652717_C_T	ENSG00000162747	0.580931630955573	5.39402155508323	1.43047707387503e-06	0.477816	0.0668123	7.34548e-12	No
1_888659_T_C	ENSG00000188976	-0.153753362739221	-5.39653964904348	1.73616185001201e-06	-0.47867	0.0696905	4.11812e-11	No
1_25688276_A_G	ENSG00000188672	0.179572823838483	5.30194342215162	2.34587333723203e-06	0.684076	0.0565635	2.01329e-27	No
1_71491457_T_G	ENSG00000050628	-0.16738184174648	-5.26619266102052	2.34753090515632e-06	-0.438827	0.0429678	4.73076e-21	No
1_109649449_G_A	ENSG00000273382	0.18112402183292	5.25281909861717	2.44037115902028e-06	0.458843	0.0907292	7.65515e-07	No
1_40022777_C_G	ENSG00000090621	-0.094147731968056	-5.25435954708911	2.58712352320983e-06	-0.283222	0.0357601	5.45301e-14	No
1_178625499_A_G	ENSG00000116191	-0.176018228399881	-5.23306854871376	2.59454042046813e-06	-0.227805	0.0368693	2.24404e-09	No
1_6599041_C_T	ENSG00000162408	-0.137677428572646	-5.24326620434718	2.61418017227409e-06	-0.43218	0.0348839	1.86788e-28	No
1_10444202_A_G	ENSG00000142657	0.117630615592512	5.27887831008576	2.67463916093071e-06	0.260592	0.0301768	4.33833e-16	No
1_220878164_C_T	ENSG00000162817	0.134378615066256	5.23989436728281	2.80359692273005e-06	0.109297	0.0264019	4.59219e-05	No
1_46728913_A_G	ENSG00000117480	0.172339228439292	5.16557291893457	2.83017416183013e-06	0.276888	0.0404173	4.58198e-11	No
1_16536548_G_A	ENSG00000142632	-0.13586708066196	-5.12529511044387	3.0248261092621e-06	-0.207374	0.0458074	8.81847e-06	No
1_85889080_T_G	ENSG00000153904	-0.148310583169301	-5.16412076518803	3.43540862663742e-06	-0.293901	0.0603075	1.82997e-06	No
1_151770138_T_C	ENSG00000203288	0.176429119265097	5.08687525997351	3.59262797383706e-06	0.363333	0.0873377	4.22314e-05	No
1_150951452_A_C	ENSG00000143412	0.147161308949452	5.13579877920018	3.80135518553654e-06	0.22599	0.0343476	2.27892e-10	No
1_212392953_T_C	ENSG00000226251	-0.299364829189419	-5.12641242905686	3.81626926475078e-06	-0.318155	0.0558929	3.13312e-08	No
1_171244759_A_C	ENSG00000010932	0.427817084122973	5.0856388138445	4.34641907592112e-06	0.39473	0.0654537	5.08928e-09	No
1_19626028_T_A	ENSG00000127463	-0.0802664555838276	-5.02736167726373	5.10170138606448e-06	-0.176666	0.0402269	1.59054e-05	No
1_222746986_C_A	ENSG00000225265	-0.128187715557427	-4.59578142137835	6.07941848202966e-06	-0.449962	0.096568	4.88457e-06	No
1_74547515_C_T	ENSG00000254685	-0.143004216263933	-5.04554467105435	6.19311583851872e-06	-0.221217	0.0330936	1.23056e-10	No
1_202771817_C_T	ENSG00000117139	0.111391414455631	4.90429070669456	7.58773870680698e-06	0.4324	0.0399474	4.46591e-23	No
1_1302709_A_AGT	ENSG00000242485	0.09077499967402	4.89353126242562	7.67278230949817e-06	0.285238	0.0488106	1.40176e-08	No
1_231041558_A_G	ENSG00000143643	0.086791534470847	4.89544077010531	7.68118173267315e-06	0.305456	0.035627	6.64863e-16	No
1_65619728_C_A	ENSG00000162433	-0.154687361335289	-4.83372101793139	8.1081027280711e-06	-0.35456	0.0329314	6.96384e-23	No
1_95238658_A_C	ENSG00000143036	-0.214355982102021	-4.86122252505343	9.41841642722019e-06	-0.254594	0.0588535	2.10827e-05	No
1_111737398_G_A	ENSG00000162777	-0.134521836569589	-4.85485650853771	9.9346471739666e-06	-0.143227	0.0299966	2.8902e-06	No
1_210413739_C_T	ENSG00000203706	0.118700600734868	4.96964559545967	1.01306535810538e-05	0.216221	0.0453791	3.02609e-06	No
1_27131228_C_T	ENSG00000260063	-0.194396068849919	-4.83273294212443	1.01694108234589e-05	-0.519345	0.0952491	1.0828e-07	No
1_19948507_A_G	ENSG00000173436	-0.105005655645734	-4.83186884390592	1.15989108867259e-05	0.157798	0.0355628	1.30692e-05	Yes
1_10502710_A_G	ENSG00000175279	-0.203501541612774	-4.79875332612096	1.16590509629424e-05	-0.517096	0.0721567	6.70926e-12	No
1_54985600_C_T	ENSG00000235741	-0.156027506245442	-4.78384156913487	1.21736808361936e-05	-0.344691	0.0661808	3.67349e-07	No
1_151091181_A_G	ENSG00000143443	0.230812544870592	4.78575639573501	1.3062064509086e-05	0.464777	0.049464	1.97789e-18	No
1_15476397_G_A	ENSG00000171729	-0.112097296786017	-4.75447364423739	1.30804198053411e-05	-0.524601	0.0474448	7.34516e-24	No
1_41060350_C_T	ENSG00000187815	-0.102454270881796	-4.72439631313435	1.34564706864459e-05	-0.522865	0.0778242	1.00689e-10	No
1_38456106_G_A	ENSG00000183431	0.0807472929673715	4.80509296961758	1.35105796114779e-05	0.468916	0.0319008	9.85948e-37	No
1_205028915_C_T	ENSG00000184144	-0.115843509743527	-4.75458376400721	1.40832032733928e-05	-0.509625	0.057582	9.69768e-17	No
1_169253471_T_C	ENSG00000143156	0.138988369478216	4.78056407919898	1.41252400214835e-05	0.43917	0.0477619	8.42832e-18	No
1_151700227_G_A	ENSG00000143376	0.0672092483228321	4.76700714741409	1.42490264022606e-05	0.19811	0.0452181	1.6642e-05	No
1_59663162_C_G	ENSG00000224609	0.127480722404745	4.7253827883917	1.45813016100608e-05	0.517098	0.064889	3.94992e-14	No
1_227473444_C_T	ENSG00000143776	-0.100078027106614	-4.70664340862054	1.65062369266616e-05	-0.406782	0.0822411	1.29973e-06	No
1_236095773_T_C	ENSG00000143669	-0.0889307367933425	-4.72335517582946	1.69579187729438e-05	-0.376382	0.0439221	6.85347e-16	No
1_156246742_A_G	ENSG00000163468	-0.0830590312003054	-4.72373253085089	1.78962804601901e-05	-0.212137	0.0259427	9.87584e-15	No
1_46774783_A_G	ENSG00000173660	-0.0950154328333915	-4.69660770489287	1.89493200679472e-05	-0.312733	0.042226	1.49964e-12	No
1_20861712_A_C	ENSG00000090432	-0.0885128381137312	-4.60131539406011	2.09381306981694e-05	-0.146736	0.0289553	7.28219e-07	No
1_18797703_A_G	ENSG00000179023	0.0976291093531915	4.56704859659684	2.10997451307677e-05	0.559146	0.0585325	6.34063e-19	No
1_171655656_T_A	ENSG00000117533	0.127070688952973	4.66707444988614	2.11692223002566e-05	0.1802	0.0327174	8.16362e-08	No
1_12816777_G_T	ENSG00000157330	-0.194365966424638	-4.70163754688496	2.13168388879798e-05	-0.290731	0.0460477	1.05052e-09	No
1_231195342_G_T	ENSG00000182118	0.163333018798542	4.62419617925731	2.15228843669162e-05	0.215029	0.0435247	1.33598e-06	No
1_205249814_G_A	ENSG00000133059	0.0729156816190358	4.60265608871439	2.42064265732324e-05	0.141033	0.0290578	2.00759e-06	No
1_160147148_A_G	ENSG00000132681	-0.071136866116961	-4.64062027998455	2.57931246786097e-05	-0.354043	0.0701326	7.99673e-07	No
1_26517267_A_G	ENSG00000142675	-0.119301958740151	-4.63163296232525	2.63564785223601e-05	-0.339177	0.0483301	1.66748e-11	No
1_22508799_C_T	ENSG00000218510	-0.127605379187309	-4.53957642048364	2.93333271649121e-05	-0.253452	0.0535983	3.56853e-06	No
1_78450517_C_A	ENSG00000162613	-0.111340568639104	-4.61201767326636	2.97733150133453e-05	-0.252373	0.053967	4.52576e-06	No
1_900730_G_A	ENSG00000187961	0.14292558162366	4.53617948193187	3.0038534445623e-05	0.302284	0.0422004	6.84487e-12	No
1_16539577_G_A	ENSG00000237276	0.154158969774603	4.54385439000134	3.089504009187e-05	0.293558	0.0410567	7.41691e-12	No
1_52836139_G_A	ENSG00000154222	-0.128399129112256	-4.56037337987354	3.09516406138521e-05	-0.377795	0.0504124	8.59179e-13	No
1_27278521_G_A	ENSG00000175707	0.0664954548712882	4.50123436939549	3.28702388059238e-05	0.18264	0.0271285	9.27435e-11	No
1_2441358_T_C	ENSG00000229393	0.150885003734448	4.51426680839709	3.60233029100202e-05	0.388599	0.0489282	4.71206e-14	No
1_43037556_C_T	ENSG00000186409	0.099497732199355	4.4819014517285	4.23879658429231e-05	0.367352	0.06172	7.82137e-09	No
1_108737586_C_T	ENSG00000085491	0.100823509216535	4.45142085140535	4.310581750355e-05	0.321656	0.0309498	1.21391e-21	No
1_152414833_A_T	ENSG00000143536	-0.386747994546357	-4.37827868993554	4.34242002616466e-05	-0.374025	0.0614629	3.76683e-09	No
1_224605825_A_T	ENSG00000143771	-0.101617666633185	-4.45685582255214	4.47617864324954e-05	-0.394849	0.0319033	2.06852e-28	No
1_53692437_T_A	ENSG00000162384	-0.0567580810959261	-4.41130605733383	4.516874745931e-05	-0.230139	0.0330091	2.20497e-11	No
1_55290396_C_T	ENSG00000162398	0.135473019999255	4.40603932972659	4.57501583979478e-05	0.334486	0.0572998	1.44979e-08	No
1_2280661_G_A	ENSG00000272420	0.0970868853879873	4.11840950454124	4.79166827551693e-05	0.402024	0.0555607	4.36169e-12	No
1_151468060_G_T	ENSG00000143375	-0.146300022169351	-4.50085953141407	4.8102538449693e-05	-0.132878	0.0302631	1.5972e-05	No
1_15478066_T_C	ENSG00000175147	-0.0990030491685008	-4.34425464203375	4.85146552736938e-05	-0.722134	0.0658698	1.52539e-23	No
1_40552991_T_C	ENSG00000131238	-0.0619949312184368	-4.42489901712042	4.92969784242639e-05	-0.216731	0.0301037	5.46428e-12	No
1_6472671_T_C	ENSG00000231868	-0.287503929950792	-4.43981304044874	5.20073829125504e-05	-0.454289	0.0773287	1.18676e-08	No
1_9741792_A_G	ENSG00000171608	0.0927550768717143	4.54849147589914	5.27025329684177e-05	0.186451	0.0353801	2.70971e-07	No
1_95619804_C_T	ENSG00000122481	0.226741938210966	4.27843285038799	6.38985770997256e-05	0.544136	0.074553	2.94701e-12	No
1_24431956_G_A	ENSG00000142661	-0.187592761418279	-4.31432850243332	6.39123121241638e-05	-0.517167	0.0458112	1.19873e-24	No
1_110266754_A_C	ENSG00000134184	2.20393901039397	4.28302905725849	6.41808025573307e-05	0.493777	0.0889457	6.52118e-08	No
1_233468950_A_G	ENSG00000143674	0.0850220757950215	4.30429582374079	6.6261522930227e-05	0.796632	0.0475276	2.83775e-44	No
1_179560154_T_G	ENSG00000162782	0.065579411350609	4.24669025913775	6.68060515340261e-05	0.612449	0.0502539	9.5242e-28	No
1_113454571_A_G	ENSG00000155380	0.158645314750843	4.30323361203605	6.68234579812988e-05	0.23593	0.0386335	3.34486e-09	No
1_224026137_T_C	ENSG00000272645	-0.112957766501546	-4.30539092713091	6.79095504233727e-05	-0.227272	0.0414159	9.05402e-08	No
1_45466877_CA_C	ENSG00000126088	0.0539961540297592	4.31247517946841	7.15082391928605e-05	0.174159	0.0321296	1.27372e-07	No
1_26779270_C_T	ENSG00000198830	-0.114302418354898	-4.30032352153227	7.42716199041216e-05	-0.184303	0.0423412	1.87966e-05	No
1_43699395_T_C	ENSG00000243710	0.0745186955427777	4.26186997845188	8.10711187838316e-05	0.349717	0.0812154	2.29376e-05	No
1_247366435_C_A	ENSG00000259865	0.110778503738613	4.20780817737301	8.56389497864721e-05	0.377268	0.042124	4.60731e-17	No
1_76249590_G_A	ENSG00000117054	0.116967281097085	4.21132759596072	9.55054211940548e-05	0.17094	0.036459	4.28388e-06	No
1_1127137_A_C	ENSG00000176022	-0.148044648314138	-4.17136779447367	0.000105834154999694	-0.25046	0.0416185	5.45533e-09	No
1_8482078_C_T	ENSG00000232912	0.0697268167032429	3.92162784004695	0.000106350136896373	0.402642	0.0642309	1.35499e-09	No
1_246890655_C_T	ENSG00000143653	-0.238950612118668	-4.14519032142283	0.000112200358408462	-0.500414	0.0756786	1.88071e-10	No
1_202870640_G_T	ENSG00000117153	-0.0681950891714267	-4.20117074301018	0.000113033096345972	-0.26131	0.0493134	2.34579e-07	No
1_153095367_C_T	ENSG00000229035	0.692300600135456	4.14968055591812	0.000115226839154172	0.525399	0.0868835	4.64873e-09	No
1_87508253_G_T	ENSG00000153936	0.0724431086257769	4.19968412279522	0.00011600809640417	0.288393	0.0375285	2.53217e-13	No
1_145555653_C_T	ENSG00000131788	-0.0824302441047992	-4.10139706529332	0.000116772758474597	-0.23033	0.0417509	7.79535e-08	No
1_23618706_T_C	ENSG00000169641	0.0727234169536229	4.1753136096322	0.000122047301036328	0.199322	0.0451604	1.44707e-05	No
1_43979782_G_A	ENSG00000142949	0.0750397853195429	4.11507313543515	0.000123524190185896	0.149394	0.0304357	1.55226e-06	No
1_21823292_C_T	ENSG00000162551	-0.184514187398079	-4.10989678334006	0.00012557851678681	-0.238245	0.0351596	7.15483e-11	No
1_162433012_T_C	ENSG00000239887	-0.214180849092879	-4.08909357692643	0.000131147278180768	-0.317951	0.0717665	1.34613e-05	No
1_184034175_G_T	ENSG00000198860	0.0968694722586731	4.11515928632141	0.00014870044447454	0.30557	0.0544843	4.85566e-08	No
1_218458551_T_C	ENSG00000067533	0.108499041831542	4.11568462774351	0.000149240701526362	0.243038	0.0288427	1.82775e-15	No
1_154913404_C_G	ENSG00000163346	-0.0698366086503833	-4.09998439795898	0.000150863597045081	-0.186395	0.0351471	2.29589e-07	No
1_43761651_C_T	ENSG00000066056	0.130273776745035	4.01404581520163	0.000152282896610762	0.211619	0.0324201	3.08513e-10	No
1_70872392_G_A	ENSG00000197568	0.20717794805802	4.0522810914142	0.000156729981726439	0.269081	0.0546546	1.44799e-06	No
1_90022796_A_G	ENSG00000197147	0.136293895630684	4.00668521881623	0.000171819992939937	0.395086	0.0360365	1.52005e-23	No
1_26559306_G_T	ENSG00000130695	-0.0894649487494937	-4.00052635391852	0.000176251010787403	-0.327742	0.0425317	2.20792e-13	No
1_111440873_C_T	ENSG00000143119	-0.0956839544450934	-4.04281992217716	0.000179702481081954	-0.146316	0.0342537	2.65385e-05	No
1_156045662_A_G	ENSG00000254726	0.0630381752553098	3.99772397933161	0.000180723889357758	0.232321	0.0481974	2.34352e-06	No
1_179065125_C_T	ENSG00000186283	-0.0682539156628242	-3.99306953763107	0.000187482551254389	-0.311133	0.0422042	1.85906e-12	No
1_55046650_G_A	ENSG00000184313	0.0737986812174103	3.98794159481918	0.000192905630384071	0.214462	0.0399193	1.62413e-07	No
1_1900186_T_C	ENSG00000169885	-0.12776531649039	-3.99018841814278	0.000199785911193043	-0.304765	0.0643572	3.4596e-06	No
1_20964066_G_A	ENSG00000244038	0.0425389416173048	3.99743626014721	0.000201221107094195	0.124924	0.0233471	1.81083e-07	No
1_84945434_T_C	ENSG00000117133	0.0704641930691142	4.02557161421608	0.000207733155233079	0.185182	0.0347999	2.09817e-07	No
1_47500009_T_C	ENSG00000186377	0.133546272830208	3.94043027818703	0.000214600231768866	0.197062	0.0430486	7.04815e-06	No
1_752721_A_G	ENSG00000225880	-0.123196950678926	-3.93468565471082	0.000219474894236834	-0.301492	0.0451362	1.26718e-10	No
1_243147031_G_A	ENSG00000253326	-0.178681092359872	-3.92009767291253	0.000224179004338551	-0.432401	0.0815626	2.31671e-07	No
1_213247113_G_A	ENSG00000174606	-0.0750780221155989	-3.90348937041097	0.000249623490712721	-0.311007	0.0300556	1.70892e-21	No
1_86461603_A_G	ENSG00000171502	-0.0724166200234008	-3.87581576257707	0.000257975350277177	-0.351272	0.0583236	5.3133e-09	No
1_151823997_G_C	ENSG00000234614	-0.164177711770437	-3.90904421322835	0.000276020792350422	-0.299019	0.055413	1.4405e-07	No
1_219983917_T_C	ENSG00000196660	0.0566364851714401	3.87186539109248	0.000282788728365996	0.258627	0.0473532	1.03334e-07	No
1_53203427_C_T	ENSG00000162378	0.0621246445976896	3.83927818526536	0.000295157006003941	0.238642	0.0354507	9.31596e-11	No
1_86195047_T_C	ENSG00000117174	0.0546540002080575	3.8677219547012	0.000329950503010941	0.285773	0.0418483	5.22529e-11	No
1_43921384_T_G	ENSG00000178922	-0.115898170956141	-3.79367555177387	0.000361819142178371	-0.296329	0.0598492	1.26908e-06	No
1_152923625_A_AC	ENSG00000196805	-0.491884941332355	-3.79875194559161	0.000367818739779278	-0.335106	0.0566965	9.78783e-09	No
1_26527884_G_A	ENSG00000176092	-0.162768758678305	-3.84993049224623	0.000382637331855674	-0.423887	0.063706	1.47503e-10	No
1_21787018_A_G	ENSG00000227001	0.145827680666354	3.80596669440046	0.000386065788704757	0.730274	0.062973	1.06198e-25	No
1_209738214_G_A	ENSG00000224260	-0.104180468168208	-3.75318570357135	0.000387798322010678	-0.459903	0.0590772	1.32238e-13	No
1_223996174_T_A	ENSG00000203697	-0.532880564083059	-3.79118774828053	0.000395102983455934	-0.250432	0.0598809	3.85496e-05	No
1_116170761_C_T	ENSG00000173218	-0.123211689534739	-3.75018881646479	0.000418911461842055	-0.332721	0.0600441	6.87227e-08	No
1_45955868_T_C	ENSG00000132763	0.101306482977581	3.73258502399616	0.000432130557718056	0.223452	0.0409474	1.05795e-07	No
1_11797234_T_C	ENSG00000177674	-0.132078600045706	-3.71710785496156	0.000437501943436141	-0.399919	0.0415343	3.63909e-19	No
1_203318144_G_A	ENSG00000122176	-0.157704289351673	-3.68664293318247	0.00044039715158659	-0.311531	0.0417688	1.07727e-12	No
1_11851003_G_C	ENSG00000177000	0.0936042624564454	3.69532082945843	0.00052059391351564	0.290786	0.0340895	8.98008e-16	No
1_28560651_G_GGTTTT	ENSG00000169403	-0.255946792736392	-3.63404129611257	0.000555705963573405	-0.266985	0.0543606	1.53169e-06	No
1_111728610_T_C	ENSG00000156171	0.0785886046710234	3.66464535399498	0.000567299255138665	0.454513	0.0330856	2.97866e-33	No
1_247323260_C_A	ENSG00000196418	-0.0746621626924832	-3.64197591513945	0.000579060426895118	-0.551555	0.0691936	3.89202e-14	No
1_20373107_G_A	ENSG00000127472	-0.220021663384826	-3.63237443855607	0.000584603495574322	-0.358745	0.0857523	3.83361e-05	No
1_46657651_T_C	ENSG00000171357	0.0539455861532138	3.64753962618092	0.000614031073741436	0.275916	0.0555963	1.20129e-06	No
1_39950080_C_T	ENSG00000237624	0.13234076835253	3.61042292442907	0.000614376126204284	0.310685	0.0632424	1.52277e-06	No
1_153079072_A_C	ENSG00000203785	-0.476195517753149	-3.6204549519909	0.000628212511768829	-0.392476	0.0937639	3.79746e-05	No
1_17284498_T_C	ENSG00000058453	-0.0722809013065286	-3.62006573534886	0.000630504136234621	-0.237549	0.0392332	4.45801e-09	No
1_153912623_G_A	ENSG00000198837	0.142405220980654	3.58503128934396	0.000649030639430538	0.526416	0.0657865	3.17667e-14	No
1_21516090_A_G	ENSG00000075151	0.163311843910546	3.59366785273561	0.000680507040611759	0.905392	0.068684	2.91334e-31	No
1_150860055_A_G	ENSG00000163131	0.107180014897364	3.58209603239526	0.00068866216788244	0.227173	0.0379865	6.69989e-09	No
1_98344088_T_C	ENSG00000188641	0.0917252524475641	3.54709403472635	0.000764053654083203	0.223646	0.0455323	1.52844e-06	No
1_16064411_T_C	ENSG00000162461	-0.0963043582873525	-3.55508804109119	0.000787269992458722	-0.219364	0.0449963	1.8149e-06	No
1_246667609_A_G	ENSG00000185420	-0.12398394800302	-3.53389802146696	0.000882660159536016	-0.357345	0.0716567	1.07175e-06	No
1_53554305_G_A	ENSG00000162383	0.164931925365689	3.51050178685833	0.000889085381842175	0.400265	0.0676466	9.45093e-09	No
1_226300488_C_T	ENSG00000234478	-0.146439726938826	-3.52245258783771	0.000907339987586323	-0.348676	0.0626214	5.98698e-08	No
1_224387067_G_A	ENSG00000143753	0.0948644220085208	3.50192856240514	0.000951416381748933	0.224058	0.0336116	1.37212e-10	No
1_86845563_T_C	ENSG00000137975	0.0835535309231559	3.45878395646164	0.000996562025923408	0.146101	0.0269954	1.32938e-07	No
1_26644079_A_G	ENSG00000158062	-0.0749847348176787	-3.46254331107273	0.00104982377422984	-0.131676	0.0319369	4.91889e-05	No
1_38148765_A_G	ENSG00000116922	0.108844191758945	3.40381097574423	0.00118529512296674	0.245796	0.0456025	1.48655e-07	No
1_151784547_G_A	ENSG00000182134	-0.0660580288341518	-3.45941254606028	0.00122604613652957	-0.191054	0.0413137	5.71886e-06	No
1_85009894_A_G	ENSG00000122432	-0.110050465254767	-3.45004053798346	0.0012973124615083	-0.382203	0.0880281	1.96998e-05	No
1_228689848_T_G	ENSG00000168159	0.0587601407517875	3.41665686637447	0.00129891822948127	0.253513	0.0429159	9.96505e-09	No
1_63871881_A_G	ENSG00000079739	0.0577389652140262	3.40522235912693	0.00130079165581091	0.170194	0.0376195	8.93543e-06	No
1_17301780_A_G	ENSG00000117122	0.11451095344182	3.35159143206427	0.00147307730037939	0.151052	0.0317319	3.08908e-06	No
1_155181843_G_T	ENSG00000160766	-0.122124159470368	-3.32634682826845	0.00158897252316893	-0.349298	0.0433088	2.08529e-14	No
1_45224363_A_G	ENSG00000142937	-0.0891758345390763	-3.30948150657786	0.00175172453775538	-0.256042	0.0439282	1.51996e-08	No
1_171324017_G_A	ENSG00000076258	0.0881957910906642	3.27765803401045	0.00176045767847276	0.267439	0.0376199	9.55161e-12	No
1_43855546_A_G	ENSG00000229431	-0.103818588624955	-3.23222411623299	0.00197338622345387	-0.318799	0.0621495	5.39853e-07	No
1_31915981_C_T	ENSG00000168528	0.178769115049705	3.22809974952686	0.00198074301940113	0.261048	0.0578668	9.45762e-06	No
1_167549747_C_T	ENSG00000198771	0.0761243198893934	3.24648611899712	0.00201421905703175	0.172905	0.033226	3.75414e-07	No
1_161181491_C_A	ENSG00000162755	0.14028120502257	3.22054413500101	0.00202410196656048	0.472362	0.0803994	1.18414e-08	No
1_3803755_T_C	ENSG00000198912	0.0561062364701789	3.20253513441651	0.00211292316202758	0.680908	0.0477632	4.0038e-35	No
1_35562965_G_A	ENSG00000197056	-0.120824197630543	-3.20236482908852	0.00213480725599836	-0.260898	0.057988	9.97052e-06	No
1_151783688_A_C	ENSG00000213171	-0.0588256044350768	-3.16560029862716	0.0024135008270606	-0.268106	0.0595097	9.70791e-06	No
1_46039077_T_G	ENSG00000117450	0.05583914895326	3.16703544308414	0.00249270384126169	0.197068	0.0421252	4.49044e-06	No
1_150951477_T_C	ENSG00000143434	0.106893173241994	3.14703430778325	0.00262599728620812	0.186446	0.0438426	2.87366e-05	No
1_226107787_T_C	ENSG00000143811	0.0835392656126238	3.14663482660525	0.00269642841293204	0.309005	0.062795	1.46486e-06	No
1_202133835_G_A	ENSG00000143851	-0.100052340748598	-3.15853548000406	0.0027240449328243	-0.207762	0.0479071	2.01287e-05	No
1_248023966_C_T	ENSG00000162722	-0.144839250162951	-3.10482760431372	0.00289527539436385	-0.338953	0.0760358	1.19472e-05	No
1_231972026_A_G	ENSG00000162946	-0.0368756165365669	-3.10818273354383	0.00292498597272385	-0.24714	0.050242	1.47766e-06	No
1_155880952_G_A	ENSG00000143622	0.070966340609882	3.08612573027723	0.00323829336450146	0.389635	0.043052	2.36419e-17	No
1_13937089_G_T	ENSG00000162493	-0.11858190568333	-3.07714150665965	0.00325641090015405	-0.149099	0.0357123	3.97104e-05	No
1_158303505_A_G	ENSG00000158488	0.167759139276922	3.04528159558973	0.00348667247282304	0.195133	0.0374878	3.72952e-07	No
1_99166681_A_G	ENSG00000162627	-0.168848213124257	-3.02318365025659	0.00355937090047201	-0.328761	0.065817	1.03085e-06	No
1_153997346_G_A	ENSG00000143612	-0.0494218587188128	-3.03509339445616	0.00362691569410963	0.121936	0.0285877	2.72435e-05	Yes
1_12075075_G_A	ENSG00000116691	0.0976812315010473	2.993001000176	0.00408645158132016	0.309578	0.0538392	2.30928e-08	No
1_42898208_T_G	ENSG00000066185	-0.0972492753116916	-2.96307471940949	0.00469851752779563	-0.499691	0.0885856	4.10213e-08	No
1_159941535_G_A	ENSG00000224259	-0.166469752349364	-2.86976188380281	0.00571397058011836	-0.359714	0.0601769	6.80117e-09	No
1_24191219_G_T	ENSG00000179163	0.0749949920225477	2.8541589623209	0.00601833817630301	0.531876	0.0663546	2.89943e-14	No
1_156587032_T_C	ENSG00000163382	-0.0583536723525765	-2.85007366968676	0.0061059236535747	-0.188017	0.0307503	3.20998e-09	No
1_1062025_A_G	ENSG00000131591	-0.0367069949867312	-2.82120491953744	0.00644786372143036	-0.2119	0.0334037	8.86506e-10	No
1_16773880_A_G	ENSG00000157191	-0.0538044953384084	-2.82191975199258	0.00657194734062846	-0.190803	0.0298583	6.79458e-10	No
1_25889342_CAG_C	ENSG00000157978	0.0423717473835714	2.82183842475545	0.00684463070650548	-0.21224	0.0329109	4.85409e-10	Yes
1_1159540_G_A	ENSG00000162572	0.269966467533879	2.78481316241637	0.00723535838648609	0.465366	0.0885219	2.88822e-07	No
1_234514025_T_C	ENSG00000168275	0.0930735460307079	2.77995332161188	0.00740229474667285	0.310417	0.0361906	6.48671e-16	No
1_223994292_G_A	ENSG00000143514	-0.0790756089726711	-2.7603337022212	0.00781461492175148	-0.284114	0.0654733	1.99059e-05	No
1_213371127_C_T	ENSG00000136643	0.045921611332295	2.75799430979744	0.00817946635774493	0.212649	0.047478	1.08965e-05	No
1_40227119_C_T	ENSG00000084072	0.0633675360251826	2.74609826252779	0.00828302328624429	-0.56737	0.110227	4.95178e-07	Yes
1_43826312_C_A	ENSG00000198198	-0.0422821928172669	-2.73227670902022	0.00858823285303768	-0.0926782	0.0229019	6.70646e-05	No
1_116434054_A_G	ENSG00000163393	0.0690840815065491	2.60871427033936	0.0117016243574917	0.168772	0.0331197	6.35732e-07	No
1_38570707_C_G	ENSG00000237290	0.038038554680179	2.61807465773733	0.011820348886042	0.228864	0.0532097	2.34172e-05	No
1_109351501_A_G	ENSG00000116266	0.0764798777569155	2.60462840580544	0.0119466204939476	0.143772	0.0326662	1.52673e-05	No
1_178232469_C_T	ENSG00000224687	0.0703393048462875	2.57791164210936	0.0128859891691033	0.504497	0.0800217	1.10667e-09	No
1_222832010_A_G	ENSG00000143512	0.0737019628433656	2.55788561338289	0.0134906326741849	0.439073	0.0759125	1.92931e-08	No
1_156209857_C_T	ENSG00000160781	-0.0790323227913977	-2.48496780281904	0.0157139850115323	-0.222177	0.0387158	2.45283e-08	No
1_161193683_G_A	ENSG00000158882	-0.0447921321405711	-2.38534794348063	0.020617126831558	-0.159053	0.0378598	3.56346e-05	No
1_100435079_T_C	ENSG00000117620	-0.0886265965647769	-2.33809215491958	0.0234718747200953	-0.232305	0.0405752	2.63223e-08	No
1_27679692_A_G	ENSG00000142733	0.0956683104777137	2.30788081685139	0.0245680025018655	0.18873	0.0371811	6.99643e-07	No
1_173686353_A_G	ENSG00000117593	-0.0339781749848832	-2.17491600885262	0.0345187546885036	-0.195393	0.0392439	1.1131e-06	No
1_1619767_C_T	ENSG00000215914	-0.113913888178998	-2.08912732518752	0.0414160444317279	-0.382414	0.0871068	1.60135e-05	No
1_151445752_C_T	ENSG00000143442	-0.0465008049324765	-2.08042704211198	0.0421306265930591	-0.167834	0.0313263	1.74945e-07	No
1_25771715_A_G	ENSG00000183726	-0.0279279551944199	-1.93638881266405	0.0583010320760678	0.111698	0.0222309	8.9598e-07	Yes
1_151008928_G_A	ENSG00000213190	-0.078525517899967	-1.91391050475588	0.0607108628516052	-0.283843	0.0570226	1.11946e-06	No
1_86775584_A_G	ENSG00000122417	0.0659898190650959	1.86388246602797	0.067403332355464	0.154166	0.0324155	3.15097e-06	No
2_242132_G_A	ENSG00000035115	-0.603532565070642	-18.9357821008693	1.19360528308743e-27	-0.787879	0.0358871	4.62544e-63	No
2_88469863_G_C	ENSG00000144115	1.18077703608328	17.4928862449978	1.57568587631483e-26	1.22648	0.0485644	1.78979e-74	No
2_74345370_C_G	ENSG00000217702	0.370223865871701	14.7773336888125	6.45442736699179e-21	1.23567	0.0629789	1.04665e-54	No
2_108912673_C_A	ENSG00000198203	0.308065070794972	15.8947488270012	6.93170673983237e-21	1.00314	0.0708431	8.89833e-35	No
2_201736734_T_C	ENSG00000240344	-0.359774045698234	-14.7134831705587	1.99775523344311e-20	-0.959065	0.0451239	1.41501e-60	No
2_75189737_A_T	ENSG00000204792	0.943683468367229	13.0086715786053	2.68600236470884e-19	1.03898	0.0492541	5.25236e-60	No
2_219154781_G_A	ENSG00000261338	0.261125405460354	14.0093870246881	4.49251808454466e-19	0.59293	0.0421909	2.16092e-34	No
2_239035853_C_T	ENSG00000144488	0.230026817863652	12.3632538700286	2.58832610563435e-18	0.896188	0.058007	1.80867e-39	No
2_128125615_C_G	ENSG00000236682	-0.445448303454505	-12.6317562075193	3.75577879469844e-18	1.32417	0.0592741	2.02376e-64	Yes
2_75939781_C_T	ENSG00000115364	-0.178842401980806	-11.6095612024742	4.32159509137476e-17	-0.279823	0.0311524	3.82699e-17	No
2_242294913_A_G	ENSG00000168385	0.252939547965965	11.9090127695845	9.22989136802982e-17	0.911492	0.0553401	3.30195e-43	No
2_217126643_C_A	ENSG00000260804	0.544159420445238	11.8552353010243	1.04438827578093e-16	0.877787	0.0655279	5.02332e-32	No
2_3609064_G_A	ENSG00000234171	-0.315599716422891	-11.4135537252937	1.5052730043149e-16	-0.827658	0.0472784	5.30405e-47	No
2_75189737_A_T	ENSG00000236209	0.235797774114362	11.2479847643054	5.03884867237679e-16	0.885855	0.0521469	4.2051e-45	No
2_27323385_C_T	ENSG00000138030	0.281086840594073	10.8386298049188	1.55749251866411e-15	0.532881	0.0413477	3.24333e-30	No
2_18061117_G_C	ENSG00000170745	0.4365360775002	10.9906965256089	1.55988629220985e-15	0.677373	0.0407722	9.88938e-44	No
2_203337001_A_G	ENSG00000273456	0.229001439441451	8.05305339965449	1.36469909971817e-14	0.417418	0.0934188	1.14159e-05	No
2_114493509_CT_C	ENSG00000227359	0.406760827164062	11.0269402027718	1.4277566597169e-14	0.521674	0.0748298	2.2117e-11	No
2_21246306_G_C	ENSG00000084674	0.170355084583603	10.082334691985	1.44083273695345e-14	0.604842	0.0759483	4.08523e-14	No
2_202145612_C_T	ENSG00000064012	0.216758936520238	10.191745353361	2.10364523474386e-14	0.640987	0.0398947	9.96336e-42	No
2_113790260_C_G	ENSG00000136696	-0.493765419322629	-10.1452395713183	2.22066739784969e-14	-0.550944	0.0371531	3.32319e-37	No
2_242916869_A_G	ENSG00000237940	-0.326755888171648	-10.2546395173361	5.15967990960972e-14	-0.254984	0.0482643	2.53879e-07	No
2_20142744_G_A	ENSG00000183891	0.374949042916163	10.3129013857262	7.45974167762833e-14	0.333915	0.0611861	1.05622e-07	No
2_190526205_C_T	ENSG00000128699	-0.279583925296961	-10.071182511222	1.26980527488966e-13	-0.610067	0.0399663	8.58266e-39	No
2_241821504_C_T	ENSG00000172478	-0.264626753475196	-9.66139620997923	1.94919984717139e-13	-0.183573	0.0375683	1.72219e-06	No
2_242695900_T_C	ENSG00000180902	-0.259733217160966	-9.10003800317016	2.77767910635048e-13	-0.45032	0.035618	2.38359e-29	No
2_43561985_A_G	ENSG00000234936	0.318511105672198	7.58005745534973	3.29669680580637e-13	0.531532	0.0962842	7.6495e-08	No
2_28852855_G_T	ENSG00000230730	0.329308897527717	9.13501815056204	6.88571874097338e-13	0.59885	0.0609709	8.76894e-20	No
2_132256059_CTG_C	ENSG00000152117	-0.297258553251498	-9.23316777701919	7.25191910106278e-13	-0.767041	0.0373977	6.47145e-58	No
2_74345370_C_G	ENSG00000257800	0.120841229940629	9.48157381091793	7.26755519423286e-13	0.837701	0.0614396	6.98352e-33	No
2_113981022_G_A	ENSG00000189223	-1.12819720996944	-8.98266115106723	8.4843235546979e-13	-1.00037	0.0525551	1.39406e-52	No
2_240956982_G_A	ENSG00000130414	-0.20228431476037	-8.93513208802118	1.85357574332866e-12	-0.700317	0.0613288	4.31615e-25	No
2_74690378_C_T	ENSG00000115274	-0.230116748331547	-8.82605180151649	2.63807512696405e-12	-0.271648	0.0534638	6.83022e-07	No
2_85546052_A_G	ENSG00000152291	-0.111029845707739	-9.17390431731843	2.79284332348197e-12	-0.298623	0.0290858	3.14745e-21	No
2_3481857_G_T	ENSG00000225234	-0.233519723946158	-8.44582865903505	4.06442826317558e-12	-0.61442	0.0448296	3.87629e-33	No
2_113981022_G_A	ENSG00000125618	-0.825686895374768	-8.56004307592841	4.33122289834655e-12	-0.971936	0.0527043	2.0212e-50	No
2_28644670_G_C	ENSG00000270210	0.16891546746832	7.16264091216388	4.90897976185335e-12	0.300182	0.0518411	1.86377e-08	No
2_200632991_A_G	ENSG00000226124	-0.375954687949745	-8.47396656762882	6.41622956759964e-12	-0.715938	0.0630178	6.82124e-25	No
2_114399145_G_A	ENSG00000236397	0.546169681949375	7.97894931417485	4.22263940694511e-11	0.814365	0.0637615	8.34014e-30	No
2_159676116_C_T	ENSG00000251491	-0.605256674799464	-7.97837752229566	4.70092850596147e-11	-0.768746	0.0545566	1.58434e-34	No
2_113219906_C_T	ENSG00000169629	0.275057248865061	7.87373986192481	8.68558790735283e-11	0.588769	0.0586574	1.7654e-20	No
2_75913595_A_G	ENSG00000270696	0.318252526038625	8.07669809590902	8.97613579567882e-11	0.495839	0.0514017	3.19572e-19	No
2_73641364_C_T	ENSG00000163016	0.0960918822558499	7.90690327543566	1.54494943741151e-10	0.751311	0.072618	1.73037e-21	No
2_86422416_T_C	ENSG00000132305	-0.0862988183839008	-7.78456984593628	2.57697335438860e-10	-0.47781	0.0300695	4.42254e-41	No
2_87322042_G_A	ENSG00000231259	-0.518979590849116	-7.58006547251845	3.01597277949651e-10	-0.812318	0.0435184	3.0627e-51	No
2_46863872_A_C	ENSG00000119878	0.114222788528695	7.4001029915245	3.11574113899268e-10	0.336048	0.0361505	4.08498e-18	No
2_160756345_G_A	ENSG00000054219	0.207159874269171	7.55010566162535	5.71630478996509e-10	0.561704	0.0423779	1.60336e-31	No
2_242667894_A_G	ENSG00000168395	-0.139784066315738	-7.85169832815375	5.78953241309927e-10	-0.202835	0.0253198	2.99226e-14	No
2_114459955_G_T	ENSG00000115084	-0.212059430849382	-7.39649912304704	6.28672818738311e-10	-0.257999	0.0357165	4.70645e-12	No
2_242919146_A_G	ENSG00000233806	-0.203323249309695	-7.70894318436141	6.40372988246408e-10	-0.590591	0.0522186	1.01766e-24	No
2_234176108_T_TA	ENSG00000085978	0.115543189963595	7.39677719415891	6.99234813468069e-10	0.464474	0.0413358	1.80872e-24	No
2_119741069_G_C	ENSG00000019169	-0.625440204712322	-7.20720250553311	9.32952175746767e-10	-0.417908	0.0605385	3.34258e-11	No
2_85545490_T_C	ENSG00000246575	-0.196489547467014	-7.55704687317225	1.86624264103466e-09	-0.292925	0.0400254	2.60286e-12	No
2_162107295_G_T	ENSG00000227403	-0.186497016315725	-7.0146353774844	2.55731837457032e-09	-0.539004	0.0498223	4.66639e-23	No
2_85783128_T_G	ENSG00000115486	0.109834605524578	6.94410145387205	4.05716036825541e-09	0.184198	0.0411485	1.10158e-05	No
2_35304873_G_T	ENSG00000237320	0.313645965385246	6.87844979975339	4.15410969286313e-09	0.48951	0.0772934	9.40853e-10	No
2_46761181_G_A	ENSG00000250565	-0.238405055149308	-6.92722135553023	4.21286196026057e-09	-0.532565	0.0475488	2.40145e-24	No
2_191177958_C_CCCTT	ENSG00000198130	0.19648541325616	6.90622826275276	4.43594857829119e-09	0.305911	0.0363986	2.12201e-15	No
2_102613371_CA_C	ENSG00000115590	0.49099886074421	7.16199138580098	4.99181527290958e-09	0.665185	0.0469782	8.94556e-35	No
2_132493876_T_G	ENSG00000213222	-0.0862574904601416	-6.89840498856638	5.27605192256863e-09	-0.503644	0.0729102	3.25215e-11	No
2_10028440_A_ATT	ENSG00000115750	-0.203619868782502	-6.79872425082993	8.23070269955886e-09	-0.448431	0.0415007	5.16518e-23	No
2_172607294_C_T	ENSG00000077380	-0.10703281788778	-7.10588615174723	9.68768174148498e-09	-0.170152	0.0323649	2.88515e-07	No
2_228230945_G_A	ENSG00000168958	-0.117948204182867	-6.51411268218463	1.15431565613218e-08	-0.31825	0.0505508	1.16347e-09	No
2_27426362_G_A	ENSG00000138085	0.0831067690564385	6.70654028415662	1.43559546872396e-08	0.289361	0.0356348	1.44599e-14	No
2_113869843_C_A	ENSG00000136689	0.215100959076249	6.45775754064182	2.03292323043754e-08	0.1633	0.0310417	2.83756e-07	No
2_239176386_A_G	ENSG00000186235	0.189950825909165	6.43160058505896	2.51892303904757e-08	0.642414	0.0848772	5.33588e-13	No
2_101031561_G_T	ENSG00000170500	0.0553029995627772	6.46634129077185	2.56830255408442e-08	0.324856	0.0442363	2.22272e-12	No
2_86371012_T_C	ENSG00000273080	0.224848005627885	6.64185950434089	2.72666753837797e-08	0.708169	0.0610086	9.72823e-26	No
2_20882056_G_A	ENSG00000118961	-0.162760848694887	-6.57043619589346	2.95078472006426e-08	-0.289311	0.042769	7.66695e-11	No
2_24272396_G_T	ENSG00000115129	-0.196757113903329	-6.59330213585402	3.26676588596792e-08	-0.218211	0.0486588	1.06321e-05	No
2_109099865_G_A	ENSG00000135968	-0.103071650546589	-6.36845743691019	5.45457835132384e-08	-0.489681	0.0310507	1.21435e-40	No
2_102841715_A_G	ENSG00000115598	0.0991761847254443	6.05275630097949	9.52776719041933e-08	0.236246	0.0332786	1.01537e-11	No
2_191263242_G_T	ENSG00000272979	0.215016763356494	6.1035454964002	1.16093211724982e-07	0.354698	0.068173	3.77236e-07	No
2_55384062_T_G	ENSG00000162994	0.162904728215023	6.34477559758134	1.26149956027196e-07	0.448336	0.0451737	4.09017e-20	No
2_9913779_C_A	ENSG00000243491	0.339567007256125	5.94008401307714	1.29423308822319e-07	0.548895	0.0451775	1.28617e-27	No
2_179256777_A_G	ENSG00000223960	0.268247460177331	5.97603796025012	1.33741263552211e-07	1.01939	0.174889	1.5187e-08	No
2_3629178_G_A	ENSG00000118004	0.201966494216865	6.21964298530076	2.05047526851538e-07	0.69285	0.0813026	9.50003e-16	No
2_39692393_G_A	ENSG00000231312	0.126983324761495	5.75656196980548	3.31703407344287e-07	0.211876	0.0432297	1.60678e-06	No
2_61401296_A_G	ENSG00000173209	-0.171740248888418	-5.71180108880694	3.8788119701047e-07	-0.173295	0.0240246	5.01636e-12	No
2_242072691_A_C	ENSG00000115687	-0.152778939031482	-5.86193243808834	4.25184084495594e-07	-0.358739	0.0387957	5.80892e-18	No
2_37459670_G_T	ENSG00000115816	-0.171604454198072	-5.54715610762858	5.74016826780071e-07	-0.216682	0.0276886	1.01266e-13	No
2_71288817_G_A	ENSG00000234896	-0.258311851543934	-5.82772827362588	5.79110246115174e-07	-0.442951	0.0632536	1.82876e-11	No
2_119968031_T_C	ENSG00000115107	-0.206115505371033	-5.58815932392321	6.68057899183011e-07	-0.500894	0.0553026	2.24982e-17	No
2_238704213_G_A	ENSG00000177483	0.144202546673164	5.62934306548835	6.71364010227267e-07	0.496601	0.0624464	4.40507e-14	No
2_170403030_T_C	ENSG00000144362	0.145164987119347	5.55657761698063	7.53225249163726e-07	0.272955	0.0507976	1.61599e-07	No
2_1091831_A_G	ENSG00000172554	0.174949890514509	5.49803293756303	1.17569049983709e-06	0.242985	0.0450534	1.46186e-07	No
2_113543577_G_A	ENSG00000115008	-0.234419320914167	-5.39315347303308	1.23878314643011e-06	-0.295303	0.0645476	7.13354e-06	No
2_85656000_A_G	ENSG00000042493	0.154337334009771	5.42194674723553	1.36013545147777e-06	0.228643	0.0293927	1.37392e-13	No
2_160118035_A_G	ENSG00000196151	0.0923348270343635	5.4606337998957	1.40637075278397e-06	0.193494	0.0425478	8.05157e-06	No
2_671180_A_G	ENSG00000151353	0.178270908973866	5.43002737268966	1.6520329263328e-06	0.329478	0.0618541	2.04254e-07	No
2_42993782_T_C	ENSG00000162882	0.148273738415125	5.40801954109747	1.83213400023425e-06	0.277118	0.0416694	1.50474e-10	No
2_69657569_C_T	ENSG00000169599	-0.0944945973743285	-5.28039584187971	1.83281413034895e-06	-0.189936	0.0432648	1.60185e-05	No
2_240309425_C_T	ENSG00000222020	0.128064801119935	5.31704103307989	2.08444148297967e-06	0.374223	0.0611065	3.0402e-09	No
2_160406046_C_A	ENSG00000226266	0.295380312521963	5.29409000045381	2.16301399773851e-06	0.812006	0.114237	9.60481e-12	No
2_131100496_G_A	ENSG00000136710	0.0824906513123935	5.23705323310242	2.80666872319858e-06	0.281127	0.0350201	2.67887e-14	No
2_106444416_T_C	ENSG00000071051	0.0829941860395514	5.14836437470145	2.94948737087236e-06	0.245042	0.03789	4.36971e-10	No
2_113934451_T_C	ENSG00000125637	0.105172664981455	5.18636173166106	3.30722458321042e-06	0.419521	0.0334204	4.95857e-29	No
2_187203739_C_A	ENSG00000227692	-0.109615167557398	-4.72579108583959	3.35732108079923e-06	-0.390657	0.0613144	7.56864e-10	No
2_112780825_G_A	ENSG00000153208	0.289832672673612	5.08152073607664	3.8862888794906e-06	0.278837	0.0508036	9.00925e-08	No
2_113403092_G_C	ENSG00000237753	-0.0907797722212532	-5.09395367557281	3.9041973500067e-06	-0.503068	0.0665735	5.76777e-13	No
2_192115052_C_G	ENSG00000138378	-0.146129712225605	-5.16448643656707	4.1538828249697e-06	-0.381809	0.046915	1.28095e-14	No
2_21388146_G_A	ENSG00000233005	-0.243988740196264	-5.04427531505183	4.2500465578804e-06	-0.288962	0.0658839	1.63087e-05	No
2_215798408_A_G	ENSG00000229267	0.0832500051577058	4.63728705670844	5.03693565031828e-06	0.203832	0.0454146	1.04598e-05	No
2_24276736_T_C	ENSG00000119782	0.152631878558667	5.02441555041868	5.28327982475524e-06	0.269264	0.0546897	1.44682e-06	No
2_164470977_T_G	ENSG00000182263	0.0754358239653558	5.07554172885945	5.58206119338635e-06	0.43975	0.0482424	1.48785e-17	No
2_85825575_A_G	ENSG00000168899	0.267650649733083	4.92816867736567	6.41358525058059e-06	0.489921	0.100853	1.9683e-06	No
2_47140612_A_G	ENSG00000180398	-0.0728925717444988	-5.0176519426446	8.80368620111432e-06	-0.288665	0.0406935	1.0495e-11	No
2_233734083_G_A	ENSG00000182600	0.281505963500037	4.88723681038034	1.01175423835059e-05	0.353737	0.0326321	3.94967e-23	No
2_211336015_C_T	ENSG00000021826	0.158435130208313	4.89081764848168	1.30330608504137e-05	0.334153	0.0540991	2.26957e-09	No
2_96946296_C_CT	ENSG00000144021	-0.0473413027270042	-4.74799428789151	1.38709220443136e-05	-0.400766	0.0464152	4.37207e-16	No
2_223374256_C_T	ENSG00000234285	-0.125451409622099	-4.81073985354663	1.41878202632541e-05	-0.313378	0.0659334	3.19453e-06	No
2_190528996_C_T	ENSG00000138381	0.0715290294985029	4.73769292891131	1.43943027194743e-05	0.254308	0.0363942	2.00554e-11	No
2_71221822_A_G	ENSG00000144043	0.0841281098491578	4.79344100510836	1.4662860000259e-05	0.176128	0.0266991	2.06014e-10	No
2_100060441_C_T	ENSG00000144214	0.105258659669363	4.63190787324409	2.11841708497249e-05	0.288749	0.0495066	1.48859e-08	No
2_68350615_G_A	ENSG00000243667	-0.0839638188992331	-4.68811000065477	2.16002896863676e-05	-0.180338	0.0357412	8.09461e-07	No
2_217273250_T_TG	ENSG00000138375	0.0821884407992951	4.68150620862759	2.30503296560886e-05	0.159535	0.0320473	1.11734e-06	No
2_43943058_A_G	ENSG00000152527	-0.162002983621607	-4.58559758006136	2.65763385210735e-05	-0.236143	0.0385048	2.89711e-09	No
2_113257815_CA_C	ENSG00000114999	-0.102718497731034	-4.53135092907748	3.03312978329285e-05	-0.254652	0.0410695	1.98679e-09	No
2_216176780_C_T	ENSG00000138363	0.231130011541132	4.48105642056312	3.40563593036097e-05	0.731296	0.0498013	1.11732e-36	No
2_85935282_C_T	ENSG00000115523	0.408338410003763	4.43912957516002	3.64075916715005e-05	0.454732	0.0785664	1.88932e-08	No
2_38665227_CCAAAGGAAGGGAACTGCTG_C	ENSG00000231367	-0.207400336460165	-4.46728725461518	3.90263394641082e-05	-0.196614	0.0406149	2.12869e-06	No
2_196531453_T_C	ENSG00000196950	0.0932015317766879	4.46712686187255	3.92847089623354e-05	0.332521	0.0468526	1.027e-11	No
2_202915203_A_C	ENSG00000273209	0.0598815899915289	4.14924680306682	4.21677281181671e-05	0.265679	0.0532052	1.03867e-06	No
2_234803399_G_A	ENSG00000224287	0.111270052575045	4.47232690948301	4.40844290472959e-05	0.233101	0.0459623	7.1465e-07	No
2_241540110_A_G	ENSG00000178623	0.169462736947681	4.37081082690841	5.14383535245702e-05	0.478984	0.0752678	7.90574e-10	No
2_95822447_A_G	ENSG00000144026	0.108033015205015	4.38150691457274	5.40376704097127e-05	0.275929	0.0426729	4.39671e-10	No
2_24287598_G_A	ENSG00000219626	-0.152692087317893	-4.30929156577384	5.6641821469249e-05	-0.39187	0.0492661	4.35554e-14	No
2_99687490_T_C	ENSG00000144182	-0.0918920291269654	-4.32624428668783	6.02096909820105e-05	-0.438495	0.0485839	2.81943e-17	No
2_64717119_G_A	ENSG00000223863	0.179135353490909	4.39076168901975	6.14279164253626e-05	0.168922	0.0336157	8.93316e-07	No
2_17894355_C_T	ENSG00000178295	0.263436095567583	4.31310942534574	7.06147075594294e-05	0.410801	0.0977762	3.55857e-05	No
2_24407128_A_G	ENSG00000186453	-0.117008719541096	-4.2512866000728	7.53917509597326e-05	-0.507041	0.0626632	1.75086e-14	No
2_27198148_C_T	ENSG00000084764	-0.103571668509183	-4.23624796877763	7.77305492453717e-05	-0.217376	0.0340709	7.20029e-10	No
2_172377243_C_T	ENSG00000071967	0.184108074021264	4.20344146361893	8.64559761992354e-05	0.345121	0.0395977	2.48693e-16	No
2_241540110_A_G	ENSG00000142330	-0.10189787294278	-4.28068371826469	8.68165403163849e-05	-0.254462	0.0365308	2.29064e-11	No
2_197110296_T_C	ENSG00000081320	-0.0794762661171726	-4.22437855687554	0.000100081937064091	-0.225229	0.0394961	2.96709e-08	No
2_114598028_T_C	ENSG00000115091	0.160835190458168	4.13956095352474	0.000111809862118539	0.391684	0.0392364	2.65682e-20	No
2_217151315_A_G	ENSG00000144583	-0.0351831937093821	-4.1541313415475	0.000117207590489572	-0.255757	0.0590168	2.03999e-05	No
2_29239942_T_G	ENSG00000189350	0.164313657848733	4.09307917097442	0.000139871360108236	0.351593	0.0613408	2.54323e-08	No
2_128378563_G_A	ENSG00000144230	-0.192565420694987	-4.05714293122051	0.000144704930016738	-0.423253	0.050706	3.13297e-15	No
2_99537569_G_A	ENSG00000196872	0.0819053640392356	4.06403248323477	0.00015126545426218	0.331755	0.0489922	7.35009e-11	No
2_63877042_C_T	ENSG00000014641	-0.0786083147916918	-4.13369617660864	0.000151822551562317	-0.147697	0.0258216	2.7084e-08	No
2_54281762_C_T	ENSG00000233266	0.109899441473323	4.17142917274867	0.000152892384858048	0.272676	0.0585282	4.89892e-06	No
2_64503895_A_C	ENSG00000225889	-0.16972501215347	-4.06880810897651	0.000155240141993043	-0.227011	0.0493941	6.49826e-06	No
2_242843504_C_T	ENSG00000216921	-0.16077810825407	-4.01965157770689	0.000166002023634506	-0.929292	0.102252	1.8055e-17	No
2_202123717_C_CAAGT	ENSG00000155749	-0.0890270332749858	-3.78980261350796	0.000178219771345963	-0.396466	0.073589	1.50455e-07	No
2_106706647_G_A	ENSG00000119147	-0.343552836167599	-3.98169695236984	0.000192732110840445	-0.352708	0.0530739	1.54784e-10	No
2_33790330_A_G	ENSG00000152689	0.145488376415818	4.00717182488618	0.000204530313675787	0.364558	0.0487167	9.20588e-13	No
2_190632838_A_C	ENSG00000253559	0.0931065250395778	3.70480560498387	0.000246723704597704	0.356109	0.0769263	5.59835e-06	No
2_84686757_A_G	ENSG00000115423	-0.0391531216656346	-3.7015478817751	0.000249788796234165	-0.728789	0.0532484	4.53959e-33	No
2_102105846_A_G	ENSG00000196460	0.107991818064675	3.84616742477272	0.00028241290104811	0.305979	0.0519448	1.09061e-08	No
2_97139307_G_A	ENSG00000135956	0.0405523487812032	3.85902320144258	0.000284569939300052	0.111664	0.0223229	9.96404e-07	No
2_242294913_A_G	ENSG00000223374	0.243773287519792	3.89307791857116	0.000305735818925752	0.47787	0.0704717	6.94869e-11	No
2_146369166_A_G	ENSG00000225107	-0.162557551187779	-3.81668766241788	0.000307706701086844	-0.253924	0.0609307	4.09743e-05	No
2_128401742_A_G	ENSG00000272789	0.344663004721596	3.80064075650005	0.000329261854462981	0.451592	0.0885645	6.26002e-07	No
2_73423912_A_T	ENSG00000135632	-0.110699437735046	-3.89761235084057	0.00034155009624739	-0.242912	0.0578656	3.61198e-05	No
2_166715857_A_G	ENSG00000115339	-0.0887687219732359	-3.87183861269184	0.000347110198484256	-0.209543	0.0409771	5.83163e-07	No
2_47703500_T_C	ENSG00000095002	-0.162097612813635	-3.78777521430916	0.000362009025375255	-0.344631	0.0625582	8.11384e-08	No
2_149875961_A_G	ENSG00000150556	-0.105457846361383	-3.80940941259024	0.000369884975716386	-0.127246	0.0281008	8.77494e-06	No
2_183359314_G_GA	ENSG00000115252	0.12835088118817	3.73154584497035	0.000398751957238891	0.174373	0.0365496	2.94245e-06	No
2_102991191_C_T	ENSG00000115604	-0.0973286867558439	-3.76009207312255	0.00040925162359177	-0.225798	0.0397849	3.42124e-08	No
2_101423151_T_C	ENSG00000170485	-0.204060982806844	-3.72532328129242	0.000411050532159258	-0.327524	0.0613559	1.92922e-07	No
2_173922479_G_A	ENSG00000091436	0.110998348796925	3.73459599320068	0.000415500896108924	0.370658	0.0864061	2.45784e-05	No
2_114593805_A_G	ENSG00000234199	0.071183140237863	3.64539395487165	0.000555625805632196	0.37947	0.0787518	2.36139e-06	No
2_118819855_G_T	ENSG00000125629	-0.0915696349562656	-3.61800775460969	0.000594541203855949	-0.157814	0.0386615	5.81583e-05	No
2_152338538_AG_A	ENSG00000080345	-0.0874257973975377	-3.59289121257629	0.000659855799473312	-0.463078	0.0333327	8.22907e-34	No
2_242397460_A_G	ENSG00000115694	-0.0455396472614134	-3.61796071783513	0.00067991078783344	-0.175832	0.0378997	5.34782e-06	No
2_101192499_A_G	ENSG00000115539	0.0603781660118761	3.56514118863306	0.000702478141842041	0.260165	0.0364526	8.03416e-12	No
2_232354247_C_A	ENSG00000181798	-0.0838300894334935	-3.59096559873375	0.000782252345214809	-0.635652	0.0998542	7.81288e-10	No
2_56106928_C_T	ENSG00000115380	0.169253813636425	3.53842640113214	0.00079344671929834	0.223938	0.0493545	8.42875e-06	No
2_183955300_A_G	ENSG00000162999	0.0607063392829412	3.4875211523017	0.000981464949680218	0.209338	0.0487472	2.41014e-05	No
2_71162773_C_T	ENSG00000116039	-0.211666797320453	-3.47091830395643	0.00101487265974415	-0.206134	0.031545	2.95896e-10	No
2_27323385_C_T	ENSG00000138028	0.155323582684374	3.46125029480432	0.00102591409569888	0.199463	0.0432674	6.10151e-06	No
2_38209399_G_T	ENSG00000115841	-0.163736073105896	-3.45657913313645	0.00111456474596284	-0.301717	0.0556105	1.24167e-07	No
2_121308660_G_T	ENSG00000237614	0.0562787764268485	3.50586017687653	0.00114437235698891	0.356837	0.0675277	2.52326e-07	No
2_190533189_C_T	ENSG00000064933	-0.0999653057854704	-3.4509084164444	0.00119614949565412	-0.394546	0.046891	1.98699e-15	No
2_87322042_G_A	ENSG00000183281	0.186890094484849	3.40204998455984	0.00119674887200241	0.406809	0.0656714	2.05338e-09	No
2_100076688_G_A	ENSG00000135945	0.0688702949823212	3.38207836188744	0.00124745584779787	0.160254	0.0385101	4.20118e-05	No
2_152585020_C_T	ENSG00000183091	-0.383367417869281	-3.36986637851224	0.00136938089367537	-0.560382	0.120333	4.94227e-06	No
2_202621624_AT_A	ENSG00000003393	-0.0699116254066557	-3.30017308210125	0.00175507031324056	-0.484773	0.0549542	1.1885e-16	No
2_113342566_C_T	ENSG00000125630	-0.111547862881662	-3.23548374656854	0.00191241172666184	-0.419186	0.0428866	1.24646e-19	No
2_1733369_G_A	ENSG00000130508	0.11192589136122	3.24373587655578	0.00218117000831679	0.160059	0.0340492	4.05199e-06	No
2_242345130_C_T	ENSG00000115677	-0.0867298053899455	-3.18954745264789	0.00224460952661675	-0.431517	0.0477157	2.4818e-17	No
2_219185033_G_T	ENSG00000127838	0.0505971690164415	3.08364206348808	0.00312296346885516	0.556043	0.0510523	2.65282e-23	No
2_13652731_T_C	ENSG00000227718	0.0553723661740349	3.03949569390059	0.00344126861768751	0.230422	0.0453164	6.70673e-07	No
2_9565875_GTTTACATACCATACAACTCACAA_G	ENSG00000119203	-0.0543093598376392	-3.03540326408769	0.00369357389986703	-0.205065	0.0414501	1.29314e-06	No
2_186741968_G_T	ENSG00000231646	-0.0774157434992521	-3.00514985808877	0.00369659046123543	-0.254394	0.0527198	2.2877e-06	No
2_233644223_A_G	ENSG00000115474	-0.0958438548184235	-2.9869890364116	0.00407448924214175	-0.280673	0.0673625	4.1111e-05	No
2_207484774_A_G	ENSG00000114948	0.339260298533963	2.98326665447856	0.0042941000193903	0.369734	0.0869724	2.89122e-05	No
2_30666904_A_G	ENSG00000172954	0.055418359372783	2.97654966241197	0.00453110190885669	0.230116	0.0462107	1.10891e-06	No
2_30478386_G_T	ENSG00000213626	-0.134703808079201	-2.92402803558704	0.0049956155817048	-0.231043	0.0443347	3.61933e-07	No
2_96795857_T_C	ENSG00000198885	0.0767905742628475	2.89188147226007	0.00591262943579254	0.329691	0.0748437	1.50181e-05	No
2_98317685_G_A	ENSG00000230606	-0.116616928237329	-2.86710010557546	0.00618659313207131	-0.854142	0.058229	1.273e-36	No
2_201539886_G_A	ENSG00000244301	-0.0480083454856609	-2.83157897845496	0.00655141947397456	-0.284489	0.047316	5.62079e-09	No
2_70196497_C_T	ENSG00000179818	-0.0978304505822029	-2.78437207572918	0.00688147356861735	-0.263537	0.0535634	1.47002e-06	No
2_165999149_C_A	ENSG00000153253	0.0233036088410376	2.79817106081182	0.00784685102127749	0.237031	0.0557898	2.922e-05	No
2_136805401_T_C	ENSG00000231890	-0.123748186139073	-2.69840851015989	0.00921115589046601	0.324545	0.0674031	2.40078e-06	Yes
2_218939511_A_G	ENSG00000188282	0.098174945644547	2.70303440790284	0.00921220962489686	0.254149	0.0591737	2.40406e-05	No
2_98021637_A_C	ENSG00000135976	0.0913426128429602	2.66237509863726	0.00978344774099256	0.221653	0.0462814	2.70383e-06	No
2_71064799_A_G	ENSG00000116031	-0.20564462443775	-2.68129567633655	0.00981018070123379	-0.215379	0.0473414	7.98725e-06	No
2_128043352_T_A	ENSG00000163161	0.038046975990921	2.61187412748753	0.0108526094127916	0.461925	0.053809	6.17024e-16	No
2_105698549_C_T	ENSG00000135972	-0.0376740545198833	-2.57983908151508	0.01287646425212	-0.294715	0.0458663	5.55268e-10	No
2_39103991_G_A	ENSG00000163214	0.0365269283855595	2.53055226660975	0.0143580444137263	0.305963	0.0437306	1.89936e-11	No
2_136654833_C_T	ENSG00000115866	0.0745451063332063	2.53655286842291	0.0144484119202588	0.183381	0.0377524	1.97109e-06	No
2_196697673_A_T	ENSG00000118997	0.0429959118899237	2.49935373021788	0.0156457174875961	0.28896	0.0605925	2.9691e-06	No
2_152881138_GC_G	ENSG00000182389	0.111983380513108	2.45111530125319	0.0176555311243747	0.278718	0.0579626	2.47282e-06	No
2_225281602_G_T	ENSG00000124019	-0.0569333803696702	-2.39712282045467	0.0195791910913737	-0.238883	0.0573324	4.11082e-05	No
2_136479302_C_T	ENSG00000144224	0.041502898122004	2.38597902616208	0.0204656446830503	0.179291	0.0298253	5.65671e-09	No
2_238879302_G_A	ENSG00000184182	0.0412440999417368	2.34411074550602	0.022632483187423	0.191521	0.0431162	1.27989e-05	No
2_200124743_C_T	ENSG00000119042	0.0400798195026065	2.25461451570584	0.0277159915857834	0.293341	0.058501	9.40628e-07	No
2_114447184_A_G	ENSG00000144134	-0.0364481934409015	-2.15404583410916	0.0356239560294121	-0.24395	0.0442621	8.00968e-08	No
2_113598107_G_A	ENSG00000125538	0.113901004367976	2.06702829554614	0.0440128076370899	0.224296	0.054731	5.44458e-05	No
3_128001515_G_C	ENSG00000132394	-2.03296837964066	-34.8177259329691	9.47390582567557e-46	0.245613	0.0461104	2.04316e-07	Yes
3_53111704_T_C	ENSG00000242142	0.241939994327166	13.0938414403774	5.12567476625225e-32	0.608846	0.0590423	2.23911e-21	No
3_150306490_T_C	ENSG00000144895	0.275478661560012	16.9529405712809	4.25045699602916e-23	0.509392	0.0372455	4.93037e-33	No
3_39469685_C_CATA	ENSG00000168028	-0.197285249506515	-13.0070504269525	2.11017475088194e-18	-0.334698	0.0312494	1.07191e-22	No
3_125802782_C_G	ENSG00000250012	-0.332603625123723	-12.9494849243016	3.1159312577286e-18	-0.402194	0.0840926	2.78595e-06	No
3_134062433_T_G	ENSG00000260633	-0.143085897724949	-12.7895289834135	2.17680773531165e-17	-0.611993	0.047265	1.98081e-30	No
3_49044713_C_T	ENSG00000178252	0.559613924567321	11.9518807365713	2.37877291051423e-17	1.27146	0.0636688	5.71293e-56	No
3_194997620_C_T	ENSG00000173950	-0.233382403376451	-11.2203922220622	5.29037583900093e-16	-0.579044	0.0447469	2.10926e-30	No
3_126249265_G_A	ENSG00000180767	-0.103079915170557	-10.1755753760365	2.29177863729781e-14	-0.621712	0.0691451	3.59025e-17	No
3_98416900_G_T	ENSG00000239445	-0.267215036550588	-9.98475095848839	7.72156754770199e-14	-0.390155	0.0687897	3.4891e-08	No
3_58564699_C_A	ENSG00000168309	0.418828335246046	9.86484291435276	9.21214586419119e-14	0.249623	0.0331534	6.86345e-13	No
3_158519446_T_C	ENSG00000272247	-0.191119309994617	-8.85002428781219	1.7261801865434e-12	-0.730526	0.070048	9.22695e-22	No
3_46619238_T_A	ENSG00000241186	0.173942938546248	9.27222842073927	1.85562163765029e-12	0.904422	0.0607112	1.87729e-37	No
3_48743496_CGTGCATG_C	ENSG00000213672	0.154448921975147	9.39308920380982	2.64177218097717e-12	0.273781	0.0344809	4.77964e-14	No
3_49667691_T_C	ENSG00000173540	-0.145573555000039	-8.45610603244523	8.32301095436804e-12	-0.372224	0.075307	1.32117e-06	No
3_50347787_CAGG_C	ENSG00000114378	-0.876789415340539	-8.33227275574963	9.36521757720109e-12	-0.848793	0.209394	6.52419e-05	No
3_14348737_T_TG	ENSG00000255021	-0.420234521673743	-8.30820171966827	9.70964010471357e-12	-0.963818	0.0760165	1.77832e-29	No
3_156880573_T_C	ENSG00000244515	-0.13889330919744	-8.38078224892566	2.14583469573174e-11	-0.740592	0.0620846	7.55999e-27	No
3_48331286_G_C	ENSG00000172113	-0.141578742060701	-8.33105998194122	2.31687750115752e-11	-0.439925	0.0478179	8.12944e-18	No
3_20042834_C_T	ENSG00000163576	0.352035009975358	8.12487586008174	2.69233525362156e-11	0.989985	0.0500615	2.87909e-55	No
3_41827026_A_G	ENSG00000168038	0.284627693450947	8.51298936206854	3.01855514599753e-11	0.562508	0.0573658	9.88843e-20	No
3_156532145_T_A	ENSG00000240875	-0.287285031077708	-8.17769750999582	4.95930875370419e-11	-0.692595	0.0478037	5.75385e-36	No
3_133451613_C_T	ENSG00000091513	-0.725235738516747	-7.89636253988359	5.47755084393359e-11	-0.610885	0.0440241	9.43309e-34	No
3_141452359_C_T	ENSG00000114124	0.0990313313880868	7.86218845925861	8.80776745336581e-11	0.960353	0.144796	1.6718e-10	No
3_183533623_C_G	ENSG00000233885	0.146564227895724	8.06699523308363	1.08520264224273e-10	0.57433	0.0368401	5.5591e-40	No
3_10316760_C_G	ENSG00000240288	0.177451106069536	7.6737392415389	1.6099373758e-10	0.567657	0.0790079	5.98348e-12	No
3_137851198_T_C	ENSG00000118017	0.102341477413694	7.61975517550167	2.37552090162413e-10	0.84005	0.0556111	3.25809e-38	No
3_49938227_C_G	ENSG00000234667	-0.0740473533758545	-7.74539315727132	3.12755567563722e-10	-0.387357	0.0514635	6.97423e-13	No
3_48282651_TGCGC_T	ENSG00000164048	0.217435287599829	7.45481413031707	4.94343186830806e-10	0.661847	0.0386976	1.58854e-45	No
3_153860857_G_A	ENSG00000114790	-0.200319169182959	-7.19234063144315	5.56306406706664e-10	-0.509114	0.0533698	6.99007e-19	No
3_46556948_T_G	ENSG00000012223	0.890693133150695	7.2425197878683	9.64087968167881e-10	0.29143	0.0579061	8.60898e-07	No
3_121519793_C_T	ENSG00000173226	0.115914278176111	7.1594182067536	1.34655633401121e-09	0.306286	0.0360902	1.20941e-15	No
3_254202_C_T	ENSG00000224318	0.279831399459757	6.98079618567825	2.31474748925896e-09	0.740205	0.114139	3.94028e-10	No
3_134216139_G_T	ENSG00000129055	0.107330196779831	7.38310805913877	2.34898336867506e-09	0.488945	0.0384594	1.34617e-29	No
3_50332697_G_A	ENSG00000186792	-0.244352675495644	-7.60568235136264	2.41291768182464e-09	-0.46185	0.0449714	3.07952e-21	No
3_182457097_T_C	ENSG00000260377	0.14693674670563	7.04661598694421	2.72286000540377e-09	0.341261	0.0538186	8.99975e-10	No
3_150427910_T_G	ENSG00000240137	-0.178726081697682	-7.12975051488977	4.73190945916389e-09	-0.455411	0.0676042	9.05633e-11	No
3_122081660_A_C	ENSG00000114023	-0.128875434571903	-6.79463767499214	5.45926597056761e-09	-0.219667	0.0308415	8.79182e-12	No
3_130701607_T_C	ENSG00000114670	0.179986400334953	7.05231889762671	6.63035364877874e-09	0.416744	0.0515855	1.90702e-14	No
3_23150308_C_A	ENSG00000182247	0.149863470179036	6.8311031195863	7.35598805722955e-09	0.655703	0.0372117	2.01466e-47	No
3_113012797_G_A	ENSG00000206530	0.153157637545509	6.82607942568853	9.39680323678144e-09	0.215495	0.039862	1.37053e-07	No
3_15295364_A_G	ENSG00000224660	0.185796472711611	6.56677794313793	1.19275375949621e-08	0.459795	0.0393098	4.80218e-26	No
3_48279814_A_AC	ENSG00000229759	0.268042610031984	6.60500410391167	1.32383602958766e-08	0.914683	0.0587434	6.52128e-40	No
3_112255138_G_GT	ENSG00000138459	-0.19230408114215	-6.69607270248853	1.36641103437513e-08	-0.489898	0.0515554	9.1546e-19	No
3_158407333_C_T	ENSG00000168827	-0.123772181904626	-6.62548976948218	1.39023899325198e-08	-0.300347	0.0285703	4.88133e-22	No
3_52561779_C_T	ENSG00000168268	-0.121837205492816	-6.68196297861865	1.85821481994373e-08	-0.289411	0.0275817	5.67226e-22	No
3_3181297_A_G	ENSG00000113851	-0.1521973831613	-6.58414063070248	1.88742198046281e-08	-0.142868	0.0297403	2.52766e-06	No
3_190051212_G_A	ENSG00000113946	-0.14224767194451	-6.38915193035419	2.1731314165825e-08	-0.51316	0.0377588	1.00553e-32	No
3_48801840_C_T	ENSG00000177479	0.0791353496524698	6.67410763455345	2.47904951985345e-08	0.205401	0.0359178	2.72613e-08	No
3_194295696_T_G	ENSG00000231770	0.179282243595761	6.45025306394369	2.50553301382834e-08	0.61073	0.0756276	1.94843e-14	No
3_101469425_A_G	ENSG00000144815	-0.142291105992748	-6.4799708422015	2.58380266413118e-08	-0.27546	0.0472775	1.53791e-08	No
3_14555216_T_C	ENSG00000144596	-0.309640753686201	-6.42111404613296	2.73511667484574e-08	-0.412802	0.0514436	2.73695e-14	No
3_122094685_T_C	ENSG00000121552	-0.272705965252942	-6.77015579501626	2.78360492580007e-08	-0.279502	0.0441498	9.53596e-10	No
3_125760706_G_GT	ENSG00000114544	0.0955388361299192	6.38465460160784	3.07127515442806e-08	0.342896	0.0390274	1.52253e-16	No
3_33866114_G_A	ENSG00000271643	0.0817028313595053	6.18603121919811	3.26878315368366e-08	0.311722	0.0523968	7.93566e-09	No
3_9407022_T_C	ENSG00000206573	0.142970368706789	6.47127931699284	3.40441759120298e-08	0.166508	0.0317907	3.17974e-07	No
3_52874288_T_C	ENSG00000055955	0.230988178775443	6.4051962818927	3.4285009472157e-08	0.589684	0.0405364	3.52217e-36	No
3_4403537_C_T	ENSG00000144455	-0.136977637087861	-6.20105957655812	4.64085501790719e-08	-0.47497	0.0332405	3.04171e-35	No
3_151034602_G_A	ENSG00000174944	0.247107639063034	6.22822972724492	5.61259250324291e-08	0.233188	0.0455997	5.82742e-07	No
3_128686921_CA_C	ENSG00000231305	0.217302459943641	6.1083653567125	5.72800064433772e-08	0.487697	0.0702664	2.66531e-11	No
3_10142452_A_G	ENSG00000163703	-0.203888189284511	-6.19869552303857	7.01413176995715e-08	-0.329945	0.0382083	4.34028e-16	No
3_16333316_T_C	ENSG00000271964	-0.163528507840831	-6.30103112921106	7.27847484544295e-08	-0.23993	0.0541199	1.32899e-05	No
3_136120300_A_C	ENSG00000114054	0.119177910586401	6.30966834416276	7.38740754461355e-08	0.148401	0.0343948	2.21162e-05	No
3_179080946_C_T	ENSG00000171109	0.0907562422007878	6.15722183344196	8.67503023722597e-08	0.329252	0.0427777	2.34036e-13	No
3_45549807_G_A	ENSG00000011376	-0.11534345127699	-6.4493998430126	8.88188874954731e-08	-0.256211	0.0285765	4.30349e-17	No
3_49438036_C_G	ENSG00000145020	-0.185130246309206	-6.23053767814951	9.15146507458572e-08	-0.401583	0.0304808	3.08619e-31	No
3_98618383_C_T	ENSG00000249274	0.0996717905029771	6.15608049286924	9.75105314431861e-08	0.450583	0.049897	2.7263e-17	No
3_193002227_C_T	ENSG00000127252	-0.265967549685154	-6.0864516768526	1.09005035203366e-07	-0.456748	0.0501878	1.65153e-17	No
3_127292333_G_A	ENSG00000163870	-0.147426201890682	-5.95581064949913	1.40100676438364e-07	-0.259553	0.0384712	8.52307e-11	No
3_44762830_A_G	ENSG00000196653	0.0905764209049011	5.97550802247456	1.4716731259266e-07	0.519464	0.0511657	7.44783e-21	No
3_15462358_T_C	ENSG00000206562	0.128702707864738	6.0826857353968	1.54860349577207e-07	0.467348	0.0513091	1.56353e-17	No
3_156552785_G_A	ENSG00000197980	-0.13156134253886	-5.34625159666018	1.64784654692644e-07	-0.491019	0.0681151	5.1616e-12	No
3_10173492_G_T	ENSG00000180385	0.227534143363567	6.23848293307306	1.71693168107583e-07	0.30463	0.0580192	2.98373e-07	No
3_184013551_A_C	ENSG00000175166	0.0754575633376278	5.93002994670097	1.92358792841771e-07	0.14164	0.0231585	3.17786e-09	No
3_9958767_A_T	ENSG00000163702	0.0999204606178506	6.06488219037759	2.01320032680319e-07	0.154657	0.0278771	6.64435e-08	No
3_100106412_C_T	ENSG00000206535	-0.11918916292275	-5.84285072988532	3.03455401728978e-07	-0.328577	0.064206	5.72282e-07	No
3_47545164_G_A	ENSG00000114650	0.0610941825139027	6.04328620087989	3.59764131661069e-07	0.173386	0.0318396	1.12138e-07	No
3_88145912_G_A	ENSG00000179021	0.094531719902829	5.73968526659172	4.29872692428412e-07	0.275905	0.0439379	1.27511e-09	No
3_196665854_A_G	ENSG00000119227	0.201886748100164	5.62503726393507	4.58597401866028e-07	0.375741	0.0586185	6.07182e-10	No
3_128686921_CA_C	ENSG00000261159	0.244746173680552	5.5473165127862	5.58401252538233e-07	0.51835	0.0654015	5.25599e-14	No
3_134277740_T_C	ENSG00000182923	0.11964754935108	5.83365185533549	6.04980632930539e-07	0.174643	0.0397459	1.5752e-05	No
3_48461313_C_G	ENSG00000164054	-0.0788096068473715	-5.65664370349678	6.884055532243e-07	-0.188281	0.0318746	9.98011e-09	No
3_179272577_A_G	ENSG00000136521	-0.0718697089265565	-5.49851578502972	7.25273745831386e-07	-0.180635	0.028653	1.10844e-09	No
3_50532900_C_T	ENSG00000273356	-0.235366082059455	-5.36235215223626	1.55851934004935e-06	-0.240122	0.0540265	1.26582e-05	No
3_122472204_G_A	ENSG00000173193	0.241228551563491	5.30263310200243	1.60963567017283e-06	0.491019	0.0592254	4.59525e-15	No
3_49951316_T_C	ENSG00000164078	0.15136369052104	5.15744286061352	2.80237092312433e-06	0.243055	0.032043	4.79911e-13	No
3_126170965_G_A	ENSG00000070476	0.0645203638070199	5.12447903462858	3.64106325761416e-06	0.373171	0.0373649	2.56842e-20	No
3_53934171_A_G	ENSG00000113811	0.0658185863790017	5.3135965001756	3.90414995006512e-06	0.13395	0.0262587	6.19507e-07	No
3_38883676_T_C	ENSG00000168356	-0.0597109121510609	-5.02716485473415	4.09718498704397e-06	-0.505498	0.0770809	2.58244e-10	No
3_49738945_C_T	ENSG00000185614	0.124030679897526	5.13156473161546	4.1612348790764e-06	0.122544	0.0307474	8.574e-05	No
3_50615539_G_A	ENSG00000088538	-0.0973033091681929	-5.10098282087751	4.26828830386951e-06	-0.476597	0.0426249	2.78986e-24	No
3_42670449_A_G	ENSG00000114857	-0.070953269459973	-5.19183264278416	4.32809408908632e-06	-0.179314	0.0200275	4.69726e-17	No
3_156525396_T_A	ENSG00000174912	-0.0910856686547898	-5.09800008858891	4.85795145688003e-06	-0.42891	0.0800207	1.72862e-07	No
3_158453279_C_A	ENSG00000240207	-0.182192697290942	-5.17044997943665	4.881656784435e-06	-0.39963	0.0518287	2.14077e-13	No
3_196271307_A_C	ENSG00000174013	0.117123754922102	5.03812258960824	5.52841505694878e-06	0.242952	0.0314732	2.02312e-13	No
3_197432036_C_T	ENSG00000214135	0.183131018187959	4.90040763850621	8.10986807970016e-06	0.236904	0.0475844	1.11478e-06	No
3_129823705_G_A	ENSG00000253540	-0.276416511420389	-4.90414891970084	1.00378641905792e-05	-0.574124	0.0967135	8.51121e-09	No
3_133450720_C_T	ENSG00000144867	-0.120972425809317	-4.8164513561439	1.09603664470991e-05	-0.25133	0.035218	8.06766e-12	No
3_195477791_G_A	ENSG00000224769	0.496129936253307	4.74580808489769	1.26093947741452e-05	0.480898	0.0687983	1.97673e-11	No
3_179047817_T_C	ENSG00000121864	-0.0729179380854839	-4.76749253522724	1.27612526937581e-05	-0.128552	0.0309445	4.32586e-05	No
3_37089840_CT_C	ENSG00000093167	-0.0768467116326491	-4.71586931785388	1.55352510628494e-05	-0.224602	0.0338545	1.6536e-10	No
3_98225188_G_A	ENSG00000231861	0.0914256796239504	4.706493045941	1.72904137774114e-05	0.577929	0.0906747	7.47141e-10	No
3_158461898_G_A	ENSG00000118849	0.528420639971331	4.62785958368831	2.06307615358362e-05	0.38217	0.0891003	2.46317e-05	No
3_149739928_T_C	ENSG00000070087	0.129385465649483	4.62935391637839	2.16458221063971e-05	0.155612	0.0288942	1.51974e-07	No
3_12029179_C_T	ENSG00000157152	-0.204055556022852	-4.65624494707048	2.17672282574044e-05	-0.331561	0.0487637	6.23028e-11	No
3_196038713_C_T	ENSG00000213123	0.13163507434162	4.60980755777904	2.32360394122489e-05	0.309633	0.0489059	9.51258e-10	No
3_69128682_T_C	ENSG00000144744	-0.0579290238308443	-4.57382657606485	2.73250612489777e-05	-0.273518	0.0349106	9.53996e-14	No
3_196022750_T_C	ENSG00000163959	0.138055936603466	4.54705162446079	2.89411017977903e-05	0.220631	0.0502628	1.60568e-05	No
3_44465955_C_G	ENSG00000144792	0.0324766655716305	4.56855273340166	3.63817730586143e-05	0.325875	0.0501925	3.77595e-10	No
3_132294075_C_T	ENSG00000129048	0.218750887944836	4.46695469018083	3.76885054029289e-05	0.316947	0.0444598	8.45265e-12	No
3_129843630_A_G	ENSG00000249846	-0.113183352737678	-4.41951470237915	4.13926956002705e-05	-0.280722	0.0571276	1.51321e-06	No
3_42816871_C_T	ENSG00000173811	0.041809639062009	4.41617888161876	4.29585483769431e-05	0.398876	0.0955095	3.94981e-05	No
3_194082909_A_G	ENSG00000178772	0.0439068709920158	4.44840209556217	5.13153318019267e-05	0.381697	0.0497472	2.73469e-13	No
3_42787469_A_G	ENSG00000010282	-0.287345830267548	-4.30742212933299	6.04811277854447e-05	-0.303766	0.0578587	2.989e-07	No
3_196445436_G_C	ENSG00000163964	-0.109934412665539	-4.33134616915199	6.4039200044644e-05	-0.254325	0.0357768	9.57037e-12	No
3_46784902_C_T	ENSG00000178038	-0.117654589199012	-4.30882506505524	7.09160698648482e-05	-0.215951	0.0343667	1.24465e-09	No
3_178964032_T_C	ENSG00000171121	0.0935961499475321	4.24213073486299	7.2176811714997e-05	0.290242	0.0656868	1.41661e-05	No
3_111702484_G_T	ENSG00000144827	-0.0978917506088606	-4.30509805915873	7.61270307161786e-05	-0.213228	0.0382402	5.74359e-08	No
3_49253492_C_T	ENSG00000185909	-0.0794994600604109	-4.19887684873146	8.71810233883524e-05	-0.242844	0.0370512	2.63939e-10	No
3_33866114_G_A	ENSG00000170248	-0.0796226162510289	-4.19711180433822	9.44909043650295e-05	-0.280015	0.0340669	7.42449e-15	No
3_122131777_C_G	ENSG00000196981	0.065756714631085	4.19129999455845	9.46372627222043e-05	0.3655	0.0340862	9.75557e-23	No
3_182880495_C_A	ENSG00000078081	0.261367781174203	4.12677513177518	0.000121719573454132	0.412535	0.0543661	4.71378e-13	No
3_52430526_G_A	ENSG00000168237	0.0830161361713517	4.03585812791246	0.000142861639417614	0.216668	0.0527446	5.23272e-05	No
3_14722570_T_C	ENSG00000154781	0.117739075614659	4.04438207117955	0.000153604612986723	0.311017	0.0646223	2.42473e-06	No
3_67458381_T_C	ENSG00000172340	0.106065761300568	4.07159087168386	0.000162270665604581	0.21478	0.0347942	2.31828e-09	No
3_71751966_C_G	ENSG00000170837	0.19644968494371	3.98520281843923	0.000183350752838152	0.4502	0.0899817	9.91533e-07	No
3_12580283_T_C	ENSG00000154743	-0.0769693185064479	-3.97883119452339	0.000197905335319707	-0.211391	0.0480406	1.5332e-05	No
3_194403430_T_G	ENSG00000041802	-0.109885037764779	-3.96145803450993	0.000208704011690861	-0.195764	0.0453087	2.15562e-05	No
3_13518034_C_T	ENSG00000163517	-0.097186610727324	-3.98687203818233	0.000221654297993354	-0.118596	0.0248228	2.85145e-06	No
3_138329862_G_A	ENSG00000158234	0.092629951023187	3.93084127948301	0.000225846058337384	0.234635	0.0383311	3.08878e-09	No
3_129844461_A_G	ENSG00000228252	-0.0965179584879076	-3.97037981403214	0.000230174208553444	-0.186456	0.041891	1.23081e-05	No
3_136677472_G_A	ENSG00000249407	-0.158717747072757	-3.86887977331675	0.00025854977547576	-0.186659	0.0312168	6.73445e-09	No
3_49951316_T_C	ENSG00000182179	-0.0871116655984858	-3.84093315031884	0.000301714755739532	-0.160482	0.0355462	9.3114e-06	No
3_37187513_G_A	ENSG00000144674	0.1203436411959	3.8591416999491	0.00031492221460181	0.139994	0.0341311	5.36689e-05	No
3_101332352_T_G	ENSG00000256628	-0.0589055815016429	-3.82827077124188	0.000315294101618463	-0.260875	0.0566445	6.22662e-06	No
3_32668814_T_C	ENSG00000144635	0.166457716762756	3.81993028604223	0.000323794293684167	0.389373	0.0710479	9.39032e-08	No
3_101074782_T_A	ENSG00000138468	-0.0706184596118765	-3.84530566733657	0.000326243521576128	-0.235767	0.0341375	3.27829e-11	No
3_44762830_A_G	ENSG00000186446	0.0489705235319645	3.83427541909278	0.000328063976652752	0.285606	0.0516824	7.42748e-08	No
3_165630870_T_C	ENSG00000114200	-0.36279797907536	-3.80056004285063	0.000343570410982768	-0.387704	0.0936404	4.58076e-05	No
3_10319274_C_T	ENSG00000231177	0.216297122812051	3.8061210663719	0.000361476097755979	0.314287	0.0676031	5.12184e-06	No
3_53199080_C_T	ENSG00000163932	-0.106009820650805	-3.72772761946302	0.000479939790399623	-0.41824	0.0432932	2.87779e-19	No
3_184896227_T_G	ENSG00000113790	-0.130771141128306	-3.70177869080278	0.000496858527671441	-0.243056	0.0576649	3.36382e-05	No
3_128372657_C_A	ENSG00000163902	-0.0495104522731989	-3.65624981713479	0.000582512463499656	-0.147243	0.0217265	7.11286e-11	No
3_149364473_T_C	ENSG00000114744	-0.0751768825487758	-3.56927701074782	0.000689232537966417	0.165147	0.02887	2.70179e-08	Yes
3_119433404_G_A	ENSG00000183833	0.108657819265322	3.52651314444589	0.000774913870378929	0.581752	0.0584999	3.53019e-20	No
3_9863072_G_A	ENSG00000156990	-0.122208745305474	-3.48788027620944	0.000992669173650753	-0.474899	0.107245	1.35906e-05	No
3_32090813_C_T	ENSG00000152642	-0.073734435142275	-3.32300047851186	0.00152698900344828	-0.326732	0.0408796	3.37936e-14	No
3_11474238_T_C	ENSG00000197548	-0.0748671713861795	-3.29178444653038	0.00180153279380792	-0.208708	0.0431849	2.2096e-06	No
3_186507922_C_T	ENSG00000163918	-0.086942695776666	-3.27246670480083	0.00186523008777187	-0.353907	0.0397252	6.42894e-17	No
3_75812349_G_A	ENSG00000244222	0.172025307800771	3.21937986227467	0.00206374762955546	0.510802	0.0853825	6.62224e-09	No
3_141452359_C_T	ENSG00000114125	0.052792232663497	3.22333656540537	0.00209240820466687	0.29617	0.0611049	2.07032e-06	No
3_11889926_C_T	ENSG00000144559	0.110818300443002	3.2392078788063	0.00212827537063073	0.344334	0.0564674	3.5144e-09	No
3_52722562_T_C	ENSG00000163938	0.109611351328666	3.20504191094212	0.00221164645717512	0.301839	0.0407749	1.53412e-12	No
3_58227934_T_C	ENSG00000163686	0.108148820510778	3.19150714853896	0.00223250381367625	0.18574	0.0438299	3.05836e-05	No
3_122141135_C_T	ENSG00000272758	-0.0894760415462347	-3.19208747546478	0.00224133025660053	-0.36129	0.0799542	9.14971e-06	No
3_69072761_T_C	ENSG00000163378	0.0873350400716611	3.15444874602474	0.00258298230963026	0.118664	0.0282998	3.68389e-05	No
3_167737771_T_C	ENSG00000173905	0.143533917744421	3.14364798773625	0.002668858210775	0.277895	0.0611455	8.15425e-06	No
3_157934971_G_A	ENSG00000174891	-0.0775912008127968	-3.13630502927086	0.00282239399393899	-0.2313	0.040999	4.08444e-08	No
3_111799277_C_T	ENSG00000176040	-0.0193676079084511	-3.12093903405645	0.00311251071432635	-0.236839	0.0571733	4.54115e-05	No
3_14409794_A_C	ENSG00000251576	0.0220463269062503	3.01253077447472	0.00370574226209066	0.279279	0.0562739	1.20128e-06	No
3_183143387_G_A	ENSG00000053524	-0.0609050243166627	-3.03844050812969	0.00373922953102754	-0.32903	0.0677544	1.98254e-06	No
3_145886341_A_AT	ENSG00000152952	0.0833320548034514	3.0382245581439	0.00383439578358663	0.268093	0.034226	9.65293e-14	No
3_20012994_A_G	ENSG00000183977	0.049193157199806	3.01375944414399	0.0039341232852391	0.281717	0.0491873	2.60267e-08	No
3_44617630_G_A	ENSG00000163807	0.0514054657228834	2.81625315970242	0.00699453428737045	0.235844	0.0342406	3.66592e-11	No
3_130771722_C_T	ENSG00000034533	-0.050129368012416	-2.79857958085352	0.00699705512115719	-0.23682	0.0546631	2.05111e-05	No
3_49671224_T_C	ENSG00000187492	-0.105159451775187	-2.72747135142994	0.00815991065554218	-0.269273	0.0562201	2.69917e-06	No
3_44607013_T_C	ENSG00000186448	-0.0370670672165683	-2.67445924341665	0.00983235116732092	-0.303451	0.0457968	1.73611e-10	No
3_122299662_GCTAATAATAATGAC_G	ENSG00000173200	0.0467845869499812	2.67513819750543	0.010581637316359	0.233697	0.0406484	2.31921e-08	No
3_38512779_G_A	ENSG00000157036	-0.0506851889428419	-2.62296345424752	0.0111694819053492	-0.165022	0.0324292	6.5807e-07	No
3_10170672_G_A	ENSG00000254999	-0.0356550149637697	-2.58957481916775	0.0120566624132517	-0.251022	0.0366549	4.65008e-11	No
3_183900729_T_C	ENSG00000161204	0.0357362459580208	2.56299210879717	0.0130850608592744	0.189281	0.0300982	1.20959e-09	No
3_48415903_T_C	ENSG00000164050	-0.0514430891003851	-2.54621622186501	0.0139077105009048	-0.150194	0.0267277	4.58545e-08	No
3_67672026_C_T	ENSG00000241316	-0.0288630494836521	-2.53051740337741	0.014184430656843	-0.45724	0.0612495	1.03217e-12	No
3_98514041_G_C	ENSG00000057019	-0.0802512847919121	-2.52113448091282	0.0145248294212029	-0.278798	0.0647366	2.28795e-05	No
3_16332613_T_A	ENSG00000154813	-0.0454529764536757	-2.49341621585589	0.0159538428913015	-0.166353	0.0266419	1.55653e-09	No
3_69150369_T_C	ENSG00000144746	-0.0443970619368432	-2.47671606506459	0.0161879552887121	-0.146572	0.0295704	1.2367e-06	No
3_49721532_G_A	ENSG00000164068	-0.0504090215024384	-2.34522246781281	0.0229736393571049	-0.156305	0.0359278	1.89816e-05	No
3_51978327_A_G	ENSG00000162244	-0.116198940504781	-2.29914730767091	0.0249302812399569	-0.272761	0.0604535	9.42774e-06	No
3_197645359_A_C	ENSG00000114473	0.102592899446403	2.20650520967681	0.0306510993176685	0.486544	0.0915594	2.17665e-07	No
3_42887683_C_T	ENSG00000144649	-0.0739527000501441	-2.19423647752185	0.0325787728173893	-0.410901	0.0910086	9.30178e-06	No
3_167452504_A_G	ENSG00000114209	0.0363246457184578	2.17597184045201	0.0343583545162602	0.171833	0.0274312	1.38997e-09	No
3_48628014_G_A	ENSG00000164053	-0.0638085203828942	-2.0883823412954	0.0422598274867547	-0.42686	0.0622305	4.35119e-11	No
4_39458051_A_G	ENSG00000163682	-3.16055266949078	-25.5806285520221	1.55232273479282e-34	-0.616078	0.0255639	1.53968e-70	No
4_119161795_G_A	ENSG00000269893	0.623765057512298	14.4518947745365	4.68184244049365e-21	0.365141	0.0377964	2.8755e-19	No
4_185637418_C_T	ENSG00000151725	-0.456714655214512	-14.0763515267101	7.686443704049e-19	-0.569992	0.0334694	2.93572e-45	No
4_147128199_T_C	ENSG00000250673	0.411942666468872	11.2917202338799	1.33566094972507e-16	0.623681	0.0520107	4.58003e-27	No
4_159076826_C_T	ENSG00000248429	0.321035783275201	11.4408571836379	3.52936373307119e-16	0.647841	0.0488136	1.39321e-31	No
4_185916817_T_C	ENSG00000248517	-0.451699504017212	-10.837689324132	5.70700925475616e-16	-0.694999	0.0398244	8.39447e-47	No
4_83836725_T_A	ENSG00000251022	-0.271543492615133	-11.3128727782134	3.04738641190853e-15	-0.15086	0.027426	8.46786e-08	No
4_181476_T_C	ENSG00000250312	0.307707055224644	10.3066551438237	3.22595346091161e-15	0.600786	0.0397504	3.04207e-38	No
4_69915999_A_C	ENSG00000171234	-0.287000420117232	-10.4831596653949	1.02826148021963e-14	-0.559416	0.0518521	5.87448e-23	No
4_120409963_T_C	ENSG00000245958	-0.274687959473964	-11.1561550309973	1.64693666784044e-14	-0.803971	0.0478216	1.85444e-44	No
4_7931249_C_T	ENSG00000196526	0.251872733924046	10.6764725409273	2.73812764291667e-14	0.684965	0.0279067	4.59937e-72	No
4_164435698_G_C	ENSG00000273449	-0.21031633166382	-9.56908745221722	7.35674900612407e-14	-0.52837	0.0383294	2.00951e-33	No
4_3024044_C_T	ENSG00000125388	-0.247390716474904	-9.61608869380663	1.14908135064421e-13	-0.910039	0.0572338	4.0591e-41	No
4_727153_C_T	ENSG00000185619	-0.222444601987984	-9.12839931473904	1.2734348381778e-13	-0.645095	0.0324366	1.12922e-55	No
4_175444382_T_C	ENSG00000250596	0.0876234008318429	9.25336044196153	3.94938139412992e-13	0.73931	0.0504221	1.34123e-36	No
4_185905039_A_T	ENSG00000187821	-0.198840547343635	-9.68141131083258	5.95882155744303e-13	-0.788536	0.0500851	1.51761e-40	No
4_8454938_G_A	ENSG00000155275	-0.148372146008353	-8.14651154542809	1.88555515428159e-11	-0.223072	0.0482343	5.71132e-06	No
4_75719006_C_T	ENSG00000174808	-0.407333224418961	-9.25074859400938	2.8629648286962e-11	-0.411266	0.0359596	3.75002e-25	No
4_3496110_C_T	ENSG00000163956	0.167457189623564	8.16999457933211	2.90814263407189e-11	0.190225	0.0385394	1.36484e-06	No
4_6270056_G_A	ENSG00000109501	0.184048145020291	8.17316857978949	5.78573726139258e-11	0.505273	0.0384575	4.16395e-31	No
4_80491820_T_C	ENSG00000250334	-0.230842746503773	-7.86387612286235	7.36118376266383e-11	-0.926523	0.051858	2.54253e-48	No
4_113143265_G_A	ENSG00000145365	0.164552291579878	8.06307264750547	1.91499011387067e-10	0.230547	0.0315699	2.87219e-12	No
4_26841743_G_A	ENSG00000240005	-0.5200618651851	-7.33789609853788	4.77094037980875e-10	-0.772749	0.0688556	2.0158e-24	No
4_1212454_C_T	ENSG00000163945	0.223035713743706	7.18567654491825	7.95529949411148e-10	0.367727	0.041736	1.28037e-16	No
4_68521207_A_T	ENSG00000270228	0.0839279185965287	7.51587417715002	8.85733947432679e-10	0.429607	0.0706516	3.86645e-09	No
4_185458566_A_G	ENSG00000271538	-0.0474289948740485	-7.05847449544117	1.07627257218435e-09	-0.453551	0.0723817	1.37475e-09	No
4_8357736_A_C	ENSG00000251615	0.270566742432975	7.03616430286617	1.90748778883121e-09	0.426673	0.0393623	3.96411e-23	No
4_7021107_T_C	ENSG00000132405	-0.0850949049862547	-7.25889004246339	2.83353542297792e-09	-0.130183	0.0239355	1.16022e-07	No
4_178362122_C_G	ENSG00000038002	-0.214106833603979	-7.02686155261027	3.24900393495629e-09	-0.616934	0.035578	2.14653e-46	No
4_121995698_G_A	ENSG00000173376	0.198477539343657	6.65542649038235	3.35506625003457e-09	0.305885	0.0541162	3.86102e-08	No
4_119506139_G_A	ENSG00000260404	-0.268412240634907	-6.93607818529532	3.58608711167941e-09	-0.432357	0.0480816	3.57141e-17	No
4_15728294_C_G	ENSG00000214846	0.232228245578854	6.7366663377068	4.28200588710608e-09	0.849563	0.148603	2.74971e-08	No
4_76858401_A_G	ENSG00000138744	-0.193402150949207	-6.73919606989799	9.16665179279546e-09	-0.773485	0.0715326	4.86821e-23	No
4_187894777_G_A	ENSG00000250971	0.207497653504356	6.46626661471273	3.24074098817996e-08	0.37163	0.0657699	3.89963e-08	No
4_153058364_C_T	ENSG00000245954	-0.177179473929724	-6.52852906836902	3.61339292899114e-08	-0.302032	0.0702187	2.34033e-05	No
4_1238363_A_G	ENSG00000196810	0.141995599656494	6.44198082503463	4.35427988035697e-08	0.451576	0.0411122	1.29637e-23	No
4_44703581_ACTAAGCCC_A	ENSG00000151806	0.261767434450005	6.33535217882359	4.60952324983841e-08	0.452121	0.0482747	2.46909e-18	No
4_144454223_T_C	ENSG00000236296	0.181898668928352	6.11934995263218	7.77398558045732e-08	0.898482	0.0590857	1.39892e-38	No
4_171063526_T_A	ENSG00000109576	-0.154601623631952	-6.08645387090617	8.16939302983639e-08	-0.231083	0.0481783	2.61589e-06	No
4_6670315_C_T	ENSG00000251580	-0.44858150201987	-5.89378363955001	1.29867036602122e-07	-0.867343	0.0979343	9.3011e-17	No
4_175039701_C_G	ENSG00000248174	0.174339099701657	5.99346815412215	1.70246164907273e-07	0.877936	0.0854989	3.11362e-21	No
4_953193_TC_T	ENSG00000145217	-0.258075395888395	-5.88895827089221	3.3490971738124e-07	-0.557946	0.045471	4.87001e-28	No
4_183812351_C_T	ENSG00000129187	-0.0778978319447731	-5.86088109390007	3.46244054830486e-07	-0.280182	0.0399011	1.62755e-11	No
4_68864528_A_C	ENSG00000227725	-0.095423273903339	-5.83761105439664	4.43832182242956e-07	-0.281171	0.0453259	1.95583e-09	No
4_26844469_A_G	ENSG00000109689	0.099384741704469	5.63099151475928	6.51993160787416e-07	0.182839	0.0377607	2.11756e-06	No
4_104120119_C_T	ENSG00000164039	0.190254896998736	5.57729858001314	7.04090392218892e-07	0.662012	0.0507434	8.87052e-31	No
4_38830012_G_C	ENSG00000174130	0.0725817980356251	5.61088473929454	7.72461652527667e-07	0.412022	0.0466026	1.03468e-16	No
4_88449814_A_T	ENSG00000152583	0.167246861115789	5.41829596071108	9.21477403014666e-07	0.183136	0.0292046	1.33877e-09	No
4_57194329_G_T	ENSG00000157426	-0.108018520475425	-5.48197243131793	1.10140873401013e-06	-0.237515	0.0343924	3.28581e-11	No
4_10167217_T_C	ENSG00000261490	0.101324097438751	5.36604136226974	1.22718420899894e-06	0.16356	0.0369354	1.3583e-05	No
4_152727094_G_C	ENSG00000248991	-0.234508149958142	-5.47547237558568	1.37861375245219e-06	-0.239737	0.0422304	3.39581e-08	No
4_25911176_C_T	ENSG00000250317	-0.102614446453194	-5.21177859810721	1.82567496142956e-06	-0.15754	0.0348008	8.82467e-06	No
4_186321067_C_T	ENSG00000109775	0.0989898819184365	5.28876868867762	1.95232069098759e-06	0.27701	0.040745	6.25678e-11	No
4_175479449_A_G	ENSG00000251584	0.224477339068533	5.2271508729079	2.0194967779087e-06	0.543564	0.0666604	1.15144e-14	No
4_144454223_T_C	ENSG00000251600	0.167349518234404	5.21271166714719	2.24098978494338e-06	0.803168	0.071793	2.6605e-24	No
4_169934205_C_G	ENSG00000145439	-0.105050702651498	-5.30392739365992	2.39600081975344e-06	-0.202463	0.0378353	1.80697e-07	No
4_1685137_C_T	ENSG00000174137	-0.139021117941794	-5.29293789858148	2.76543930034688e-06	-0.294339	0.0573059	5.22501e-07	No
4_38680186_C_T	ENSG00000231160	0.158454890191392	5.23172291268473	2.83257627778576e-06	0.608712	0.0471879	2.94163e-30	No
4_38912621_G_A	ENSG00000197712	0.132697656966196	5.15383248150672	3.10809428449445e-06	0.242005	0.0363377	1.42326e-10	No
4_110638810_C_T	ENSG00000123739	0.145667196286446	4.70901485580962	3.6273772607021e-06	0.206751	0.0344349	5.88556e-09	No
4_7931249_C_T	ENSG00000272620	0.130113852656999	5.18060954312243	3.73423089664701e-06	0.293958	0.0401672	2.60476e-12	No
4_108712088_C_T	ENSG00000138801	-0.111753697972437	-5.05424066199394	3.75820889791808e-06	-0.262904	0.0507824	4.282e-07	No
4_129358149_C_G	ENSG00000251432	0.284313538529704	5.10402680195661	3.90492163858453e-06	0.571546	0.0525618	3.04518e-23	No
4_76051113_T_A	ENSG00000260265	0.398006283589771	5.06623820846564	4.04770150028241e-06	1.21492	0.0575788	5.0106e-60	No
4_89443162_G_A	ENSG00000145337	-0.100127662540745	-5.13188258438933	4.11461989163003e-06	-0.899752	0.0996822	2.80595e-17	No
4_99561165_C_A	ENSG00000260641	0.0539208135502501	5.08186803095007	4.13208680013254e-06	0.576334	0.0605759	8.39526e-19	No
4_110760941_A_G	ENSG00000109534	-0.113239250236054	-5.20786607877059	4.18330317248329e-06	-0.167395	0.0368945	8.43664e-06	No
4_8454639_A_G	ENSG00000205959	-0.106064780774152	-4.94749375858148	6.35832539556787e-06	-0.281574	0.0403584	2.141e-11	No
4_100000552_G_T	ENSG00000198099	0.15369228182158	4.92703129725312	6.5769290662679e-06	0.40538	0.079083	5.49247e-07	No
4_187168866_A_G	ENSG00000164344	0.115556624486849	4.95555129694217	6.98389016714423e-06	0.487933	0.0754922	4.46743e-10	No
4_110358921_C_A	ENSG00000249465	0.119664716166412	4.99759636265167	7.80805116443963e-06	0.787209	0.098065	2.68206e-14	No
4_103557311_G_C	ENSG00000109323	-0.0939377674970226	-4.8522002861942	8.84786821872352e-06	-0.189289	0.0416395	8.1154e-06	No
4_9999958_C_CACA	ENSG00000109667	0.156415164779759	4.87241200344547	9.15090049846228e-06	0.192132	0.0435527	1.46061e-05	No
4_106810807_A_G	ENSG00000138780	0.165877057732706	4.83375407996264	1.78419097303517e-05	0.407897	0.0819475	1.12047e-06	No
4_17561139_G_A	ENSG00000118579	0.0962538494442322	4.70084073242592	1.97908023177594e-05	0.359868	0.0438788	8.38969e-15	No
4_124013007_T_G	ENSG00000170917	0.133687061017858	4.6327621651103	2.04123301302539e-05	0.361546	0.0826774	1.72413e-05	No
4_120238076_AT_A	ENSG00000249244	0.0210769232249254	4.7322047684683	2.49046943881023e-05	0.325514	0.0599579	1.21975e-07	No
4_57334142_C_G	ENSG00000174780	-0.082891780077969	-4.64194955529862	2.82407695225331e-05	-0.1495	0.02929	6.10641e-07	No
4_53578009_G_A	ENSG00000226950	0.199543269977088	4.53944731908207	3.37891401009267e-05	0.380903	0.0554875	4.21423e-11	No
4_189378853_C_G	ENSG00000249378	0.147106166228685	4.49033960902682	3.39630640118138e-05	0.394753	0.0604642	3.06197e-10	No
4_954247_G_T	ENSG00000145214	0.0761842773239563	4.47598664141094	3.53122695910215e-05	0.174832	0.0326825	1.82293e-07	No
4_39500837_T_G	ENSG00000109814	0.0983899094981566	4.59415667881011	3.6408694004183e-05	0.205546	0.0394763	3.70039e-07	No
4_776489_A_G	ENSG00000168993	-0.106085208910868	-4.49112564304487	3.77057424181481e-05	-0.203179	0.0328716	2.21576e-09	No
4_15961010_C_T	ENSG00000137441	-0.467359012797033	-4.33785422519895	5.41832197377159e-05	-0.328989	0.0519769	9.60373e-10	No
4_140381403_G_T	ENSG00000109390	0.103472408142028	4.29020406571272	7.00702241707391e-05	0.328601	0.0383423	6.81209e-16	No
4_24650004_C_A	ENSG00000261121	0.0652458204797272	4.1636779150224	8.88036225388848e-05	0.317829	0.054325	1.35207e-08	No
4_154585922_G_A	ENSG00000137462	-0.152023453590454	-4.16243693239616	0.000110532509646521	-0.254975	0.0475074	1.66831e-07	No
4_110293437_A_G	ENSG00000247950	0.0962355524719706	4.1443213528092	0.000118730328010591	0.464081	0.0758343	3.11596e-09	No
4_39478832_G_A	ENSG00000224097	-0.0464915894930434	-4.16206738405729	0.000124417867836012	-0.378616	0.0621399	3.61239e-09	No
4_159631991_G_T	ENSG00000171497	-0.0800774255876242	-4.17202242804979	0.000124720608949262	-0.161992	0.0389926	4.32303e-05	No
4_88193446_T_TATA	ENSG00000170509	-0.154143955070992	-4.09488338169417	0.000139696906395027	-0.466948	0.052519	7.29051e-17	No
4_8168768_A_G	ENSG00000163995	-0.239208402343316	-4.04362257998478	0.000151015509301418	-0.327066	0.0667663	1.62574e-06	No
4_77155591_C_T	ENSG00000138760	0.10237112605294	3.99275853854676	0.000166788652952153	0.273361	0.0315717	3.70146e-16	No
4_120155806_C_A	ENSG00000164096	0.0662842618071825	4.01257244067037	0.000187582548932221	0.146533	0.032163	7.76155e-06	No
4_25399679_C_T	ENSG00000053900	-0.0619125815032222	-4.05703939261292	0.000204001643512931	-0.533843	0.0258433	1.92771e-58	No
4_15046891_T_C	ENSG00000248360	-0.140339100986373	-3.94122545792538	0.000238291511880445	-0.338184	0.0436979	1.77943e-13	No
4_1045171_T_C	ENSG00000178222	-0.230322602823302	-3.8664363471581	0.000249134696333818	-0.430056	0.0778296	7.4493e-08	No
4_6470666_G_A	ENSG00000074211	0.112786716447418	3.93586046495555	0.00027710636607152	0.19004	0.0331946	2.636e-08	No
4_41220288_G_A	ENSG00000163697	0.101472273308643	3.92361871724094	0.000298051779266663	0.304552	0.0457419	1.43859e-10	No
4_40095291_C_T	ENSG00000078177	0.0562820875801006	3.8499230701055	0.000298413398856241	0.395857	0.0415153	7.20599e-19	No
4_24686179_G_A	ENSG00000109606	-0.056336998898904	-3.6959487490047	0.000509964518423965	-0.156627	0.023641	1.74404e-10	No
4_76986204_C_T	ENSG00000138750	0.074563002340782	3.67412743818855	0.000547380735851773	0.190375	0.0330597	2.20794e-08	No
4_1715003_A_G	ENSG00000168936	-0.0707644668922993	-3.64198581368739	0.000617871372524366	-0.249979	0.0382146	2.84355e-10	No
4_110693569_G_A	ENSG00000183423	0.0388613221487668	3.56321070031898	0.000691182539884539	0.268042	0.0514991	3.73797e-07	No
4_41532328_A_G	ENSG00000064042	-0.0911914553190333	-3.64529364975717	0.000708058764748758	-0.252364	0.0523772	2.36535e-06	No
4_120043874_C_T	ENSG00000145390	0.0745691130436077	3.47877919097713	0.00107020251322327	0.125463	0.0289276	2.00975e-05	No
4_42656915_T_C	ENSG00000124406	0.0937339711729755	3.39658671372854	0.00113064364115688	0.306124	0.0489862	1.51198e-09	No
4_103715385_C_T	ENSG00000246560	0.0919869995825556	3.37780922193481	0.00120459173375997	0.303909	0.0632091	2.47969e-06	No
4_3749973_C_T	ENSG00000184160	0.180152953552625	3.40459738545859	0.00124024135647334	0.559002	0.0581996	4.32976e-19	No
4_56046659_T_C	ENSG00000128039	0.176564315734999	3.31769539490989	0.00155701522976155	0.366245	0.0567105	4.60357e-10	No
4_1158991_C_A	ENSG00000090316	0.0574060153530254	3.30182969642676	0.00165341045189962	0.267031	0.0596878	1.11426e-05	No
4_103742651_T_C	ENSG00000145354	-0.0535929371677219	-3.25492226086145	0.00188439609871889	-0.255265	0.0332524	2.66714e-13	No
4_153690842_T_C	ENSG00000164144	0.0748114871775768	3.12200768097061	0.00279025539705519	0.255408	0.0258437	5.58446e-20	No
4_99988713_G_A	ENSG00000246090	0.127788262640026	3.04673369614166	0.00352263280103819	0.357726	0.0571272	1.40754e-09	No
4_140576820_G_A	ENSG00000085871	-0.0606833138033424	-3.04032699876676	0.00365693257164505	-0.171588	0.0337363	6.66192e-07	No
4_40777147_G_A	ENSG00000179299	-0.0960302302377041	-2.94483927490614	0.00463605748395948	-0.437977	0.047685	9.06452e-18	No
4_48940906_A_G	ENSG00000109180	0.0327457101195093	2.93249382071508	0.00508240081937901	0.150099	0.0347212	2.13456e-05	No
4_152098586_C_T	ENSG00000270681	0.0792107133217317	2.60396997607207	0.0118214570580162	0.230022	0.0558305	4.97943e-05	No
4_113021718_G_A	ENSG00000174749	-0.0407830385191659	-2.58514761953477	0.0122828505387517	-0.210724	0.038551	1.01014e-07	No
4_6606512_G_T	ENSG00000013288	-0.120587343372948	-2.55260407000362	0.0132215108789471	-0.424991	0.0728132	1.45566e-08	No
4_125581758_T_C	ENSG00000151458	-0.0483133820767367	-2.41170897188073	0.0201673726801602	-0.275168	0.0383164	6.10877e-12	No
4_73413796_C_T	ENSG00000156140	0.0203155634164411	2.37966361811944	0.0204006726808244	0.243398	0.0567772	2.48742e-05	No
5_149853527_A_G	ENSG00000254333	0.812611353034661	21.132582462264	5.93321680661634e-64	1.37068	0.0949288	8.68538e-36	No
5_96252432_G_A	ENSG00000164308	1.05716610809631	22.0979291923025	5.59875679622993e-32	1.06519	0.0356223	1.37916e-89	No
5_56205357_A_G	ENSG00000155542	0.64735776394967	21.4086109554035	5.31291487847578e-30	1.21899	0.0550146	8.87243e-64	No
5_138132658_AT_A	ENSG00000253404	-0.499433120447751	-20.2035274080089	2.7163963214742e-26	-1.11278	0.055755	6.28076e-56	No
5_149826572_G_A	ENSG00000164587	-0.367332956237654	-18.1166557230206	2.76036698529689e-25	-0.145992	0.033861	2.24137e-05	No
5_74018774_A_C	ENSG00000164346	0.395046949786988	18.974392020997	2.36866817288503e-24	0.967569	0.0399321	5.47402e-71	No
5_167962244_C_T	ENSG00000188573	0.39738942574596	14.7436569286688	6.27272788230123e-21	1.2296	0.083014	3.83339e-37	No
5_180691410_G_A	ENSG00000248275	-0.360613730137149	-14.2686926720857	6.88970089989908e-20	-0.714372	0.0357705	5.65772e-56	No
5_147298827_C_T	ENSG00000250346	0.119653704072683	11.6601399488515	8.05940348064165e-17	0.584071	0.0601634	2.03069e-19	No
5_147693202_A_G	ENSG00000145879	1.18756064630433	11.5589797792437	1.28907662820298e-16	0.516659	0.0550649	2.18146e-18	No
5_33440306_C_A	ENSG00000249572	-0.503328768985848	-10.7578175606046	5.02610853982605e-16	-0.998312	0.0607282	4.31533e-43	No
5_80581631_A_C	ENSG00000247572	-0.348783373303787	-12.4866667530544	3.80874474159625e-15	-0.997773	0.0829549	3.41921e-27	No
5_80606814_C_T	ENSG00000248794	0.744006636996024	11.8442307762234	5.25129131447895e-15	0.993668	0.0779816	1.06239e-29	No
5_138773090_A_G	ENSG00000170482	-0.409590743257123	-10.2091379476918	8.3999509717009e-15	-0.55164	0.0606155	1.65327e-17	No
5_34651789_T_C	ENSG00000271874	0.617921295640871	9.98961625261847	1.17578325317007e-14	0.431692	0.0720523	6.31014e-09	No
5_139931779_T_A	ENSG00000213523	0.135506511462072	9.76923353767563	2.21279585534834e-13	0.319653	0.0354185	2.82908e-17	No
5_127508074_G_GT	ENSG00000245937	0.168510910314149	9.07778738652266	5.73166045771547e-12	0.517193	0.0469066	9.35449e-24	No
5_78275186_G_A	ENSG00000113273	-0.137791199734707	-8.72348408401868	1.05727494944421e-11	-0.259587	0.0452264	2.43899e-08	No
5_177266026_G_A	ENSG00000170089	0.453848021223448	8.26792914700183	1.34969662356106e-11	0.84653	0.0532711	4.39407e-41	No
5_64940630_T_C	ENSG00000113593	-0.113260713785233	-8.55034945904059	1.56578940642955e-11	-0.262833	0.0347823	5.77017e-13	No
5_145514420_A_G	ENSG00000133706	0.162201343808926	8.40960279123143	3.77474256650932e-11	0.451599	0.0402706	2.15696e-24	No
5_172534347_C_T	ENSG00000113734	-0.187883641485018	-7.98462011213213	4.98643652413851e-11	-0.575238	0.0671095	6.7449e-16	No
5_108710699_A_G	ENSG00000249476	-0.103649603095839	-8.34839166429178	6.67507165990752e-11	-0.751958	0.0499892	5.54758e-38	No
5_140564263_C_T	ENSG00000120322	0.125269627063153	7.86767771304538	7.73128033685542e-11	0.907665	0.0741401	6.09344e-28	No
5_438564_T_C	ENSG00000221990	0.19166043512007	7.95847121887986	1.08760006558512e-10	0.5091	0.0509535	2.48784e-20	No
5_176084160_A_G	ENSG00000048140	-0.14938124989738	-7.71487256112409	1.09029429396023e-10	-0.540292	0.0389244	9.09385e-34	No
5_6604533_AC_A	ENSG00000037474	-0.135768862138543	-7.88988957129296	1.52205355243833e-10	-0.475857	0.0392324	1.51696e-27	No
5_430776_C_T	ENSG00000225138	0.572295970872895	7.65328371948565	1.99614084076057e-10	0.719166	0.0463508	1.0372e-39	No
5_151039702_A_T	ENSG00000260581	-0.19052357541415	-7.43880649875656	3.00610499706449e-10	-0.354204	0.0422284	2.37683e-15	No
5_87672704_A_G	ENSG00000247828	0.187949198408697	7.69852710928626	4.29512493289401e-10	0.510799	0.0386004	1.91553e-31	No
5_49779592_A_G	ENSG00000170571	0.237480161012343	7.27661338274633	8.00733995976792e-10	0.235587	0.0355352	1.6993e-10	No
5_32325591_C_T	ENSG00000150712	-0.131374800457568	-7.09931987373757	1.68011798286348e-09	-0.252781	0.0378798	1.31566e-10	No
5_80004285_A_AT	ENSG00000113318	0.201368445887322	7.18699010340546	1.89768677117639e-09	0.547176	0.0590108	4.83271e-18	No
5_134135076_A_G	ENSG00000164615	0.210883332905395	6.98529155598426	2.68730214126745e-09	0.333107	0.0434711	2.91695e-13	No
5_81418500_G_A	ENSG00000152348	-0.339579560198388	-7.12568881866029	3.89225233865363e-09	-0.707522	0.0902071	9.02411e-14	No
5_80052803_C_T	ENSG00000228716	0.224490884034879	6.73079118835917	1.3533873061299e-08	0.264584	0.0349842	5.53701e-13	No
5_145453932_T_C	ENSG00000173261	-0.144668333401348	-6.69724584649081	1.35485499973985e-08	-0.373101	0.0544473	4.53268e-11	No
5_54523420_A_G	ENSG00000152669	-0.189678734182223	-6.58770275031406	1.59174824534782e-08	-0.497954	0.0555368	4.29075e-17	No
5_102904222_A_G	ENSG00000112874	-0.239215899928163	-6.36718655855847	3.4052541931996e-08	-0.808485	0.0657445	3.91719e-28	No
5_63831795_G_C	ENSG00000186479	0.0544348398436984	6.23265543735182	4.19905636155772e-08	0.889627	0.058034	4.97374e-39	No
5_175597080_A_G	ENSG00000182230	-0.520315512038338	-6.28206059239849	4.71627943439451e-08	-0.568825	0.0442618	4.36729e-30	No
5_131694077_T_C	ENSG00000197375	-0.160120730518424	-6.24358044226224	5.95401549244442e-08	-0.425957	0.0373981	5.43355e-25	No
5_150654115_C_T	ENSG00000196743	-0.131639392879058	-6.3338597736445	6.12123362237288e-08	-0.213424	0.028723	1.28661e-12	No
5_96135723_C_T	ENSG00000248734	-0.15917120719694	-6.34795668147611	7.8930526142736e-08	-0.494197	0.0615795	2.71903e-14	No
5_43563100_T_G	ENSG00000112992	-0.116697442123989	-5.90469986282648	1.35311400540847e-07	-0.151518	0.0381712	9.14012e-05	No
5_1186086_C_T	ENSG00000249201	-0.0803219852890963	-5.97277963289391	1.57493327197968e-07	-0.677913	0.0552013	4.47971e-28	No
5_151208004_C_G	ENSG00000213433	-0.222986262123399	-5.89706329832512	2.32627461288479e-07	-0.634774	0.0824246	2.27418e-13	No
5_96125910_C_T	ENSG00000164307	-0.213357241828575	-5.7234340711669	4.07832596319239e-07	-0.348528	0.0452601	2.28455e-13	No
5_96131733_G_A	ENSG00000272109	-0.16601188910442	-5.64648622491264	5.76006432576054e-07	-0.584685	0.0632352	5.83765e-18	No
5_110408705_C_T	ENSG00000145777	-0.115387833858821	-5.45958931668934	1.13665159174118e-06	-0.477958	0.0500371	6.37148e-19	No
5_131717859_C_A	ENSG00000233006	-0.111935319218855	-5.48259766806132	1.16518725163936e-06	-0.28698	0.0464081	2.18082e-09	No
5_148771844_G_T	ENSG00000145882	0.126984642814484	5.38072011693203	1.27254089447944e-06	0.233473	0.0404968	2.13099e-08	No
5_2014721_G_A	ENSG00000249731	0.149006521696388	4.93169404430444	1.27592745473811e-06	0.657261	0.0697566	1.63895e-18	No
5_6590496_T_C	ENSG00000250056	-0.21621079442867	-5.44664898618133	1.31051214259505e-06	-0.672348	0.0708732	1.02647e-18	No
5_180626686_T_C	ENSG00000146054	-0.134343441565175	-5.36624977950307	1.43549319455727e-06	-0.1934	0.0334167	1.89281e-08	No
5_179721688_C_A	ENSG00000050748	0.0706826285287196	5.36106984180138	1.78825007010688e-06	0.252028	0.0387078	3.39217e-10	No
5_6396902_T_C	ENSG00000215218	-0.141671141334076	-5.37732494586625	1.97642881723124e-06	-0.644861	0.0542089	9.83169e-27	No
5_10688755_G_C	ENSG00000112977	-0.100328129599214	-5.34331096437194	1.98375770909771e-06	-0.319154	0.0511354	1.58015e-09	No
5_156891953_T_C	ENSG00000135074	0.236580768948062	5.28076697118462	2.16373015113857e-06	0.289725	0.0672988	2.30342e-05	No
5_76860422_G_C	ENSG00000164253	0.172367501714263	5.23626882938429	2.23632814986066e-06	0.476687	0.0716639	1.49326e-10	No
5_66313218_T_C	ENSG00000229666	-0.128457028217886	-5.20966270311343	3.09125787832312e-06	-0.306796	0.0562419	1.06941e-07	No
5_71506529_C_T	ENSG00000131711	0.143856782254611	5.10415690209772	3.49095774138883e-06	0.274959	0.0510163	1.48901e-07	No
5_150862369_A_G	ENSG00000123643	0.11877379793473	5.11910821567175	4.50788061972992e-06	0.296011	0.0603442	1.57535e-06	No
5_10260656_A_AT	ENSG00000150753	0.120299427319673	5.07507722002885	6.09706985613106e-06	0.209269	0.0248295	1.80422e-15	No
5_140561768_C_T	ENSG00000120324	-0.103347186725681	-4.92556921105472	6.4058381034867e-06	-0.289091	0.0646532	1.12594e-05	No
5_179301260_A_G	ENSG00000197226	0.170826382579626	5.00656748352459	6.58500625175064e-06	0.583567	0.0769877	4.96463e-13	No
5_81593654_C_T	ENSG00000186468	0.106631655626095	4.98883840328129	6.60204161316504e-06	0.513902	0.0351398	1.84268e-36	No
5_178384531_C_T	ENSG00000178187	-0.0541671174998975	-4.92852677333572	8.59064294051969e-06	-0.268051	0.0561591	2.91285e-06	No
5_135150915_G_A	ENSG00000250378	-0.385926508915948	-4.85732249974765	8.682365408304e-06	-0.35256	0.0619438	3.14324e-08	No
5_140560381_A_T	ENSG00000113212	-0.0970280143781622	-4.725877314472	1.41267150771184e-05	-0.20975	0.0468406	1.09415e-05	No
5_131600589_G_C	ENSG00000131435	-0.12376393831594	-4.78365835630196	1.45662117915793e-05	-0.177371	0.0388754	7.53781e-06	No
5_430776_C_T	ENSG00000066230	0.203986751498294	4.70634070866025	1.52718908700408e-05	0.587622	0.0539781	2.76389e-23	No
5_177266026_G_A	ENSG00000249684	0.191739182622527	4.68262313649831	1.77178961325247e-05	0.371988	0.0634097	1.24134e-08	No
5_14007930_T_C	ENSG00000039139	-0.0525521508775377	-4.68280831706291	1.8339364732534e-05	-0.544279	0.0476914	4.54414e-25	No
5_309096_A_C	ENSG00000249915	-0.0694579690694393	-4.6767768139499	1.88154094288829e-05	-0.177308	0.0383995	5.90141e-06	No
5_34652719_T_C	ENSG00000039560	0.129478225774151	4.65262890043353	1.98671132994027e-05	0.204325	0.0474664	2.30775e-05	No
5_68502170_A_G	ENSG00000183323	-0.0991915713470331	-4.64591003862513	2.09221809057581e-05	0.39168	0.0647217	4.53278e-09	Yes
5_150894433_T_C	ENSG00000271795	-0.109476528043408	-4.4997991689899	2.83459905321992e-05	-0.335851	0.0448473	8.88756e-13	No
5_141377469_G_A	ENSG00000013561	-0.111884582370961	-4.57907406769391	2.96715197143338e-05	-0.518011	0.0503061	2.5052e-21	No
5_34004707_C_T	ENSG00000242110	0.15534014444195	4.50931371421233	3.84664940486103e-05	0.283532	0.0422527	1.05661e-10	No
5_1644315_C_A	ENSG00000188002	-0.192695548289811	-4.42630937498799	4.01642412228723e-05	-0.679013	0.0775729	1.91441e-16	No
5_64855722_T_A	ENSG00000113595	-0.0987741165069079	-4.45918776363109	4.05159573803357e-05	-0.19792	0.0294834	1.04087e-10	No
5_6372248_G_A	ENSG00000250490	0.0688394261706236	4.39406895170621	4.29263269048514e-05	0.649391	0.0516171	3.94794e-29	No
5_177474003_C_T	ENSG00000218227	0.564867663404447	4.35601486412911	5.1881398490978e-05	0.547337	0.121776	1.01722e-05	No
5_76187308_G_A	ENSG00000145708	-0.266564803733218	-4.36502075638027	5.43192775623225e-05	-0.391615	0.0592513	1.91366e-10	No
5_177037759_T_C	ENSG00000247679	-0.09088147243629	-4.37450401404085	5.543855968273e-05	-0.26232	0.0520917	8.48917e-07	No
5_126448263_G_T	ENSG00000164241	-0.159380099762234	-4.4125027234461	5.5732906086386e-05	-0.255245	0.0425663	6.13862e-09	No
5_60084491_AC_A	ENSG00000049167	-0.0640023749533408	-4.33709555604687	5.72259566536857e-05	-0.181602	0.0354656	5.64107e-07	No
5_1596179_AG_A	ENSG00000185986	-0.194965366482974	-4.25383168303247	7.06239908031418e-05	-0.644052	0.0607385	2.43301e-22	No
5_176046567_G_A	ENSG00000074317	0.179222278912315	4.19756352727669	9.32972906847606e-05	0.716907	0.139866	5.50169e-07	No
5_172271007_A_G	ENSG00000113719	0.0793049682959208	4.24062615687824	9.4066168238439e-05	0.198249	0.041324	2.60352e-06	No
5_169019631_A_G	ENSG00000040275	-0.119059326576662	-4.12573476268929	0.000144888144821417	-0.335289	0.0379058	1.00522e-16	No
5_74660064_A_ATTG	ENSG00000271815	-0.132790106128047	-4.1485367493082	0.000164078301400689	-0.344327	0.0621702	6.97285e-08	No
5_70694705_G_A	ENSG00000131844	0.0533416961773173	4.05021588807946	0.000171830863336742	0.217713	0.0424534	5.43208e-07	No
5_76748126_A_G	ENSG00000113231	-0.139802468576139	-3.99776279222296	0.000187634322204114	-0.528753	0.0932465	3.51164e-08	No
5_1645686_A_G	ENSG00000271119	-0.0571889485233525	-3.96269649320436	0.0001982810995709	-0.356596	0.081992	1.90923e-05	No
5_132093037_G_A	ENSG00000164402	0.106653035047331	3.91443144922019	0.000212376492820052	0.428797	0.0424287	1.05414e-20	No
5_139974473_T_G	ENSG00000113141	0.046786011279194	4.05799708446321	0.000215944131005671	0.120836	0.0296328	5.91513e-05	No
5_176518784_C_T	ENSG00000160867	-0.189125350668766	-3.93433607362598	0.000217881310771516	-0.573913	0.0591294	2.06124e-19	No
5_180671189_G_T	ENSG00000233937	0.165606855610469	3.95039127366355	0.000248007051167185	0.444986	0.100374	1.3291e-05	No
5_68821415_C_A	ENSG00000250138	0.585484490180173	3.88735636807038	0.000249461660116154	1.27739	0.189997	9.79565e-11	No
5_178067886_G_A	ENSG00000113240	-0.108646591551139	-3.87704982838963	0.000255595492040785	-0.247566	0.045245	9.81929e-08	No
5_176021041_G_T	ENSG00000169258	-0.151677767949491	-3.89675029183802	0.000266731043761882	-0.481081	0.0542348	8.43222e-17	No
5_112869102_C_T	ENSG00000047188	0.0867305142332916	3.89831281632103	0.000272926342240271	0.192348	0.0349111	8.08528e-08	No
5_121808363_A_G	ENSG00000250328	0.142433512588686	3.79280664241932	0.000366990338834019	0.494558	0.0685471	4.96639e-12	No
5_140116664_G_A	ENSG00000146007	0.0420415494308091	3.67427693865328	0.000582355436546267	0.132533	0.0279122	3.26469e-06	No
5_132925276_G_C	ENSG00000053108	-0.17318346902654	-3.61040145557745	0.000631141892493839	-0.671355	0.0652236	2.583e-21	No
5_52436564_G_A	ENSG00000164172	0.126260200421591	3.61921744443064	0.000652938668342013	0.249937	0.0594368	3.50512e-05	No
5_16547646_G_A	ENSG00000154153	0.116534817812627	3.58565094060963	0.000693774075226708	0.454975	0.0406487	2.54667e-24	No
5_180477449_C_G	ENSG00000165810	0.228799716119799	3.56840970221969	0.000712518892314074	0.19934	0.03602	7.1297e-08	No
5_153671061_A_G	ENSG00000164574	0.0868764994127017	3.55970111095087	0.00074545198347098	0.199495	0.036556	1.05691e-07	No
5_1320136_G_A	ENSG00000049656	-0.0448609778802413	-3.52890692938022	0.000801530560736376	-0.109279	0.0245688	1.24751e-05	No
5_157162283_A_G	ENSG00000113272	0.142952742169595	3.49700198598416	0.000869838220659258	0.391785	0.0663458	1.00734e-08	No
5_115165976_AT_A	ENSG00000177879	-0.0597923740363819	-3.51216183421299	0.000930488282026939	-0.208174	0.0357987	1.63369e-08	No
5_149357060_A_G	ENSG00000113716	0.0909930370612695	3.48337002610291	0.000964787869556753	0.272457	0.0559364	1.85189e-06	No
5_138861078_C_T	ENSG00000184584	-0.0926547238605223	-3.42863036616641	0.00123639849323187	-0.149452	0.03614	4.67578e-05	No
5_180222999_C_T	ENSG00000131446	-0.0630746305971566	-3.41491255572346	0.0012636736670032	-0.263237	0.040693	4.32842e-10	No
5_132201230_T_C	ENSG00000164404	-0.0646827902060505	-3.327541788168	0.00149713761244235	-0.350647	0.0506969	3.08372e-11	No
5_175889481_C_T	ENSG00000175416	0.0718367212043166	3.33606765879604	0.00154975699880413	0.156188	0.0250528	1.64351e-09	No
5_9554247_G_A	ENSG00000250786	-0.199529315968517	-3.34331041257626	0.00158136414803077	-0.368507	0.0800183	6.23194e-06	No
5_140570973_C_T	ENSG00000120328	0.0456114001882445	3.28246596662301	0.00180321192233233	0.325708	0.0587323	6.7198e-08	No
5_1529358_G_T	ENSG00000153395	-0.0825975214686321	-3.20910037585863	0.00239748533815977	-0.144351	0.0312148	5.71924e-06	No
5_10463943_A_G	ENSG00000145495	-0.0793255109675761	-3.16074476604687	0.00247663948705508	-0.177439	0.0391731	8.72089e-06	No
5_109927486_C_A	ENSG00000186952	0.0670399928765813	3.19544156112261	0.0026409107785781	0.423837	0.0759337	5.5778e-08	No
5_95177907_A_G	ENSG00000251000	0.164310761806178	3.10868292819549	0.00301902605025424	0.489766	0.0731798	1.17338e-10	No
5_95169909_A_C	ENSG00000251409	0.11111742085701	3.07915560982298	0.00318367092705906	0.440716	0.0781975	4.20696e-08	No
5_43530035_G_C	ENSG00000172244	-0.0635761821957346	-3.07427841375513	0.00321553749000441	-0.2286	0.0402087	3.24833e-08	No
5_176454081_A_T	ENSG00000087206	0.0456741389506148	3.07754998026914	0.00321934620364682	0.173798	0.0314572	7.47638e-08	No
5_180292887_AAG_A	ENSG00000196670	0.119874883593394	3.05465630534351	0.00355683540173777	0.354461	0.0718412	1.37717e-06	No
5_36179044_T_C	ENSG00000145604	0.0810866358347091	3.01119090100589	0.00378602790360392	0.198411	0.0445159	1.19854e-05	No
5_36015510_C_G	ENSG00000168671	-0.229088248175583	-3.02866643649254	0.00405010373365889	-0.213404	0.0501536	2.84483e-05	No
5_78369901_A_G	ENSG00000132840	0.113256658085758	2.89539731561608	0.0053215468585102	0.28661	0.0459078	1.56409e-09	No
5_52097183_A_G	ENSG00000152684	0.10460305468922	2.88434539235635	0.0056159715852484	0.25776	0.0559087	6.09162e-06	No
5_176740244_A_G	ENSG00000213347	-0.0612310524882636	-2.75670226471949	0.00822945698286635	-0.304156	0.0400203	4.3662e-13	No
5_149937739_G_A	ENSG00000070614	0.0506855057558538	2.74028749052768	0.00845035201109383	0.114219	0.0252513	8.96615e-06	No
5_1823159_A_G	ENSG00000171421	0.0465035932604762	2.71496404868052	0.00868624556410089	0.163437	0.0324171	8.24994e-07	No
5_180343617_T_C	ENSG00000113303	-0.03029987981175	-2.720484426006	0.00901092078689617	-0.342193	0.0707909	2.19972e-06	No
5_139581205_T_G	ENSG00000113068	-0.03088102169537	-2.53815843253967	0.0140457076276054	-0.375343	0.044091	1.01031e-15	No
5_125905992_T_C	ENSG00000164904	0.0904491383297975	2.44062590512903	0.0176072382864622	0.209236	0.0487981	2.478e-05	No
5_176740996_C_A	ENSG00000169230	0.0470086277072067	2.44558904024804	0.0178777360773485	0.257228	0.0337696	3.91253e-13	No
5_72779438_T_C	ENSG00000145741	-0.0605404295935981	-2.43984999663419	0.0183334863107191	-0.320749	0.0477991	1.05679e-10	No
5_65022213_G_A	ENSG00000123213	0.0512176852295735	2.32579309691509	0.023845182567184	0.199849	0.0458762	1.85213e-05	No
5_93994219_C_T	ENSG00000185261	0.0181790769793645	2.29851438240769	0.0245262475004125	0.274175	0.0599265	7.1264e-06	No
5_135051361_T_C	ENSG00000250167	-0.0884013060133788	-2.27088341256985	0.0270590709322221	-0.176513	0.0388298	8.119e-06	No
5_44875449_A_G	ENSG00000272335	0.0404061263875331	2.1224274686231	0.0382762518191587	0.209633	0.0384228	1.06391e-07	No
5_130492949_AAAAT_A	ENSG00000169567	-0.0519394272996895	-1.97186856279916	0.0531533099249085	-0.237691	0.0541535	1.60792e-05	No
5_151304306_G_A	ENSG00000254226	-0.0188885271406743	-1.58585628790467	0.113698766633232	-0.371077	0.0634589	1.37386e-08	No
6_38702959_G_A	ENSG00000124721	1.35990326822556	20.0774047804935	5.38250981077732e-29	1.12646	0.0556962	6.86985e-57	No
6_86180732_A_C	ENSG00000203875	0.970382089883631	16.5177325741775	8.06404983278035e-24	0.911099	0.0282554	9.25606e-97	No
6_37604620_C_T	ENSG00000112139	-1.03211414298901	-16.7820594300767	1.76316892746064e-21	-1.00608	0.0466627	1.14864e-61	No
6_42660017_A_G	ENSG00000112619	0.256621716666503	13.7505201680684	4.54949317771685e-20	0.68074	0.0689777	6.18672e-20	No
6_150210685_C_T	ENSG00000216906	0.161130829135595	13.5541896574861	5.32459870441262e-19	0.762938	0.0566239	2.63627e-32	No
6_1564371_A_G	ENSG00000272279	0.827442956497319	11.6897204609543	3.85297703873373e-18	0.778574	0.0662122	2.93197e-26	No
6_42928461_C_T	ENSG00000124587	0.442938135820935	12.084967990102	4.93011301564894e-18	0.772144	0.0350915	3.09624e-63	No
6_5454013_A_C	ENSG00000269985	-0.410415236085866	-10.7188733256553	4.26458221645329e-16	-0.712763	0.0521877	5.76691e-33	No
6_151767907_A_G	ENSG00000155906	-0.203990336810327	-10.7042180533661	3.36494051124335e-15	-0.30747	0.0389648	6.60264e-14	No
6_150213499_A_G	ENSG00000203722	0.383170567362262	10.1687586515715	1.89421483118467e-14	0.522255	0.0449086	8.19825e-26	No
6_167385623_T_C	ENSG00000026297	0.241098353291572	10.0957902571895	2.19696087481424e-14	0.505842	0.0552545	1.1237e-17	No
6_139018132_A_G	ENSG00000225177	0.365878398844826	11.0576568752383	2.87032431384234e-14	0.545222	0.0554226	7.81032e-20	No
6_89931043_G_T	ENSG00000146276	0.166102965365277	9.36326435344536	1.03369563355242e-13	0.708778	0.0636772	4.1358e-24	No
6_107087622_A_G	ENSG00000130348	-0.117126420999893	-9.88639101534559	1.6065195567168e-13	-0.469203	0.0422484	5.02434e-24	No
6_35057479_C_T	ENSG00000124678	0.254322901940614	9.65592059912261	6.64936676593604e-13	0.779259	0.0893259	2.3505e-16	No
6_167707759_C_T	ENSG00000112494	-0.628399447322964	-9.1536503570581	9.14081062073838e-13	-0.523856	0.054302	3.17857e-19	No
6_7541367_A_C	ENSG00000261189	0.228029087809531	9.43857831416897	9.80283057266215e-13	0.408196	0.0376118	3.57978e-23	No
6_138142737_A_G	ENSG00000237499	-0.410183963040748	-9.94348999232444	2.01838384224831e-12	-0.467953	0.041699	2.02529e-24	No
6_53889581_A_C	ENSG00000236996	-0.455754219786546	-8.99896720790492	2.16655771745448e-12	-0.690328	0.0619813	3.91984e-24	No
6_137158668_T_C	ENSG00000112357	-0.230429502849584	-8.93135296951616	6.43489354070802e-12	-0.377428	0.0583818	4.42996e-10	No
6_150213499_A_G	ENSG00000223701	0.313778821244264	8.90294573776038	7.65945486138899e-12	0.430822	0.07219	7.17102e-09	No
6_111924730_G_T	ENSG00000255389	-0.243650087759645	-8.42969590226829	9.34524049345694e-12	-1.09155	0.115686	1.48908e-18	No
6_97324845_A_T	ENSG00000112218	-0.0534058570127826	-8.29637736312355	1.28141213435385e-11	-0.861967	0.0512746	1.87119e-44	No
6_6586605_C_T	ENSG00000112799	0.228592443075505	8.30842012295735	1.77933727258837e-11	0.397448	0.0525916	5.74333e-13	No
6_99944858_A_C	ENSG00000219755	0.236096335625807	8.67224130817531	2.03488317640776e-11	0.76705	0.0804996	7.56047e-19	No
6_54706583_A_G	ENSG00000224984	1.29082711428922	8.17430741783619	2.21132865691717e-11	1.33056	0.128184	1.33722e-21	No
6_131950487_G_C	ENSG00000118520	-0.437622166759004	-8.21459451327099	2.67397119525286e-11	-0.492595	0.0383246	4.30072e-30	No
6_38723161_T_G	ENSG00000124767	0.241923799713497	8.23421821382733	3.15124061499469e-11	0.443335	0.0381018	7.80268e-26	No
6_73969722_C_T	ENSG00000234882	0.42853156517987	8.21125877681944	5.06905799566286e-11	0.632777	0.062896	1.48349e-20	No
6_37255500_G_A	ENSG00000172738	0.225563512918635	7.39943610581558	1.46546758409865e-10	0.573621	0.0912108	1.20835e-09	No
6_49437667_TAA_T	ENSG00000146085	0.154370693217349	7.44762121141717	2.65889543669589e-10	0.482762	0.0341973	1.27455e-34	No
6_135867300_C_CTG	ENSG00000135541	0.228687133466148	7.57321534654853	4.32809196999683e-10	0.672625	0.0429072	2.68362e-40	No
6_24410364_A_C	ENSG00000124532	0.138262894054735	7.42707553404805	6.07605386109834e-10	0.371771	0.0347739	1.24481e-22	No
6_71106657_G_A	ENSG00000237643	-0.646548318201888	-7.24542791850504	1.50228831704212e-09	-0.442097	0.0563855	9.18407e-14	No
6_109578055_G_A	ENSG00000203799	-0.265087828715132	-6.95921213139758	3.16000750333666e-09	-0.686577	0.0626841	1.64936e-23	No
6_53853589_A_C	ENSG00000236740	-0.391407477435516	-6.98028500587319	3.81088867944206e-09	-0.292192	0.0563098	4.03875e-07	No
6_150212003_C_T	ENSG00000164520	-0.358135922789509	-6.77868276004522	5.20253006837839e-09	-0.236082	0.049372	2.7993e-06	No
6_109815440_A_G	ENSG00000155085	-0.103588640010608	-6.800189430577	5.35829382297165e-09	-0.228441	0.0545603	3.77927e-05	No
6_56812717_T_C	ENSG00000151917	-0.254712008151226	-7.06156668474248	5.66807499751446e-09	-0.50034	0.0667263	8.35954e-13	No
6_166737980_G_A	ENSG00000233231	-0.113927928318584	-6.7774109167807	6.25250447368603e-09	-0.353442	0.0807326	1.68789e-05	No
6_87921153_TC_T	ENSG00000111850	0.241903798612217	6.69533505482099	1.15654252230042e-08	0.36246	0.0556167	3.2751e-10	No
6_112456782_T_C	ENSG00000112761	-0.502052287345804	-6.46950588973311	1.79291985445467e-08	-0.57577	0.0806572	7.96553e-12	No
6_53853589_A_C	ENSG00000146147	0.347808528060286	6.53170369385879	2.32330802257941e-08	0.79528	0.07831	7.28502e-21	No
6_88090910_G_A	ENSG00000203872	-0.168869236599521	-6.4900537334856	2.53529855114225e-08	-0.442819	0.0798747	6.7792e-08	No
6_135375991_G_A	ENSG00000118514	-0.188561544500723	-6.36668348055964	4.13776673360267e-08	-0.708811	0.0447528	6.84751e-41	No
6_160154209_AAAG_A	ENSG00000146453	-0.270113302095886	-6.36637091294736	4.18815721349156e-08	-0.221696	0.0483623	6.85028e-06	No
6_36150336_C_T	ENSG00000246982	-0.211626352538924	-6.25136255749939	5.24293809365514e-08	-0.721638	0.0501228	1.22974e-35	No
6_49376281_T_C	ENSG00000031691	0.142720358916361	6.33278628666685	5.95360944112558e-08	0.447106	0.0368117	1.3277e-27	No
6_80980808_G_A	ENSG00000233967	-0.144025702056778	-6.06907960567775	6.42428149814737e-08	-0.428828	0.0547628	9.8042e-14	No
6_169571318_A_G	ENSG00000261039	-0.257651041998581	-6.17747744086624	8.24955443230588e-08	-0.343458	0.0802422	2.55799e-05	No
6_46714598_C_T	ENSG00000153291	0.178224683305215	6.15796608876932	8.50833731530429e-08	0.328264	0.0428221	2.86031e-13	No
6_80933996_A_C	ENSG00000260645	0.0668333639942815	6.10953541660376	1.44788207548423e-07	0.293957	0.0481899	3.47477e-09	No
6_39601188_G_A	ENSG00000164627	0.178165758905044	6.01107759546076	1.59962882243617e-07	0.623454	0.0990847	1.18687e-09	No
6_130396545_T_G	ENSG00000198945	0.122351501730185	5.92980084170233	2.34279564813408e-07	0.502616	0.054939	1.17414e-17	No
6_44270365_C_G	ENSG00000146221	-0.119572365240629	-5.87412853695633	3.10245524362545e-07	-0.29775	0.0450041	1.84041e-10	No
6_73969722_C_T	ENSG00000229852	0.221846512265651	5.70979040055872	4.33561781296323e-07	0.412702	0.0575567	6.54291e-12	No
6_83828254_G_A	ENSG00000083097	0.102908665295751	5.57632298019658	4.45373218063799e-07	0.301711	0.039644	4.08226e-13	No
6_46684222_C_T	ENSG00000146070	0.223836342538614	5.78537333124237	4.91910551221233e-07	0.370124	0.0519822	8.91475e-12	No
6_45355609_T_C	ENSG00000196284	0.103494648893453	5.63801894941706	5.16388116016485e-07	0.257853	0.0486969	2.3919e-07	No
6_11477585_T_C	ENSG00000205269	0.0920255553111785	5.63753320627482	5.27781249888346e-07	0.24635	0.046685	2.61831e-07	No
6_44079928_G_A	ENSG00000180992	-0.0742331196281321	-5.58805136302193	6.09565547159044e-07	-0.242926	0.0254979	7.63423e-19	No
6_150120036_T_C	ENSG00000055211	-0.0921463302032796	-5.57681015652194	7.25739328042566e-07	-0.140851	0.0261397	1.49845e-07	No
6_8082613_C_T	ENSG00000124802	-0.104412571405535	-5.59037447145865	7.84924078348197e-07	-0.157585	0.0337925	4.80225e-06	No
6_150169569_C_T	ENSG00000120256	0.106398875452203	5.48985859848318	8.71411386032277e-07	0.389302	0.0371556	6.37194e-22	No
6_136663682_C_A	ENSG00000260418	0.207694654511837	5.73837241995994	9.89713254414295e-07	0.247383	0.0428062	1.97908e-08	No
6_11817238_C_T	ENSG00000111863	-0.224532555921223	-5.43362829125677	1.39865844184643e-06	-0.24894	0.0344286	4.5039e-12	No
6_52669759_G_C	ENSG00000243955	-0.249472615379546	-5.43312813763755	1.44988047663924e-06	-0.367768	0.0651104	3.94247e-08	No
6_10738813_C_T	ENSG00000272097	-0.119303214783621	-5.27609456802586	1.70697395413518e-06	-0.485231	0.0584121	4.11381e-15	No
6_112414776_G_A	ENSG00000203778	0.14199402996437	5.33336587945022	1.88575753495963e-06	0.310224	0.0480145	4.52709e-10	No
6_42928461_C_T	ENSG00000124713	-0.142155173539464	-5.21335800752519	2.2211763308877e-06	-0.348395	0.0614695	3.56202e-08	No
6_170189926_G_A	ENSG00000130023	0.172440150428564	5.23907723166945	2.56275923122365e-06	0.186594	0.0414478	9.85133e-06	No
6_13581844_T_C	ENSG00000124523	-0.103165924246334	-5.32822345974439	2.96838619652516e-06	-0.366714	0.0356554	2.74804e-21	No
6_36114703_C_T	ENSG00000156711	0.0863282906072908	5.13724481824978	3.35597266381093e-06	0.225655	0.0237222	8.50787e-19	No
6_19789173_G_A	ENSG00000228412	-0.209061485032882	-5.194788061519	3.50446699377458e-06	-0.983091	0.0742351	1.76513e-31	No
6_150114745_G_A	ENSG00000231760	0.147284894444202	5.0718030445266	4.53028283174248e-06	1.08753	0.0467907	1.40971e-67	No
6_79678211_G_A	ENSG00000146243	0.164016177485549	4.978574800628	5.68324293674058e-06	0.317416	0.0372251	9.17496e-16	No
6_155603197_T_C	ENSG00000235381	-0.0623976894992705	-5.02553955818595	5.76742564726375e-06	-0.410545	0.0565975	3.89973e-12	No
6_106944820_C_T	ENSG00000112297	0.114327116858887	4.97340648799145	7.39071741414196e-06	0.482942	0.0398892	1.81182e-27	No
6_80582193_C_T	ENSG00000235357	-0.128810186117917	-4.92278573299077	9.40018733601201e-06	-0.273756	0.0597936	7.02743e-06	No
6_132425242_T_C	ENSG00000228495	-0.186996404984909	-4.79025039922211	9.6010274358101e-06	-0.313273	0.0717454	1.77301e-05	No
6_159024013_A_T	ENSG00000146425	-0.0661478238469556	-4.88985090720025	1.19302404965829e-05	-0.201483	0.0382157	2.6789e-07	No
6_101598363_G_A	ENSG00000164418	0.164571629522597	4.77129683892405	1.47492182887546e-05	0.772129	0.0891816	3.71348e-16	No
6_24672740_G_A	ENSG00000112308	0.0969846653957211	4.70639073971391	2.12861173482086e-05	0.384703	0.0523207	2.09896e-12	No
6_37604620_C_T	ENSG00000198937	-0.124358329424942	-4.59336411028528	2.33494552404316e-05	-0.252766	0.0370415	5.38121e-11	No
6_169591548_T_C	ENSG00000223485	-0.17702305791825	-4.58504807578601	2.65668638769265e-05	-0.399471	0.064289	1.84566e-09	No
6_159423781_C_T	ENSG00000130363	0.140246926696432	4.57182871212087	3.32917424217365e-05	0.419183	0.088584	3.515e-06	No
6_170724174_A_G	ENSG00000112584	0.0604333882003064	4.51656653711449	3.51650872082899e-05	0.229818	0.0459413	9.95379e-07	No
6_80981916_C_T	ENSG00000083123	-0.100042311017973	-4.49614298030713	3.97078804771301e-05	-0.19614	0.036037	1.13787e-07	No
6_46135489_T_C	ENSG00000231769	0.0725645412009154	4.52676579289366	3.99633208773607e-05	0.381097	0.0719579	2.3793e-07	No
6_150283636_G_C	ENSG00000131015	0.338298413813084	4.40351391780795	4.08670293640305e-05	0.946037	0.160131	9.92692e-09	No
6_109240562_A_G	ENSG00000118690	0.126216159642921	4.30777579223176	5.86721651042371e-05	-0.223438	0.0525564	2.88853e-05	Yes
6_123129159_A_G	ENSG00000172594	0.132571557663253	4.29049483051374	6.89421859349911e-05	0.274315	0.037004	1.43538e-12	No
6_52775872_C_T	ENSG00000174156	0.466058748115148	4.27921622172558	7.65333794494723e-05	0.439298	0.0897824	1.67015e-06	No
6_4604939_G_A	ENSG00000205444	-0.197344555472778	-4.26345761198171	8.17436214810899e-05	-0.347237	0.0667362	3.76836e-07	No
6_170450647_G_C	ENSG00000273100	-0.0628653827907853	-4.17296915923288	8.74678823929629e-05	-0.419268	0.0677021	2.07393e-09	No
6_135844359_T_A	ENSG00000234084	0.117039243847419	4.19630865387009	9.25942015337115e-05	0.390528	0.0560078	2.19488e-11	No
6_101295873_A_G	ENSG00000112249	-0.2109375996705	-4.18197072485844	9.86238219128994e-05	-0.459468	0.0509787	3.08273e-17	No
6_16237843_T_G	ENSG00000137198	-0.245846667823086	-4.20940611784919	0.000100437817759163	-0.351609	0.0617567	3.11291e-08	No
6_144423056_G_T	ENSG00000169976	0.091102788311893	4.19013112645144	0.000134484669148239	0.374797	0.0438794	8.298e-16	No
6_42060835_C_T	ENSG00000261068	0.291141689409317	4.10120649920972	0.000134845810258121	0.396638	0.0659045	5.44397e-09	No
6_74228006_A_G	ENSG00000135297	0.0842256664157598	4.07604013387822	0.000160948442270862	0.209333	0.0377388	6.67576e-08	No
6_85383345_A_G	ENSG00000228290	-0.128392745494111	-4.00105767977764	0.000165915605771803	-0.262071	0.0563573	5.09532e-06	No
6_24440206_T_C	ENSG00000112294	-0.139401682685665	-4.04195152861566	0.000195590826107807	-0.372898	0.0416807	4.93006e-17	No
6_168433040_G_A	ENSG00000125337	-0.0767039228173713	-3.96894169401236	0.000202821189070015	-0.550692	0.102044	1.43743e-07	No
6_153312308_TTC_T	ENSG00000112031	-0.0910104125767136	-3.94909937820397	0.000212244390992018	-0.54431	0.0952141	2.75429e-08	No
6_4118979_C_T	ENSG00000198721	-0.0788755084125781	-3.87915413480212	0.00028616086286008	-0.273557	0.0394737	2.84144e-11	No
6_135335382_C_T	ENSG00000112339	-0.0733200814381317	-3.81599022276198	0.00033516031674688	-0.244807	0.0331075	1.6163e-12	No
6_24429965_G_A	ENSG00000112293	-0.127368633861705	-3.84565328452851	0.000339827801673598	-0.239634	0.0411426	1.55429e-08	No
6_41792545_C_T	ENSG00000124593	0.128614951698264	3.69911555117901	0.000431786871940902	0.497209	0.0427996	9.02684e-26	No
6_46644875_C_T	ENSG00000180113	-0.100457516790683	-3.77220312535619	0.000432014833475163	-0.559191	0.0368796	2.02116e-38	No
6_135739355_C_A	ENSG00000231028	-0.0936665849154458	-3.69283232387194	0.000458917740752007	-0.327589	0.0682893	2.6079e-06	No
6_24669472_C_G	ENSG00000112304	0.150094005139603	3.71044243137002	0.000477708218676735	0.312474	0.048525	5.12675e-10	No
6_35423489_A_G	ENSG00000007866	-0.0506717438663101	-3.72378931063218	0.000499023215922659	-0.182651	0.0280116	3.21039e-10	No
6_149925332_G_A	ENSG00000220848	0.19224477366917	3.60494555425775	0.000594617993729339	0.858436	0.138627	2.07873e-09	No
6_71238105_A_G	ENSG00000271967	0.114607348225836	3.61789160154587	0.0006771478449605	0.313976	0.0563018	5.72464e-08	No
6_10695064_G_GT	ENSG00000137434	-0.184210010125435	-3.59554515375226	0.000733236992581288	-0.803264	0.186751	2.34069e-05	No
6_158650401_G_A	ENSG00000130338	-0.0491063392891816	-3.5791792704963	0.000767168166949883	-0.13247	0.0289396	7.05525e-06	No
6_74125875_A_G	ENSG00000203907	0.207216366418509	3.54496764291804	0.000767859478392062	0.338048	0.066448	6.62114e-07	No
6_74019376_T_C	ENSG00000135314	0.0810162185029499	3.57103659902687	0.000860481319174294	0.420999	0.0779723	1.41772e-07	No
6_158542274_T_G	ENSG00000122335	0.0860462328195814	3.51805308165438	0.000867510495921186	0.258505	0.0528991	1.71911e-06	No
6_39864109_T_G	ENSG00000235033	0.155689448907741	3.45699063597806	0.00110650227185603	0.204583	0.0408829	9.87347e-07	No
6_38723161_T_G	ENSG00000183826	0.0585971211687324	3.42837055790026	0.00117258828851298	0.182608	0.0309303	1.01458e-08	No
6_160710588_G_T	ENSG00000146477	-0.100743251862385	-3.35672167484744	0.00131252742115333	-0.390042	0.0702312	6.44649e-08	No
6_161441061_T_C	ENSG00000085511	-0.0534177531872168	-3.3297684717523	0.00147730403369816	-0.199601	0.0466903	2.61542e-05	No
6_160157904_C_T	ENSG00000112110	-0.0437608975091166	-3.29913350770744	0.0018180555334785	-0.244435	0.0305224	3.04269e-14	No
6_143733576_C_A	ENSG00000189007	0.0823142305339376	3.20526961107256	0.00248455613626773	0.189032	0.0291464	3.92998e-10	No
6_18121024_G_A	ENSG00000187566	-0.173129929797698	-3.17990642291376	0.00249771139866158	-0.619227	0.0851555	3.48657e-12	No
6_36033920_C_T	ENSG00000112053	0.056632533188384	3.17781504577306	0.00250657295287141	0.687826	0.094186	2.87069e-12	No
6_145959481_T_C	ENSG00000235652	0.0955540999117567	3.15280399701736	0.00253587511066582	0.297928	0.0465767	6.55706e-10	No
6_13805189_T_C	ENSG00000272209	-0.0500285992914304	-3.11995587242383	0.00270613427161948	-0.380255	0.0576867	2.12176e-10	No
6_105173445_C_T	ENSG00000085382	-0.0492321730653721	-3.11634013014597	0.00287023489862427	-0.181365	0.0425242	2.72819e-05	No
6_41027520_C_T	ENSG00000161912	0.064375421450113	3.06162681199631	0.00332843782800435	0.3033	0.0404643	8.51511e-13	No
6_149743871_C_A	ENSG00000055208	0.0481592154413458	2.83769028517851	0.00636620143144674	0.149745	0.0286823	3.4545e-07	No
6_145906028_G_A	ENSG00000112425	-0.0562329328956843	-2.82882338018608	0.00644859860061522	-0.265483	0.0536209	1.26997e-06	No
6_52840254_C_T	ENSG00000170899	0.0796038657362243	2.69924777231165	0.00897685643245857	0.166814	0.0363826	6.8227e-06	No
6_42891311_C_T	ENSG00000146223	-0.0312603336195374	-2.44242029039898	0.0181964557928772	-0.220521	0.0333567	1.89578e-10	No
6_150210723_C_T	ENSG00000217733	0.038588907704269	2.41247789653747	0.0195354466650142	0.388773	0.0535695	3.81338e-12	No
6_15513399_CGT_C	ENSG00000047579	-0.0388658192728721	-2.37156157832035	0.0219240083944331	-0.227707	0.0516143	1.45932e-05	No
6_105845906_G_A	ENSG00000085377	-0.0309373466097277	-1.87896831917608	0.0679335893815525	-0.215475	0.0307786	1.85083e-11	No
7_95026753_T_C	ENSG00000005981	0.220912927269816	12.0132545388596	5.79071302984571e-28	0.825861	0.0625173	2.31179e-31	No
7_73248586_C_T	ENSG00000165171	-0.527078856617389	-17.3455642894734	3.56036804569637e-25	-1.00466	0.0401485	1.08276e-73	No
7_1205924_A_G	ENSG00000229043	-0.470001389040935	-17.6310697808429	1.56855359643206e-23	-1.0392	0.0389431	3.00551e-79	No
7_23175946_A_G	ENSG00000230658	0.178109952726969	16.5839102367471	6.69798665989809e-22	1.01049	0.0477546	3.05993e-60	No
7_1209027_T_G	ENSG00000178381	-0.374356604158327	-14.1761669590272	4.16989925231171e-21	-0.599397	0.0424013	1.08497e-34	No
7_99974968_G_A	ENSG00000121716	0.457204035866548	14.6886225763154	7.32429702837411e-21	0.884907	0.0338252	1.63808e-77	No
7_64461496_GC_G	ENSG00000213462	0.667435638980183	13.6850158581416	5.62353196006283e-19	0.376902	0.0363045	1.32089e-21	No
7_66204593_A_G	ENSG00000226824	-0.343482379769695	-12.6654560261999	1.49410145363366e-17	-1.05133	0.0483301	2.38483e-62	No
7_130316613_T_TAAGA	ENSG00000158623	0.381608981229144	12.3116487859685	8.06745409956459e-17	0.75967	0.0583384	1.08397e-30	No
7_564213_G_A	ENSG00000223855	0.34004338425075	10.9052502212445	2.75535026214566e-16	1.29126	0.0638747	7.43002e-57	No
7_128318168_A_G	ENSG00000243679	0.266138130718573	11.2206479784224	3.25805130069523e-16	0.620945	0.0336093	1.51757e-50	No
7_128318168_A_G	ENSG00000230715	0.357572651321138	11.2142001432248	4.00011960719476e-16	0.761919	0.0320285	1.80766e-69	No
7_64461496_GC_G	ENSG00000226002	0.272719045121442	10.4263308452294	8.41287617248075e-16	0.602257	0.0665362	2.34376e-17	No
7_35704949_T_C	ENSG00000271122	0.143729872431456	11.7020829616688	2.22965877178914e-15	0.346875	0.0313461	6.8541e-24	No
7_55858667_C_A	ENSG00000226278	2.52786027301878	10.360635900976	2.92809754187329e-15	0.968803	0.0523152	1.05596e-50	No
7_128308386_C_T	ENSG00000229413	0.316665045173706	10.2906609739806	5.0547365961188e-15	0.561596	0.0504551	4.14228e-24	No
7_32994114_T_A	ENSG00000205763	-0.253030210727967	-9.80534054464807	1.83512203184265e-14	-0.251221	0.042642	1.0852e-08	No
7_141492510_A_G	ENSG00000127364	0.0787423295764221	10.2402718049999	2.91319546033272e-14	0.338148	0.0489665	3.29217e-11	No
7_50476139_C_T	ENSG00000132436	0.255446835700958	10.0556564951085	3.11587718157179e-14	0.630038	0.0361036	8.44991e-47	No
7_22848987_GT_G	ENSG00000196683	-0.182271406807076	-11.0991978186952	4.40668031987098e-14	-0.554546	0.026506	2.17532e-59	No
7_144076915_C_G	ENSG00000050327	-0.864506293124668	-9.7764573010082	4.52593973615225e-14	-0.122738	0.0234488	3.23237e-07	No
7_64311557_G_A	ENSG00000213640	-0.336995072430656	-9.14340922663997	1.76419798962614e-13	-0.813773	0.0385934	5.63092e-60	No
7_27138829_G_A	ENSG00000233429	-0.359994516821184	-9.38163358765231	3.49097028857953e-13	-0.809349	0.045016	9.85388e-49	No
7_128580048_A_T	ENSG00000128604	0.20929459868108	9.23087243409807	4.61956935683338e-13	0.328999	0.0359083	1.0656e-17	No
7_143838394_A_G	ENSG00000213214	-0.988487303072117	-9.02564150558046	5.98658667154644e-13	-0.734577	0.0623485	2.44136e-26	No
7_1088494_T_C	ENSG00000224079	-0.687369449207273	-9.0452739539959	7.75134413385958e-13	-0.96937	0.0527221	3.20514e-50	No
7_22894735_A_T	ENSG00000228649	0.528516138236838	9.08845040028399	1.02687569611188e-12	0.526242	0.0475603	6.92123e-24	No
7_45763875_A_G	ENSG00000272556	-0.270701184833984	-9.17630394546078	1.0953525539964e-12	-0.649097	0.0591356	1.37509e-23	No
7_150165280_A_T	ENSG00000171115	0.274283992373761	8.8966119280152	1.17832255342308e-12	0.492543	0.0368476	6.35726e-32	No
7_141466179_G_A	ENSG00000228775	0.284345221648154	8.68333979598365	1.38956091211794e-12	0.818737	0.0356973	1.65388e-66	No
7_8302284_G_A	ENSG00000244239	0.224457638273971	9.42786051244436	3.98293795172484e-12	0.460162	0.0539855	9.37377e-16	No
7_87920173_CT_C	ENSG00000127954	0.404525662959375	8.69321653088004	8.89905286689734e-12	0.454824	0.0482181	1.5195e-18	No
7_76215147_T_C	ENSG00000146707	0.638228333288466	8.29219295281798	9.11373616134511e-12	1.06667	0.0686372	8.40274e-40	No
7_66786631_TATC_T	ENSG00000106610	-0.227823069709489	-8.4920500552055	1.69621820043166e-11	-0.731783	0.0647254	1.05004e-24	No
7_55881917_A_G	ENSG00000146733	0.361523294728671	8.32599416907398	2.1843704367349e-11	0.308981	0.0363515	1.10531e-15	No
7_128300762_T_C	ENSG00000273270	-0.156872650639814	-8.27152463986473	2.32872649779573e-11	-0.639313	0.0387942	3.06374e-43	No
7_135242973_T_G	ENSG00000243317	-0.179352694820999	-8.1726496221139	2.81172141286344e-11	-0.555662	0.0449578	2.36962e-28	No
7_149975180_A_G	ENSG00000106526	-0.369273426656964	-8.04174284552618	4.91051665349812e-11	-0.415643	0.0707513	1.18722e-08	No
7_43687296_C_T	ENSG00000106603	-0.128693821976469	-8.02208978579751	5.91740742604275e-11	-0.216108	0.0379099	2.99864e-08	No
7_30746690_A_C	ENSG00000106113	-0.148785078518633	-8.10205047507725	6.21956516536324e-11	-0.398042	0.0564856	1.39826e-11	No
7_149577330_G_A	ENSG00000171130	0.426739156231887	7.86728838389516	1.17925605148944e-10	0.633144	0.0746591	1.26216e-15	No
7_75846453_A_G	ENSG00000127952	-0.3110146843317	-7.59053388854159	2.19495183033175e-10	-0.343144	0.0419611	9.83904e-15	No
7_77239456_T_G	ENSG00000214293	-0.22825493173372	-7.55088362428299	3.7725857144875e-10	-0.639322	0.068701	3.80016e-18	No
7_107334513_T_A	ENSG00000241764	0.270934555466464	7.53207029887394	5.07315350701759e-10	0.571441	0.0508258	1.71872e-24	No
7_152149618_G_C	ENSG00000261455	-0.177010890542677	-7.53778549797479	5.91882034879587e-10	-0.619524	0.0496487	9.08669e-29	No
7_42941854_G_A	ENSG00000106591	-0.13815699273812	-7.29512275192834	6.30835949125237e-10	0.225234	0.0328942	4.67878e-11	Yes
7_65863600_C_T	ENSG00000237310	0.252498989618691	7.26416457882863	7.52778392315658e-10	0.693342	0.0590718	3.47883e-26	No
7_99490956_A_T	ENSG00000146833	0.16136784911631	7.43771288040423	8.83077783385456e-10	0.427023	0.0311827	4.26146e-33	No
7_22893992_A_C	ENSG00000226329	0.181577866633326	7.35360969596013	9.79064005476451e-10	0.441173	0.0543249	1.43797e-14	No
7_66576034_G_A	ENSG00000198874	0.142448865691138	7.3242388256581	1.09197813478102e-09	0.438379	0.053154	6.1588e-15	No
7_66390724_A_G	ENSG00000273142	-0.201114517058342	-7.28230571580057	1.30881741243155e-09	-0.608912	0.0427608	4.57377e-35	No
7_65375515_G_A	ENSG00000236529	0.202617978681079	7.1092352802231	2.55778587482955e-09	0.42687	0.0608204	1.66135e-11	No
7_100887503_G_GC	ENSG00000106404	0.294915433158111	6.96914907028576	3.45853070609536e-09	0.776185	0.0688353	1.32859e-24	No
7_64122831_T_C	ENSG00000271550	-0.228832377335244	-6.95993941466947	3.6433548424199e-09	-0.628296	0.0586682	1.0822e-22	No
7_73184435_G_C	ENSG00000225969	-0.219839713075958	-6.771394393239	4.70000984575351e-09	-0.624392	0.064883	3.78282e-19	No
7_120927109_C_A	ENSG00000002745	-0.451085767710005	-6.69544193759407	4.74545694865557e-09	-0.556881	0.0704969	6.24806e-14	No
7_23307634_ATGGG_A	ENSG00000136235	-0.140259070403857	-6.8433960712598	5.64266516715425e-09	-0.189487	0.0388418	1.78728e-06	No
7_150035183_C_T	ENSG00000188707	-0.229813317582165	-7.00427330793621	5.98918418389853e-09	-0.426775	0.0401152	1.86045e-22	No
7_148859342_C_T	ENSG00000197362	0.124128257449345	6.79670944499603	6.84491408088162e-09	0.253473	0.0382281	1.69067e-10	No
7_100966578_T_A	ENSG00000232445	-0.151825136319192	-7.00433384030859	1.01516971316598e-08	-0.329725	0.0598815	8.22607e-08	No
7_63966673_G_A	ENSG00000228653	0.117282050216287	5.84025558871678	1.21588434689403e-08	0.361265	0.0625614	2.02779e-08	No
7_100456611_G_C	ENSG00000176125	-0.120535329634882	-6.58135243905061	1.81444561168075e-08	-0.30102	0.0490839	2.89773e-09	No
7_20394948_C_T	ENSG00000271133	-0.332829044606888	-6.35906140429021	1.84779191576282e-08	-0.980834	0.121244	1.77157e-14	No
7_128021629_T_C	ENSG00000224940	0.249234454105477	6.61589586383672	3.03890800109706e-08	0.636926	0.0600467	2.36895e-22	No
7_100462159_C_CAGCCTGGTTCAAGGG	ENSG00000146828	0.0919654750763999	6.55547182329527	3.51886387903052e-08	0.115901	0.0278855	4.28943e-05	No
7_129845202_C_A	ENSG00000146842	-0.190304949443622	-6.15627351194314	4.17054774525645e-08	-0.609846	0.0748508	1.20471e-14	No
7_30618484_A_G	ENSG00000244480	-0.133453951470122	-6.3382005464764	4.6123169200919e-08	-0.406052	0.0494267	7.64471e-15	No
7_72977249_C_T	ENSG00000009950	0.372246485858958	6.51897410972205	5.01271772290155e-08	0.742255	0.0631826	3.19967e-26	No
7_65462619_T_C	ENSG00000241258	-0.133307114437705	-6.22836486463458	5.25671838593008e-08	-0.326681	0.0704433	5.39404e-06	No
7_100139831_G_A	ENSG00000205307	0.337054846036605	6.22474087098599	6.14624905338845e-08	0.778593	0.0673123	1.34387e-25	No
7_86969559_C_T	ENSG00000182165	0.155717264915734	6.09943520944877	7.5230164964092e-08	0.49441	0.0386001	6.19462e-30	No
7_76052091_A_G	ENSG00000243566	-0.284194181552639	-6.08547022325748	9.16664805605897e-08	0.309763	0.0513125	4.92134e-09	Yes
7_1145868_G_A	ENSG00000164850	-0.165394974511218	-6.0736422334982	9.2087539064921e-08	-0.324943	0.0628072	4.35394e-07	No
7_7692440_C_G	ENSG00000106399	-0.251535128300908	-5.85303335196589	1.56285373385748e-07	-0.661122	0.0835808	5.82686e-14	No
7_3356483_G_C	ENSG00000146555	0.181498972405876	5.89370463457769	1.84100735406302e-07	0.168192	0.0389322	2.16069e-05	No
7_128146284_T_C	ENSG00000165055	-0.182140422096296	-5.83218420871587	2.62152389360343e-07	-0.540765	0.0464451	7.34802e-26	No
7_154703706_T_C	ENSG00000214106	0.0921771864268967	5.89009753966281	3.10474774431464e-07	0.269385	0.0580886	5.39419e-06	No
7_102110890_G_A	ENSG00000161036	-0.135529928784634	-5.86621109801355	3.16293798136115e-07	-0.282619	0.0390901	4.52218e-12	No
7_87715566_G_A	ENSG00000008277	-0.0698528981145612	-5.65287305604849	4.87444625808507e-07	-0.186268	0.0379549	1.55874e-06	No
7_23751736_A_G	ENSG00000188732	0.111030817450623	5.91341842303639	4.99388842165397e-07	0.250315	0.0417885	6.35561e-09	No
7_77164842_C_G	ENSG00000127947	0.165037647444932	5.61864832248072	5.59711999139517e-07	0.266944	0.0494591	1.43264e-07	No
7_99318808_C_T	ENSG00000160870	0.123348072564578	5.53470980924756	5.66828147535236e-07	0.406522	0.0919894	1.41261e-05	No
7_99707712_A_G	ENSG00000221838	-0.115898110449656	-5.60362487974982	7.23077426235903e-07	-0.223096	0.0359901	2.00549e-09	No
7_73188318_T_C	ENSG00000106077	-0.121294421960373	-5.59970124220473	7.40815805971814e-07	-0.506128	0.047764	2.57176e-22	No
7_128318168_A_G	ENSG00000243302	0.166622684430999	5.62183878660224	7.72343607478842e-07	0.512363	0.0317997	6.80137e-42	No
7_39733688_T_C	ENSG00000188185	-0.118574183025741	-5.65157759250171	7.81538890690223e-07	-0.454304	0.0393679	1.66233e-25	No
7_16858284_C_G	ENSG00000106541	0.41218805359014	5.56388371440272	8.73668002616423e-07	0.355632	0.054461	3.03863e-10	No
7_37833185_C_T	ENSG00000086288	0.122008508591636	5.43834015818651	1.25153711209926e-06	0.28796	0.0640063	9.98096e-06	No
7_7249747_A_G	ENSG00000106392	0.233895789813967	5.27045971482831	1.65453788960997e-06	0.459053	0.0611237	7.7529e-13	No
7_89889585_A_G	ENSG00000157214	0.126464262345296	5.37281714945594	1.75900784530536e-06	0.364401	0.0389127	2.4878e-18	No
7_44111189_T_C	ENSG00000122678	0.193902031784318	5.37421375637794	1.75925772498516e-06	0.865217	0.0566126	7.34069e-39	No
7_64116939_A_G	ENSG00000196247	-0.141675854236257	-5.26026865989793	1.89717135244228e-06	-0.551851	0.0432684	9.64984e-30	No
7_129023597_C_T	ENSG00000240204	-0.272266956059393	-5.27433141573912	2.04448418726073e-06	-0.543053	0.113672	2.85591e-06	No
7_999333_C_A	ENSG00000105963	-0.16932288831487	-5.32962675983615	2.14735096303531e-06	-0.431648	0.06446	1.14779e-10	No
7_99965285_T_C	ENSG00000242294	0.194761534429477	5.42292169115205	2.2993812969108e-06	0.890774	0.0378382	1.29162e-68	No
7_12352437_T_C	ENSG00000146530	-0.0672057713899704	-5.30846653433954	2.56987253981237e-06	-0.537677	0.0584335	8.04191e-18	No
7_28999197_C_T	ENSG00000228421	0.0887539700787345	4.77838303337673	2.63050534647622e-06	0.290979	0.0534024	1.10329e-07	No
7_45144494_T_C	ENSG00000136270	0.0764721673214882	5.24778231578039	2.90320918461816e-06	0.178829	0.031296	2.79194e-08	No
7_16813427_T_C	ENSG00000106537	0.158180642071716	5.26676552059557	2.911852339149e-06	0.227047	0.040421	4.6419e-08	No
7_99952828_C_T	ENSG00000085514	0.205517421199845	5.24230930124064	2.95009549515178e-06	1.32973	0.0532756	1.78747e-73	No
7_150352887_A_G	ENSG00000196329	0.151377894410681	5.11226784832906	4.52327251381083e-06	0.16821	0.0371016	8.56165e-06	No
7_99633733_G_A	ENSG00000166529	-0.106558790678199	-5.11751215073217	4.60997936783549e-06	-0.295746	0.0458806	4.93717e-10	No
7_66798479_G_A	ENSG00000273448	-0.129460382878339	-5.02321149784521	4.61353044874345e-06	-0.32753	0.0610567	1.69109e-07	No
7_36424280_C_T	ENSG00000011426	-0.207272360333541	-5.14432239845879	4.95738366403204e-06	-0.281562	0.0251228	2.27229e-24	No
7_38489731_A_G	ENSG00000078053	0.294617540114235	4.99737720921567	6.05956843570168e-06	0.868248	0.070573	3.7484e-28	No
7_92068523_C_T	ENSG00000157259	-0.138966628424118	-4.97755033990256	7.45358171248874e-06	-0.347187	0.0449741	2.018e-13	No
7_30554997_G_A	ENSG00000196295	-0.0947105916072606	-4.86189863326479	7.96879199209597e-06	-0.906117	0.0569643	3.84679e-41	No
7_36427461_T_C	ENSG00000164542	-0.111822578236947	-4.99770288080754	9.01708457698691e-06	-0.483735	0.0304314	4.21541e-41	No
7_150476550_A_G	ENSG00000106565	-0.214753795146019	-4.79139433306068	1.02291014715935e-05	-0.326203	0.0417694	1.1247e-13	No
7_65604622_C_T	ENSG00000126522	-0.155153999882461	-4.78181044898248	1.19392820994538e-05	-0.314163	0.0558937	4.55415e-08	No
7_43681242_A_G	ENSG00000106605	0.154866449782344	4.82118653303128	1.45285491196172e-05	0.492562	0.0954482	4.64293e-07	No
7_128312022_G_T	ENSG00000242588	0.238126328586506	4.70457459229777	1.62118797713618e-05	0.602876	0.0325178	8.83218e-51	No
7_90237486_T_C	ENSG00000223969	-0.148467956078985	-4.76350791769975	1.62758236339788e-05	-0.724127	0.139558	4.04492e-07	No
7_54400_G_A	ENSG00000242611	0.203286014402598	4.63805206869873	1.85747938691392e-05	0.630559	0.0781962	2.10576e-14	No
7_65461941_A_T	ENSG00000169919	0.0728682789970659	4.59181887449599	2.42605697576362e-05	0.335499	0.0490434	4.86079e-11	No
7_128311535_A_G	ENSG00000271553	-0.14526741950476	-4.58978703598556	2.59251932866011e-05	-0.540194	0.0649462	3.83059e-15	No
7_127012299_G_A	ENSG00000224138	-0.206872562279983	-4.66057794942569	2.72201736960834e-05	-0.314884	0.0659886	2.92994e-06	No
7_100893327_G_A	ENSG00000214253	-0.0903656687962266	-4.64402361763627	2.92163050814093e-05	-0.558538	0.0434283	4.03213e-30	No
7_6621277_G_A	ENSG00000136247	0.126860347553976	4.52600584042473	3.15003432030924e-05	0.39259	0.0405199	2.33961e-19	No
7_56065735_G_A	ENSG00000178665	-0.119823766685582	-4.53203732288984	3.31410141241406e-05	-0.312126	0.0752208	4.41224e-05	No
7_92809137_A_T	ENSG00000177409	-0.278774396761006	-4.4933294796804	3.36098703147479e-05	-0.376233	0.0670663	4.81865e-08	No
7_64696330_C_T	ENSG00000164669	-0.117376415412923	-4.4655761798621	3.77950208867223e-05	-0.855302	0.0618837	1.48905e-33	No
7_30090812_G_A	ENSG00000136193	-0.212110458020518	-4.41889948032949	4.88581741570594e-05	-0.313785	0.0635914	1.37425e-06	No
7_64392266_G_A	ENSG00000198039	-0.170617250063413	-4.3100549979569	5.66703202282124e-05	-0.166385	0.0269734	2.37549e-09	No
7_100235970_C_A	ENSG00000106330	0.0833875203104146	4.45514547281267	5.68776349135664e-05	0.183359	0.0241561	4.63844e-13	No
7_23162081_A_G	ENSG00000226816	0.081513375566637	4.31698734506678	5.81156044620164e-05	0.398016	0.0563542	1.26813e-11	No
7_100493998_T_G	ENSG00000087077	0.0590615481844438	4.30968210899101	6.46785353582204e-05	0.188676	0.028422	1.61457e-10	No
7_143872036_G_A	ENSG00000244693	-0.764147601549724	-4.25866032491603	6.96199458056836e-05	-0.545234	0.0866174	1.16955e-09	No
7_98026236_C_T	ENSG00000164713	-0.0900838650759467	-4.22516984822068	8.57732256629e-05	-0.258941	0.0400822	4.54846e-10	No
7_100803614_C_T	ENSG00000106367	-0.0961181787222711	-4.20817383580593	8.59682588854399e-05	-0.345933	0.0367115	1.6294e-18	No
7_141480936_G_A	ENSG00000127366	-0.0865368489540222	-4.15937991044103	9.64864597891931e-05	-0.288894	0.0429677	9.77691e-11	No
7_26151190_G_A	ENSG00000050344	0.108458648803611	4.18454349147115	0.000117572668702557	0.162671	0.0362067	1.02507e-05	No
7_29052062_A_G	ENSG00000272568	0.134944271590231	4.09218984511007	0.000127296725280013	0.398208	0.0697506	2.86799e-08	No
7_135680032_G_T	ENSG00000105887	0.0791888907246829	4.09511176809948	0.00013186025204623	0.105187	0.0237807	1.38841e-05	No
7_64448371_G_A	ENSG00000234585	0.120873741370469	4.09967812675545	0.000132283079373579	0.702923	0.0398515	1.73539e-47	No
7_45085936_T_C	ENSG00000136274	-0.0876526346164492	-4.02815661571912	0.000132455199116431	-0.19789	0.0383571	4.67391e-07	No
7_32812489_G_A	ENSG00000229358	0.0561011021266053	4.16375405608405	0.000148673528150089	0.637167	0.0666363	5.93211e-19	No
7_96455598_A_G	ENSG00000006377	0.108624692389156	4.03707251706953	0.000174179614349285	0.232377	0.0503474	5.95396e-06	No
7_64323479_A_G	ENSG00000189316	-0.152465736832461	-3.98230943991061	0.000175626762674333	-0.183237	0.0336216	1.09667e-07	No
7_44553826_A_G	ENSG00000015676	0.0831685840328564	4.03750946123854	0.000227740364289307	0.216141	0.0313213	3.39118e-11	No
7_149456907_C_T	ENSG00000181444	-0.149394000614505	-3.89657181083873	0.000273484162096627	-0.367473	0.0555357	1.83155e-10	No
7_135392876_T_C	ENSG00000164707	-0.202711269124063	-3.83220125611971	0.000286847928840355	-0.256731	0.0536295	2.73039e-06	No
7_7918516_T_A	ENSG00000219545	0.110810544589602	3.88183300345497	0.000319861730517879	0.251379	0.0448946	5.09064e-08	No
7_6870635_G_A	ENSG00000146574	-0.0911576441540882	-3.82237693051817	0.000331477047465845	-0.705784	0.0554966	1.29957e-29	No
7_95231436_G_C	ENSG00000231170	0.102732123401158	3.88015965242368	0.000334122829307231	0.488217	0.0633075	2.12382e-13	No
7_128300762_T_C	ENSG00000271344	0.0700280837082923	3.89486109597017	0.000345909140510328	0.378311	0.0538821	1.63575e-11	No
7_75163169_A_G	ENSG00000170092	0.0623749056330172	3.7584660991681	0.0003467420175412	0.481982	0.0665141	4.08475e-12	No
7_36763672_C_T	ENSG00000136250	-0.152450294639907	-3.79314962193656	0.00035393248163381	-0.23547	0.0483773	1.88214e-06	No
7_152380789_C_G	ENSG00000196584	0.0706805035231962	3.79892730598058	0.000387483811645205	0.359676	0.0465934	2.02132e-13	No
7_144075749_A_G	ENSG00000204959	0.343749004174764	3.74846282128649	0.000390833907061654	0.708121	0.0421952	2.38615e-44	No
7_76558455_T_G	ENSG00000233448	-0.148960434586317	-3.72027889633332	0.00046419325806192	0.392358	0.0655993	6.67225e-09	Yes
7_56151526_G_A	ENSG00000129103	0.061373523402691	3.71826703916281	0.000528936247553234	0.355241	0.0482844	2.04071e-12	No
7_112103055_A_G	ENSG00000181016	0.089309561343136	3.5416407103341	0.000725017992673682	0.250827	0.0541661	5.56129e-06	No
7_56066079_G_A	ENSG00000106153	-0.0407273701610792	-3.58258463367524	0.000772940243139064	-0.136465	0.0278505	1.61641e-06	No
7_141555059_A_G	ENSG00000270923	-0.038937310661569	-3.36636061688722	0.000848573983551377	-0.262451	0.0504747	3.83344e-07	No
7_75163169_A_G	ENSG00000127957	-0.0854541531026116	-3.48690642517722	0.000947290752265625	-0.422319	0.0428336	6.63609e-20	No
7_35020938_T_C	ENSG00000173852	-0.0713279032382462	-3.50494557062332	0.000952724345198387	-0.33511	0.0478126	1.76261e-11	No
7_97610805_A_G	ENSG00000183444	0.112090735430061	3.497728029639	0.000968362426150348	0.648495	0.0483988	4.88586e-32	No
7_100221849_C_T	ENSG00000106327	0.0948214450171594	3.48994065994901	0.000990251683610693	0.210953	0.0430869	1.64624e-06	No
7_73188318_T_C	ENSG00000165215	-0.130888599613291	-3.45163033511328	0.00109313655087218	-0.282223	0.0360726	1.02543e-13	No
7_133737211_G_T	ENSG00000155530	-0.0854757741107106	-3.42938363147481	0.00109439622805282	-0.469927	0.0788839	7.60004e-09	No
7_99952828_C_T	ENSG00000166924	-0.071781064795056	-3.44777378695832	0.00118861847063747	-0.391123	0.0513674	3.98615e-13	No
7_76751357_G_A	ENSG00000213542	-0.167075946688793	-3.38855392407982	0.0012144314133402	-0.29839	0.0536616	6.22081e-08	No
7_134700694_A_C	ENSG00000105875	0.0782965453974276	3.37304676814857	0.00139664073757759	0.28119	0.0380154	1.59165e-12	No
7_2452624_C_T	ENSG00000136213	0.145497502536827	3.33533236694657	0.00147156977132738	0.423856	0.0470113	3.01561e-17	No
7_7674900_C_T	ENSG00000215018	-0.180898582972099	-3.3114791527477	0.00158554842181809	-0.321518	0.0690264	4.9209e-06	No
7_75163397_A_G	ENSG00000178809	-0.112649467706548	-3.21136281070668	0.00202106294503447	-0.50437	0.0690962	2.9308e-12	No
7_139724169_A_G	ENSG00000059378	0.0903874077627513	3.23201927758054	0.00211962430421438	0.258334	0.0508449	6.83485e-07	No
7_43157836_A_G	ENSG00000232006	0.188966302506451	3.18196564284794	0.00251970401835	0.527346	0.1142	5.89374e-06	No
7_150733025_T_A	ENSG00000197150	-0.0672769236916953	-3.10097852647144	0.00287644610382017	-0.159406	0.0301966	2.59116e-07	No
7_38752712_A_G	ENSG00000006715	-0.09833381050806	-3.09224852452851	0.00299865871160848	-0.255331	0.0569292	1.06072e-05	No
7_43969657_G_A	ENSG00000136279	0.055635412326016	3.06674141093586	0.00317885823652697	0.182333	0.0326984	5.73812e-08	No
7_54824569_T_C	ENSG00000132432	-0.168550690341504	-3.08191778763965	0.00357216806571757	-0.418146	0.0619217	8.21712e-11	No
7_107612629_A_G	ENSG00000091136	-0.0844959535702037	-3.03648290008774	0.00368472601016169	-0.211536	0.0315291	1.06385e-10	No
7_102109609_C_T	ENSG00000105808	0.17528307628295	3.00538663094703	0.00388165877073507	0.421777	0.065174	4.26148e-10	No
7_38747782_T_C	ENSG00000164556	0.0419144112569574	3.00215982158697	0.00416131762313964	0.212032	0.045058	3.96194e-06	No
7_99117075_A_G	ENSG00000244219	-0.174388097381166	-2.93938345432793	0.00470172327638516	-0.691583	0.0798791	3.71541e-16	No
7_140761247_A_C	ENSG00000090263	0.0781241438440808	2.95488725518236	0.00485598766097445	0.308903	0.0477907	4.45949e-10	No
7_100276821_T_C	ENSG00000146830	-0.0533315430359955	-2.67560965095595	0.0100201697088261	-0.0999154	0.0215271	5.3009e-06	No
7_100456595_G_A	ENSG00000087085	0.0756881155109707	2.46925367844817	0.0165947803977403	0.411117	0.0553177	1.27439e-12	No
7_44918206_C_T	ENSG00000196262	-0.0374989443016701	-2.17097613787123	0.0345400834609893	-0.153991	0.0368259	3.86428e-05	No
7_90165009_T_C	ENSG00000105793	0.0593741669839857	1.84622246236179	0.0703585216992892	-0.254597	0.0571115	1.19423e-05	Yes
8_130761030_G_C	ENSG00000147697	-0.861844389098247	-17.913163135162	2.1462345414604e-27	0.331534	0.0284554	6.90315e-26	Yes
8_145586285_A_G	ENSG00000071894	-0.435012853770413	-18.5974868128175	2.68132280056456e-26	-0.936341	0.0333178	7.09743e-84	No
8_11015338_C_T	ENSG00000269918	-0.602324817351988	-13.1297272695838	4.87126703567126e-21	-0.378592	0.0366911	2.13412e-21	No
8_144616902_A_G	ENSG00000254859	-0.456752627166717	-15.3573250897778	1.74357126610397e-20	-0.783194	0.049828	1.88916e-40	No
8_42157902_T_C	ENSG00000070501	-0.609198369632343	-13.93162896623	2.12055427106942e-19	-1.01847	0.049585	5.06902e-58	No
8_143763690_G_A	ENSG00000167653	0.519519531322322	11.8140878556428	2.59913059691178e-17	0.650007	0.0388521	3.69228e-44	No
8_8548304_C_T	ENSG00000253958	-0.865355211404916	-10.6996965044655	7.96800789848457e-16	0.333839	0.0502797	1.60294e-10	Yes
8_87481887_G_T	ENSG00000176623	0.170756986099449	10.1664224684161	4.32658477829105e-14	0.224227	0.0369556	4.15769e-09	No
8_143849203_C_T	ENSG00000180155	0.386299852177689	10.3239326557932	7.23253730804801e-14	0.157578	0.0324633	2.00271e-06	No
8_27401964_A_C	ENSG00000120915	0.247921334082164	9.07346358045593	2.38111571767728e-13	0.532398	0.0337289	1.07699e-40	No
8_11702840_T_G	ENSG00000164733	-0.402977418745625	-9.25409324978109	9.43778043016186e-13	0.247813	0.0346222	7.07802e-12	Yes
8_17680676_A_G	ENSG00000253671	-0.209529944191886	-8.95197358130952	2.22364101547815e-12	-0.586632	0.0608152	3.20079e-19	No
8_144663075_G_A	ENSG00000147813	-0.40951974535673	-8.35644685370091	6.77425684175141e-12	-0.807365	0.0535367	4.02576e-38	No
8_90778159_G_A	ENSG00000251136	-0.175528190005626	-8.56956069041062	1.19393694773071e-11	-0.393243	0.0494558	4.435e-14	No
8_142136964_C_T	ENSG00000253210	-0.247486194890655	-8.14680491986996	1.20652252028657e-11	-0.682142	0.0547194	1.00102e-28	No
8_144695176_C_T	ENSG00000254812	-0.252838872590275	-7.97319946259114	6.73899226773388e-11	-0.955819	0.0681423	2.69789e-34	No
8_144829407_T_G	ENSG00000254973	0.214072038239568	8.01034764472245	8.30007905878791e-11	0.852169	0.124153	4.23442e-11	No
8_145152460_C_G	ENSG00000197858	0.146025485195029	7.67744315564968	1.83737902403531e-10	0.280209	0.0437508	6.25804e-10	No
8_67379059_G_T	ENSG00000147576	0.22424156308546	7.99587179680497	2.60898576813901e-10	0.31859	0.0354895	3.97499e-17	No
8_144732450_G_A	ENSG00000183309	0.436320989970131	7.53007468276014	2.73956084778839e-10	0.184957	0.0416447	1.28359e-05	No
8_49697516_T_C	ENSG00000034239	0.238292276885282	7.24299537897959	1.9921377980965e-09	0.724179	0.0515626	2.3257e-34	No
8_125463250_T_C	ENSG00000183665	0.147465135115202	6.84638865740899	3.42406467535344e-09	0.570941	0.042346	2.44814e-32	No
8_124439166_C_G	ENSG00000156795	0.163595700082748	7.06998951142619	4.79204682362233e-09	0.469359	0.0380333	2.7607e-28	No
8_120869022_G_T	ENSG00000136982	-0.157414865479618	-6.81544624649508	5.00184543926269e-09	-0.985708	0.0568291	2.06081e-46	No
8_8098079_A_G	ENSG00000254153	0.234977121694913	6.73318083060454	6.17753324180783e-09	0.596176	0.0600439	3.96146e-20	No
8_104451534_T_A	ENSG00000164934	-0.133352940167622	-6.63209616106013	6.39010984998476e-09	-0.238653	0.0397257	5.77723e-09	No
8_33358162_A_T	ENSG00000272338	-0.134141215077469	-7.36341679167849	6.47795394897099e-09	-0.313204	0.0500198	1.40996e-09	No
8_82583771_G_T	ENSG00000133731	-0.156484989974442	-6.95244417253136	1.38059366800805e-08	-0.284452	0.0385168	1.7125e-12	No
8_8098079_A_G	ENSG00000173295	0.17100534833667	6.43894155970339	1.75040198504117e-08	0.556128	0.0584871	8.75022e-19	No
8_101998507_C_T	ENSG00000164924	0.112378170113619	6.63534495954028	1.80870384711792e-08	0.129515	0.0289987	1.15163e-05	No
8_82716813_T_G	ENSG00000104497	0.182682076002705	6.51947365709816	1.93270559385385e-08	0.475235	0.0309539	4.07823e-39	No
8_61488824_T_C	ENSG00000104388	0.0771707240053017	6.57466089828076	1.94832322794432e-08	0.185303	0.0220525	2.146e-15	No
8_19169851_G_A	ENSG00000104611	0.326876530258892	6.34321679966265	3.36434884802068e-08	0.377198	0.075388	9.9068e-07	No
8_125957082_A_C	ENSG00000249816	-0.147823777739639	-6.25280907415939	4.6678955475105e-08	-0.743142	0.0419455	8.97119e-48	No
8_144620855_C_A	ENSG00000104518	-0.25318761153955	-6.0871737572164	9.1588784647508e-08	-0.518751	0.0362393	2.45442e-35	No
8_144661564_G_A	ENSG00000255050	-0.238757277474572	-5.9888949234125	1.47456373984912e-07	-0.684782	0.0674116	7.13962e-21	No
8_42418723_T_C	ENSG00000176209	-0.118630261566028	-5.91709094897296	1.77355326339387e-07	-0.260168	0.0351153	1.47328e-12	No
8_10943276_C_T	ENSG00000255310	-0.239183975709233	-5.81698495907526	1.82003444175732e-07	-0.361264	0.0426595	1.36973e-15	No
8_143784885_C_A	ENSG00000253741	-0.0394675425390164	-6.09041909569526	2.03166803682096e-07	-0.402798	0.0652632	2.33091e-09	No
8_145132633_T_C	ENSG00000179698	-0.161736954787646	-5.71020841448346	4.33625558842306e-07	-0.520291	0.0941213	7.36279e-08	No
8_143785345_G_A	ENSG00000160886	-0.280642752430506	-5.69476366148187	4.96988676541306e-07	-0.729207	0.0398028	5.577e-50	No
8_59354676_C_T	ENSG00000215114	-0.109358204259418	-5.87757406096108	4.97514034463056e-07	-0.418215	0.0452302	5.82992e-18	No
8_21918089_A_C	ENSG00000158856	-0.263450709921932	-5.65575063422654	5.75509409934795e-07	-0.396181	0.0484773	1.01861e-14	No
8_86347074_A_G	ENSG00000253549	0.110697600301266	5.68480473795944	6.66765689883718e-07	0.256533	0.0596256	2.32956e-05	No
8_22473158_C_T	ENSG00000147439	0.0938250550342943	5.57198603094957	7.59930039947329e-07	0.406709	0.04916	5.17278e-15	No
8_143302889_T_C	ENSG00000181790	0.234284816626629	5.54091277627242	9.29888748677039e-07	0.390714	0.0491513	4.50019e-14	No
8_57496477_T_C	ENSG00000241431	-0.248722161773044	-5.36594530490978	1.45872397496496e-06	-0.376489	0.0755044	1.07467e-06	No
8_144333434_G_A	ENSG00000253716	-0.172971461784489	-5.46649745911882	1.4637080390321e-06	-0.327605	0.043115	4.41262e-13	No
8_101348006_G_A	ENSG00000253824	-0.0823933153533109	-4.86818747842927	1.72562490131661e-06	-0.32817	0.0716485	6.96683e-06	No
8_11309893_A_G	ENSG00000154319	-0.188860722372169	-5.20834790340456	2.50191408792495e-06	-0.304479	0.0469477	3.93209e-10	No
8_109343201_A_G	ENSG00000104412	-0.0849336368408069	-5.13079240801812	3.62447230003291e-06	-0.145816	0.0312024	4.59183e-06	No
8_145656806_A_G	ENSG00000160949	0.0977967182130719	5.38458855963187	3.88825470646668e-06	0.258988	0.0307794	1.98396e-15	No
8_27953876_G_A	ENSG00000134014	0.103122555709996	5.12094204154801	4.71573882186137e-06	0.234051	0.0411473	3.20134e-08	No
8_23075215_G_A	ENSG00000246582	0.115137622963031	5.12989972863047	4.76181531545058e-06	0.333573	0.0619012	1.49518e-07	No
8_146014740_C_T	ENSG00000161016	0.118342079522216	5.1087939714131	4.77860158396006e-06	0.203885	0.0209114	1.49184e-19	No
8_143493863_T_C	ENSG00000261693	0.0425032478571529	5.05560206238114	5.14859076966377e-06	0.559509	0.0796705	1.61884e-11	No
8_146275966_C_A	ENSG00000182307	-0.0980492488994506	-4.97303567039129	6.20438946142277e-06	-0.237724	0.0384573	2.20918e-09	No
8_39054976_C_T	ENSG00000197140	-0.0959899531960214	-4.88677515190074	6.59536379009114e-06	0.246199	0.0554706	1.30011e-05	Yes
8_10579072_C_T	ENSG00000183638	-0.0753614129692398	-4.88212769017081	6.80818782498115e-06	-0.211432	0.0449431	3.98572e-06	No
8_107616229_C_T	ENSG00000164830	-0.106048378392065	-4.94381172700938	7.10656214404377e-06	-0.158448	0.0239027	1.70729e-10	No
8_103877434_G_A	ENSG00000253669	-0.158807993489735	-4.96482618062414	7.57681721846653e-06	-0.228725	0.0499353	6.96261e-06	No
8_67263798_C_T	ENSG00000169085	-0.0573945114062467	-5.01848934730954	7.89623274888766e-06	-0.397456	0.0516886	2.45504e-13	No
8_142448088_G_A	ENSG00000271959	0.0931548041498318	4.84609899892345	9.55626443264806e-06	0.297267	0.0569818	3.52221e-07	No
8_144616902_A_G	ENSG00000014164	-0.0685258809220497	-4.9484084563944	1.03856493939333e-05	-0.251756	0.0286983	1.67295e-16	No
8_71698576_A_C	ENSG00000147592	0.124409402029772	4.82816399222684	1.04352380980437e-05	0.262961	0.0379642	2.90305e-11	No
8_96292041_C_G	ENSG00000156172	0.115884994504238	4.84181257591458	1.10142795203071e-05	0.407212	0.0875211	5.0369e-06	No
8_63912211_T_A	ENSG00000137563	0.262889374268983	4.81100053332024	1.14815225908943e-05	0.349954	0.048826	6.66476e-12	No
8_26267362_A_C	ENSG00000228451	0.125294220091627	4.83041453606601	1.1494477274865e-05	0.94105	0.0894433	4.57032e-22	No
8_143849203_C_T	ENSG00000126233	-0.176978839077092	-4.82353731796492	1.19282707261264e-05	-0.23745	0.0325267	2.91895e-12	No
8_95846226_C_T	ENSG00000164941	0.213867901586718	4.76756609897783	1.33870304542146e-05	0.55321	0.0647721	8.33651e-16	No
8_17040106_G_A	ENSG00000104219	0.339419193665099	4.72003516113701	1.51793055503209e-05	0.447742	0.0571408	9.48078e-14	No
8_98282426_C_G	ENSG00000180543	0.118320030472235	4.67560237482502	1.83226721988925e-05	0.240926	0.0352194	4.86487e-11	No
8_33358162_A_T	ENSG00000172728	-0.0885247018386387	-4.58557905897392	3.03013978389834e-05	-0.341202	0.038394	7.50781e-17	No
8_75108730_AATTGCTAAAAG_A	ENSG00000104369	-0.0986909486988887	-4.52721851880154	3.34397522660537e-05	-0.562238	0.0638055	1.27174e-16	No
8_135847442_T_C	ENSG00000259820	-0.0517533659357652	-4.52076451272844	3.42303711927552e-05	-0.159205	0.0365216	1.82898e-05	No
8_82707096_G_A	ENSG00000254689	0.0768711125371598	4.432197260013	4.19035766329659e-05	0.647148	0.0744349	2.88833e-16	No
8_104325791_A_T	ENSG00000247081	0.169870453814765	4.41915240554547	5.41920153382262e-05	0.377024	0.0764979	1.41265e-06	No
8_145111529_A_G	ENSG00000179632	-0.0930531047953075	-4.51594200404779	6.51540506973307e-05	-0.316122	0.0389217	1.42863e-14	No
8_30973957_G_T	ENSG00000165392	-0.0978589005824319	-4.30522119516381	7.14225452243516e-05	-0.252173	0.0354137	8.88291e-12	No
8_93681178_T_C	ENSG00000253177	0.110272831402561	4.21977592328127	7.86536477366115e-05	0.336588	0.0712755	3.67387e-06	No
8_79563793_C_T	ENSG00000254352	0.606057363348065	4.24488352934354	8.23594017743802e-05	-0.398309	0.094167	3.16163e-05	Yes
8_92106279_A_G	ENSG00000214954	-0.101623526586077	-4.39956772402994	9.84674200683083e-05	-0.22181	0.0539941	5.22925e-05	No
8_11619397_G_A	ENSG00000154328	0.139042064831751	4.17967774603711	0.000103265389732389	0.321574	0.045911	1.81187e-11	No
8_22132837_C_T	ENSG00000197181	-0.0499974487164409	-4.15467600718607	0.000111175386355926	-0.372187	0.0476365	1.09963e-13	No
8_144771114_G_A	ENSG00000181097	-0.0804189694673136	-4.10165864074488	0.00011415833021669	-0.610063	0.0652768	2.84943e-18	No
8_1708609_G_C	ENSG00000253982	-0.155373232232743	-4.08709072398229	0.000138946900804079	0.364028	0.0670445	1.21604e-07	Yes
8_98880097_T_C	ENSG00000132561	-0.0965717991900646	-4.11458846324985	0.00014064656698256	-0.219148	0.0362816	4.83033e-09	No
8_105508810_A_G	ENSG00000147650	-0.0794604397447891	-4.06100215254607	0.000144924647145597	-0.238111	0.0414378	2.35665e-08	No
8_120431964_T_C	ENSG00000136999	0.249243977669752	3.97145111859193	0.000195834506314443	0.238805	0.0543017	1.54992e-05	No
8_42065209_A_G	ENSG00000104368	0.568915892424194	3.87138929325908	0.000279353342280513	0.675199	0.0761784	8.85429e-17	No
8_49995284_C_T	ENSG00000168333	-0.252653448782218	-3.87349236717031	0.00029425834007465	-0.536885	0.0970288	7.16213e-08	No
8_52817287_C_T	ENSG00000272024	-0.104702338272281	-3.83250100665305	0.000344480777509683	-0.335256	0.0784711	2.64487e-05	No
8_48930957_A_G	ENSG00000104738	0.0668212165836425	3.81692156618537	0.000399980097891085	0.158125	0.0344186	6.54887e-06	No
8_146226133_T_C	ENSG00000196922	0.105340104548319	3.71230978533512	0.000453416245323277	0.417551	0.0465293	4.06287e-17	No
8_121828919_C_A	ENSG00000172164	-0.0920596008675895	-3.41127083805846	0.00113560520108969	-0.20571	0.039224	3.0738e-07	No
8_87375876_A_C	ENSG00000123124	-0.054374875328791	-3.29496934265006	0.00170013822877884	-0.14428	0.0273469	2.63061e-07	No
8_11352541_T_C	ENSG00000136573	-0.0655445755532532	-3.19959362611689	0.00246222865697354	-0.353362	0.0835003	3.1347e-05	No
8_144402864_G_A	ENSG00000184428	0.0983565553832867	3.11907210406194	0.00287350462571548	0.318406	0.0408603	1.25707e-13	No
8_21965113_T_C	ENSG00000158863	-0.050424924487351	-3.03984405016978	0.00367701297817958	-0.126375	0.0264047	2.74362e-06	No
8_95115201_G_A	ENSG00000253585	-0.145944610078221	-2.99473098403272	0.00409233104564824	-0.453459	0.0748182	4.31296e-09	No
8_17827597_C_T	ENSG00000078674	-0.0882758116959131	-3.00391677618164	0.00421316693333301	-0.277439	0.0491771	4.08375e-08	No
8_95965743_G_A	ENSG00000164938	-0.0527073893592397	-2.82151485462213	0.00663026889422264	-0.16839	0.0356765	3.71483e-06	No
8_121445638_C_T	ENSG00000172167	-0.0527830586233216	-2.67169474828605	0.0103019707185927	-0.195913	0.0389943	8.9731e-07	No
8_81047278_C_T	ENSG00000076554	-0.0743908736894606	-2.60731637038411	0.0121121370757382	-0.246789	0.0249638	5.45774e-20	No
8_61349350_T_C	ENSG00000251396	-0.0387203880376242	-2.57454422651934	0.0124672815350438	-0.266086	0.057471	5.58069e-06	No
8_145601750_G_A	ENSG00000147804	-0.24479036557379	-2.49490743208875	0.0153847191159764	-0.404935	0.0763951	2.32747e-07	No
8_86212447_G_A	ENSG00000164879	0.0678702911071986	2.25624624361422	0.028002324131018	0.284113	0.0520791	1.06679e-07	No
8_145986094_T_C	ENSG00000196378	-0.0349241674513201	-1.97706978198647	0.0535381490397251	0.280999	0.0473473	8.58058e-09	Yes
9_77707695_A_T	ENSG00000106733	-0.298096195921981	-13.7363244869619	4.50399770578868e-20	-0.655928	0.0321963	2.02033e-57	No
9_98640671_T_C	ENSG00000175611	0.267047771710682	11.5475280781878	2.63589569405258e-16	0.624269	0.0625494	2.7017e-20	No
9_34151463_C_T	ENSG00000164978	0.288838687929534	10.2884016411348	2.728371600234e-15	0.789677	0.0463922	3.15407e-45	No
9_112297704_G_A	ENSG00000213539	-0.305107846402566	-10.4992814577599	4.51222624385714e-15	-0.671117	0.0557121	2.95385e-27	No
9_136281966_A_G	ENSG00000148290	-0.196044666306156	-10.1855031940663	6.25122425188853e-15	-0.442156	0.0362171	8.01615e-28	No
9_115199507_C_T	ENSG00000119471	0.22643152672372	9.92495537629454	5.21034239391112e-14	0.397172	0.039335	1.12886e-20	No
9_131196695_C_T	ENSG00000273186	0.385680565450957	9.87197992434338	6.1641556378779e-14	0.371104	0.074769	1.19854e-06	No
9_205964_A_G	ENSG00000172785	0.45490279890975	9.23452310318234	2.76619733464947e-13	0.682853	0.0446267	6.29286e-39	No
9_74927609_C_T	ENSG00000225434	0.288204291565508	8.84743360948503	3.00988606520241e-12	0.966079	0.0482401	3.56892e-56	No
9_133788525_A_G	ENSG00000130720	0.29573688634483	7.76730180086722	7.17191945793652e-11	0.610125	0.0880704	2.88303e-11	No
9_107691362_A_C	ENSG00000226334	-0.309318259455752	-7.62416454749177	1.35905400719502e-10	-0.669972	0.063035	2.01077e-22	No
9_108481495_G_A	ENSG00000095209	0.190675092930762	7.99333068796032	1.8351575366007e-10	0.269736	0.0358105	6.73346e-13	No
9_37418935_C_T	ENSG00000137106	0.0891276413349802	7.67956502743754	2.08156907751724e-10	0.32617	0.0328483	3.9447e-20	No
9_5355995_T_C	ENSG00000107020	-0.153338865901287	-7.57880548405991	2.44619464036686e-10	-0.307409	0.0342402	3.9475e-17	No
9_139428802_T_C	ENSG00000237886	0.241530936068354	7.26518592603916	9.72693050046109e-10	0.559333	0.0483218	1.25833e-25	No
9_138837113_T_C	ENSG00000130560	-0.0903135419283239	-7.37456869303957	1.23370884756845e-09	-0.175932	0.0240448	2.63e-12	No
9_130196537_C_T	ENSG00000196152	-0.141707291242686	-7.21376001986741	1.31033990736771e-09	-0.208844	0.0410919	6.78438e-07	No
9_4670642_G_A	ENSG00000106686	0.17153430120872	7.17470525121124	1.99906709140401e-09	0.88957	0.0452062	6.47391e-55	No
9_141010641_A_G	ENSG00000159247	-0.590873270886944	-6.9856119116628	2.1523272565198e-09	-0.888609	0.0554491	1.41149e-41	No
9_21040145_G_C	ENSG00000188921	-0.167756459158904	-6.97448903662458	2.26345231614533e-09	-0.566858	0.0527951	8.75129e-23	No
9_116040440_T_G	ENSG00000136875	0.120895467102599	7.11495249831179	3.93383764017822e-09	0.329489	0.0408359	2.03951e-14	No
9_140483076_G_A	ENSG00000130653	0.17512433045079	6.72121144227085	7.25173520308138e-09	0.171852	0.0352384	1.80074e-06	No
9_33047398_T_C	ENSG00000137074	-0.0977712240797032	-6.77770659574958	8.79004119626011e-09	-0.433845	0.0337131	3.78891e-30	No
9_19379367_G_A	ENSG00000273226	0.328349360029494	6.61213222924635	9.85364100312685e-09	0.574976	0.0808276	9.28317e-12	No
9_107533726_G_A	ENSG00000136783	0.153692404238449	6.54112715824554	1.14100315342354e-08	0.268116	0.0489323	9.44317e-08	No
9_131909736_C_T	ENSG00000268707	0.353215686048476	6.38810314605178	1.47921334262561e-08	0.877043	0.113757	2.15217e-13	No
9_130703789_G_A	ENSG00000136908	-0.116459884559686	-6.75898861262534	1.69525901577619e-08	-0.334659	0.0373514	4.49131e-17	No
9_95859739_T_C	ENSG00000165233	0.127581940152747	6.72190791707313	1.70342361313806e-08	0.295139	0.050961	1.85355e-08	No
9_34666093_G_A	ENSG00000230074	-0.22544520145852	-6.49316346379989	2.61592883924799e-08	-0.723482	0.0839552	4.91452e-16	No
9_140315025_G_A	ENSG00000188833	-0.0495023509733702	-6.50724654196308	6.21818108461104e-08	-0.429632	0.0738642	1.62185e-08	No
9_136197131_G_A	ENSG00000148296	-0.114327014462315	-6.20335915138229	7.1566342641474e-08	-0.216467	0.0395519	9.75432e-08	No
9_14651283_T_C	ENSG00000272871	0.171457834918034	6.16902307210023	7.68050004665774e-08	0.405434	0.0485556	3.07611e-15	No
9_111822190_GA_G	ENSG00000119326	-0.205643558091324	-6.03526145720321	9.32327298358205e-08	-0.386127	0.0539215	6.9358e-12	No
9_102811462_A_C	ENSG00000136874	0.0929840772003697	6.14948882235969	9.8565001474736e-08	0.310842	0.0308181	1.2243e-20	No
9_139980385_C_A	ENSG00000268996	-0.108802508086691	-6.20286102249862	1.33602018355814e-07	-0.375792	0.0611414	2.68837e-09	No
9_33045147_A_G	ENSG00000122692	-0.0619888188172194	-6.03875032763165	1.59000988291332e-07	-0.115527	0.0256068	9.44293e-06	No
9_140004959_C_T	ENSG00000176978	-0.148558122286068	-5.83218932073864	2.66598818949216e-07	-0.298553	0.0381032	9.50467e-14	No
9_37874465_G_A	ENSG00000122696	0.218304439921784	5.83840366247586	2.8604435502315e-07	0.733464	0.079524	6.88577e-18	No
9_131893406_C_T	ENSG00000119383	0.0787136614606012	5.76821900972574	3.03689925933188e-07	0.140276	0.0251296	5.56508e-08	No
9_44214681_C_A	ENSG00000237357	-0.528203704244231	-5.72187997147739	3.31071460427423e-07	-0.803196	0.101356	5.29579e-14	No
9_103078464_C_T	ENSG00000119509	0.0765771747141864	5.86298630611365	3.91064339217509e-07	0.205875	0.0398704	4.57323e-07	No
9_133227623_G_A	ENSG00000130707	-0.30116441045666	-5.78760137659551	4.76219294169186e-07	-0.383133	0.0727177	2.72555e-07	No
9_125845209_G_A	ENSG00000011454	-0.10948716087255	-5.66100531495203	5.49674771378498e-07	-0.25946	0.060991	2.85625e-05	No
9_10527419_T_C	ENSG00000153707	0.160558585956245	5.61903203541504	7.41407482638308e-07	0.88823	0.153582	1.93449e-08	No
9_8849439_A_G	ENSG00000225706	-0.085348448451992	-5.60289669995047	8.41709583233479e-07	-0.411366	0.0682064	5.07472e-09	No
9_98795713_G_A	ENSG00000182150	0.0744531098360694	5.56874175143541	1.20770965579312e-06	0.317236	0.0366876	4.00774e-16	No
9_27546890_G_A	ENSG00000147894	-0.130509319441964	-5.33134129623187	1.22955226433216e-06	-0.238896	0.0350613	5.71904e-11	No
9_130170526_C_T	ENSG00000136856	-0.0937988686511822	-5.37096135293467	1.26668105945411e-06	-0.351644	0.0539387	3.23304e-10	No
9_86310303_T_G	ENSG00000254473	0.164062510444783	5.45744449776196	1.33454147091036e-06	0.599615	0.0668525	4.2007e-17	No
9_14650493_C_A	ENSG00000175893	0.115062765733301	5.29431405481367	1.58051720773794e-06	0.26602	0.0325707	1.0538e-14	No
9_33524775_C_A	ENSG00000226562	0.198788105693834	5.35348134223803	1.65362347251945e-06	0.311689	0.0387048	2.26327e-14	No
9_34659073_C_T	ENSG00000164967	-0.140956327039176	-5.30966721198418	1.70869473251089e-06	-0.31328	0.036364	4.99562e-16	No
9_89627369_A_C	ENSG00000231007	-0.192538550189253	-5.13902871928246	2.75600683283739e-06	-0.49377	0.0556812	8.58287e-17	No
9_116077694_T_G	ENSG00000148225	-0.130264518901862	-5.14206509512558	2.88895304883311e-06	-0.67535	0.0932608	4.20831e-12	No
9_123484155_A_C	ENSG00000106780	-0.0743303893494303	-5.21342074290158	3.39556321435258e-06	-0.171804	0.0278505	2.37181e-09	No
9_17384923_A_G	ENSG00000044459	-0.0635085606018259	-5.08371750675168	3.89209245328332e-06	-0.188672	0.0349674	1.44435e-07	No
9_95782667_C_T	ENSG00000127084	-0.149586214741827	-5.05926856848505	4.33382272461246e-06	-0.318194	0.0546671	1.58696e-08	No
9_130708271_G_A	ENSG00000227218	0.262777373911637	4.98886320827912	5.47326053010518e-06	0.498754	0.0772479	4.64657e-10	No
9_113503776_C_T	ENSG00000030304	-0.0913236340902078	-4.95600755962707	6.03204391785385e-06	-0.378805	0.062737	4.88903e-09	No
9_97223294_C_G	ENSG00000148110	0.0744240694735156	5.20108666634267	6.31343196610547e-06	0.178708	0.0333033	1.67645e-07	No
9_115981721_G_T	ENSG00000176386	-0.0952046256294389	-4.99700648840991	6.60051421621083e-06	-0.244177	0.0442511	7.74699e-08	No
9_100636240_C_G	ENSG00000136932	0.0962078367545147	4.94306581983708	6.76155443082361e-06	0.374519	0.0497925	7.21049e-13	No
9_88565248_T_C	ENSG00000135040	0.104440527917565	5.04881446521888	7.56834165862313e-06	0.231167	0.0448419	4.76601e-07	No
9_35636304_T_A	ENSG00000137101	-0.302583096195715	-4.88479666164322	7.70615445885754e-06	-0.563015	0.0642221	1.74265e-16	No
9_38023197_C_A	ENSG00000107338	0.11425660645497	5.06804887591043	8.03999439434669e-06	0.23471	0.0328311	7.46493e-12	No
9_80916246_A_G	ENSG00000135069	-0.157981309798299	-4.93026148619195	8.73392888599934e-06	-0.144405	0.0345287	3.85486e-05	No
9_114933834_G_A	ENSG00000106868	-0.120864908471278	-4.79139240848909	1.27129092178928e-05	-0.265913	0.0443588	6.19989e-09	No
9_94711672_T_C	ENSG00000090054	0.07693514144638	4.7828871131716	1.28151850496302e-05	0.159849	0.031636	7.82323e-07	No
9_13257031_G_A	ENSG00000107186	-0.155729120315525	-4.73715699563299	1.48367960844925e-05	-0.334229	0.0558308	6.48088e-09	No
9_34661549_G_GGATGGATGGACA	ENSG00000137070	0.229369297890773	4.86652382471636	1.5127016169766e-05	0.526592	0.0817752	5.12467e-10	No
9_96080699_C_T	ENSG00000165238	0.248374128252823	4.62181676836602	1.94920997489061e-05	0.485082	0.0690481	1.59447e-11	No
9_22447907_C_T	ENSG00000176399	0.206491730144886	4.57488079752828	2.18077647752452e-05	1.06054	0.125044	1.25448e-15	No
9_129132401_A_G	ENSG00000196814	0.109166835490968	4.49604427389782	2.86864774041877e-05	0.257674	0.038856	1.68116e-10	No
9_130619637_C_T	ENSG00000106992	0.109158608138588	4.5063651282608	3.40471145640076e-05	0.16677	0.0361005	5.84505e-06	No
9_4488122_C_T	ENSG00000106688	0.17089702259438	4.43914340538259	4.69389523519421e-05	0.381672	0.0741577	4.96489e-07	No
9_35054586_G_A	ENSG00000165282	0.072947910030871	4.36444758176133	5.17627677216901e-05	0.194987	0.0359447	1.24742e-07	No
9_100931420_C_G	ENSG00000106789	-0.0826611148527893	-4.36916071511201	5.77172878842611e-05	-0.211627	0.0440852	2.56799e-06	No
9_131694545_C_A	ENSG00000148341	-0.0898517049569976	-4.36223432276293	5.9022889528479e-05	-0.232618	0.0292324	4.25921e-14	No
9_35833448_T_C	ENSG00000137103	-0.0620224439375217	-4.32455309007675	6.61101027047391e-05	-0.276582	0.0283246	1.33768e-19	No
9_114320743_A_G	ENSG00000106853	0.376360726361148	4.25579441699035	8.14264734347719e-05	0.547402	0.102348	1.83177e-07	No
9_35648008_A_G	ENSG00000137135	-0.115890766146189	-4.27437416242107	8.15962991494246e-05	-0.225602	0.0514062	1.61204e-05	No
9_35049468_C_T	ENSG00000221829	-0.089124835089129	-4.12857289386635	0.000108118686692517	-0.260584	0.0405178	5.37055e-10	No
9_140587078_A_C	ENSG00000148399	-0.0743812795075042	-4.26071224195172	0.000119948308510712	-0.158393	0.0364663	1.95549e-05	No
9_123603469_A_C	ENSG00000095261	-0.0511639092343984	-4.08130054211017	0.000157117173238565	-0.286418	0.0513459	5.67919e-08	No
9_154933_T_G	ENSG00000170122	0.0401403733404864	4.03759662409526	0.000163931364399957	0.5018	0.0905481	6.85362e-08	No
9_114934532_G_A	ENSG00000259953	-0.0556664502294213	-4.08282816325286	0.000168933387303499	-0.283203	0.0614022	6.0403e-06	No
9_132281601_G_A	ENSG00000204054	-0.0969133215647726	-4.01356659719118	0.000172629233408785	-0.306218	0.0536705	2.92144e-08	No
9_132669694_T_C	ENSG00000136827	-0.0929328503047383	-4.00569937469552	0.000218178638229389	-0.434355	0.0678428	6.34052e-10	No
9_100153904_T_A	ENSG00000197816	-0.152868008060465	-3.92831188771013	0.000239941594144882	-0.336808	0.052023	4.19651e-10	No
9_33618936_A_G	ENSG00000260947	-0.0814044736193199	-3.84889729979578	0.000267793308236457	-0.330255	0.0784715	3.45422e-05	No
9_140526439_G_A	ENSG00000203993	-0.0882695884570851	-3.93398077759504	0.000271733498588498	-0.220792	0.0527988	3.86141e-05	No
9_130712148_G_T	ENSG00000167106	0.175338884766872	3.82490821122255	0.000290126668333501	0.478052	0.112275	2.81086e-05	No
9_136305439_G_A	ENSG00000160323	-0.0728860664581276	-3.79528938855805	0.000319482946372478	-0.218129	0.0454987	2.64297e-06	No
9_19406223_C_G	ENSG00000177076	0.10596120751087	3.74609317799643	0.000466992625804154	0.261358	0.0617156	3.09545e-05	No
9_74825707_T_C	ENSG00000119125	-0.334596858169071	-3.65254297776129	0.000522047375640083	-0.266339	0.0627373	2.96323e-05	No
9_140002989_T_C	ENSG00000177239	-0.0580321590887927	-3.65930007835092	0.000632946192737863	-0.222355	0.03915	3.34807e-08	No
9_93573489_C_T	ENSG00000165025	-0.0790695385284539	-3.62754480889273	0.000638657456964903	-0.247666	0.0397648	1.70069e-09	No
9_127254857_C_T	ENSG00000224020	-0.0933616180175396	-3.62318779705657	0.000679381593539902	-0.195993	0.0433601	9.09365e-06	No
9_19406223_C_G	ENSG00000260912	0.127977458845594	3.61138157011292	0.000680852044321843	0.26632	0.0573011	5.15135e-06	No
9_85644581_C_T	ENSG00000165105	0.0531587855677182	3.58738466060915	0.000753876026957963	0.27016	0.0419769	5.23143e-10	No
9_114572203_C_A	ENSG00000242616	-0.0927874531180167	-3.52309384721191	0.000920819249405482	-0.209479	0.0386537	1.28108e-07	No
9_139288688_G_T	ENSG00000213221	0.175324410252603	3.4652111771751	0.000966635350749642	0.433127	0.0628202	3.51754e-11	No
9_25677349_A_C	ENSG00000198680	0.0906454033560992	3.49010623160226	0.000988948958633468	0.208385	0.0406465	5.47246e-07	No
9_138584921_G_A	ENSG00000165643	0.0838377501078612	3.48920955524043	0.00101476372279446	0.370318	0.0626509	9.77231e-09	No
9_136131188_C_T	ENSG00000175164	0.278761817649649	3.47547195694235	0.00103386247223764	1.48257	0.0900156	3.31891e-43	No
9_134348431_T_C	ENSG00000130714	-0.106706221120961	-3.18649710158836	0.00217620462697534	-0.37188	0.0493351	6.50117e-13	No
9_131695596_T_A	ENSG00000175283	0.0589056128789194	3.1780256813732	0.00232947965908933	0.146626	0.0334411	1.64019e-05	No
9_15021682_T_G	ENSG00000215237	0.0392380506301861	3.1187141214089	0.0028031514704822	0.300572	0.0653942	6.48674e-06	No
9_138389740_G_A	ENSG00000160345	0.0862582960872815	3.12588083361344	0.0028032327853981	-0.259278	0.046464	5.62078e-08	Yes
9_131694125_C_CTTTTT	ENSG00000175287	-0.093115881069249	-3.11467097535805	0.00280364390060579	-0.342641	0.0473583	4.3807e-12	No
9_99619081_C_T	ENSG00000233820	-0.0612808634258173	-3.08985805296339	0.00313224049991762	-0.672661	0.10823	1.83082e-09	No
9_1001397_G_A	ENSG00000064218	0.0887705969930892	3.04768316028007	0.00342438633211624	0.26099	0.0545366	2.74974e-06	No
9_130538720_T_G	ENSG00000225032	-0.0782434280219631	-2.97985561016607	0.00421424502538475	-0.217602	0.039861	1.04737e-07	No
9_129737270_T_C	ENSG00000136828	-0.0460572492001081	-2.80555730853566	0.00531121448904304	-0.200213	0.0465025	2.29983e-05	No
9_139823622_A_G	ENSG00000054148	-0.0581420174832376	-2.83236863320074	0.00643292525280544	-0.225681	0.0409511	8.03046e-08	No
9_79759447_T_C	ENSG00000197969	0.0867884731038735	2.72440137739143	0.00864717477683925	0.345627	0.0447756	2.02611e-13	No
9_139304016_C_T	ENSG00000165689	-0.0573150122515153	-2.72274128485381	0.00885860051376279	-0.193209	0.0265672	3.47014e-12	No
9_44214681_C_A	ENSG00000236816	-0.0603131102625103	-2.55250572690321	0.0135806324113637	-0.592362	0.130437	8.27974e-06	No
9_141016262_T_G	ENSG00000233013	-0.124700979986734	-2.53242322656758	0.0140130578379698	-0.575415	0.124424	5.71486e-06	No
9_124869062_G_T	ENSG00000175764	0.0550183429922491	2.53644152327988	0.0143829388617212	0.270326	0.052502	4.91429e-07	No
9_139324740_C_T	ENSG00000148396	-0.0445682313041693	-2.47597925519223	0.0161913328606286	-0.191074	0.0334188	2.74171e-08	No
9_130854968_T_C	ENSG00000234771	0.0668019012809921	2.39606399465092	0.0193292104397941	0.236237	0.0442004	1.86657e-07	No
9_140072573_T_C	ENSG00000176248	0.0294478114046256	2.40261429951894	0.0199925432774571	0.10371	0.0241577	2.42377e-05	No
9_136079654_T_C	ENSG00000171102	0.126863635288137	2.37593245636877	0.0209899000804342	0.162331	0.0366996	1.38827e-05	No
9_130969574_G_A	ENSG00000171159	0.0659093326260455	2.33476785335215	0.0230205191913067	0.150596	0.0335737	1.05849e-05	No
10_120920588_T_C	ENSG00000183605	0.687240072084822	21.9072125821771	2.03528731143501e-32	0.891971	0.030072	7.85774e-89	No
10_62519731_G_A	ENSG00000254271	-0.246375324459847	-11.4546649508027	6.3793139323599e-26	-0.384758	0.065284	1.07239e-08	No
10_16556710_T_C	ENSG00000165985	0.186352376915877	16.6253441573746	3.84280225131371e-24	0.951126	0.0399723	1.72548e-69	No
10_127496359_C_T	ENSG00000188690	-0.18283959822263	-14.5366920444212	3.92935343567989e-22	-0.421576	0.0324941	1.60372e-30	No
10_35718212_C_T	ENSG00000271335	0.33977883507111	16.4371356934958	2.8165774415522e-21	0.696518	0.0470583	4.19663e-37	No
10_104618695_A_G	ENSG00000214435	-0.389435136956911	-11.337311262452	8.45986063354007e-17	-0.743737	0.0438751	5.72039e-45	No
10_77020330_G_A	ENSG00000226051	-0.527913077022737	-11.0685631884809	4.94521341698928e-16	-0.918685	0.0521768	2.26161e-47	No
10_63422876_A_G	ENSG00000183346	0.369421034214962	10.6243739183249	1.6058032023212e-15	1.08525	0.0906272	5.2286e-27	No
10_123685862_C_A	ENSG00000226864	-0.205916617792504	-10.2951939885839	2.76685969792369e-14	-0.69682	0.0562402	1.85303e-28	No
10_124749740_A_C	ENSG00000196177	0.368399305587442	9.54893586868335	6.87763852241551e-14	0.595817	0.0411655	6.50253e-36	No
10_133099271_T_C	ENSG00000176769	0.409520185581985	9.30586739695149	1.31154931803056e-13	0.930861	0.0532296	6.19335e-47	No
10_102750623_T_C	ENSG00000055950	0.140996437706524	10.1501691038348	1.65506454539648e-13	0.14268	0.0333544	2.58588e-05	No
10_91610570_T_G	ENSG00000232229	0.188615953570682	9.61727044078755	2.37163444005146e-13	0.681612	0.0695501	1.0287e-19	No
10_104611764_A_C	ENSG00000166275	-0.226507414994652	-9.23217242847616	6.70621732649359e-13	-0.362481	0.0347074	8.23484e-22	No
10_95083039_C_T	ENSG00000138119	-0.306398488106091	-8.54052025306865	1.33283072815045e-11	-0.584629	0.0859459	6.12125e-11	No
10_133976706_G_T	ENSG00000151640	-0.378462153336685	-8.05758814880804	2.68931271468187e-11	-0.724843	0.0497265	2.75123e-36	No
10_81862756_G_A	ENSG00000230091	0.423404616511436	7.87141993179731	6.93715888945029e-11	0.771592	0.0705123	1.78677e-23	No
10_135225666_T_C	ENSG00000148824	0.166773008209774	7.61402470845776	2.42539577391269e-10	0.487596	0.0477145	4.51827e-21	No
10_115488331_G_A	ENSG00000165806	-0.257128278348188	-7.53423654598247	2.89911498732249e-10	-0.437622	0.0427997	4.32375e-21	No
10_98262462_GA_G	ENSG00000095587	0.197058333202476	7.93048995854207	3.03517916634155e-10	0.395143	0.076106	3.97986e-07	No
10_44013493_C_G	ENSG00000230555	0.247596174317068	7.76381351646053	3.75219335017705e-10	0.529246	0.0933821	3.56651e-08	No
10_82019997_T_G	ENSG00000151224	-0.477114013194439	-7.33815670173324	9.60513388332893e-10	-0.493674	0.0493611	2.31237e-20	No
10_5546697_G_A	ENSG00000178372	0.284840410667523	7.36588080776233	9.8551088607733e-10	0.252357	0.0317123	4.25489e-14	No
10_82157446_T_C	ENSG00000122378	-0.276980628948895	-7.47218569113152	9.98285536031223e-10	-0.424039	0.0440662	3.79896e-19	No
10_93452141_C_T	ENSG00000228701	-0.277682576269802	-7.28231823807219	1.2240834858264e-09	-0.919533	0.056031	5.45907e-43	No
10_134146084_C_T	ENSG00000148814	0.268615460048576	7.18068234805938	1.44831725194455e-09	0.757444	0.0706013	9.33971e-23	No
10_33137515_T_G	ENSG00000273038	0.160893448611319	7.54988894126453	1.77674429059412e-09	0.478011	0.0501836	7.74837e-19	No
10_88433146_C_T	ENSG00000122367	-0.242379567973969	-7.16575294373835	2.04200200288388e-09	-0.407246	0.0626294	3.56462e-10	No
10_93442365_G_A	ENSG00000119938	-0.25491858801504	-7.15949131162952	2.87686112612475e-09	-0.225309	0.036839	3.1792e-09	No
10_102024258_C_T	ENSG00000095485	0.122871584414881	6.93639453400871	3.57289110774104e-09	0.634897	0.0363863	8.59564e-47	No
10_71714537_A_G	ENSG00000099284	-0.15190708553384	-6.69680100044986	5.96598041012278e-09	-0.277684	0.0352479	7.18854e-14	No
10_73858549_T_C	ENSG00000138303	-0.112470690409873	-6.7486344356422	8.37578859729608e-09	-0.177374	0.0423563	3.76798e-05	No
10_96457762_G_C	ENSG00000165841	0.08371595822075	6.90234027057596	1.59668404672457e-08	0.503244	0.0694651	4.12961e-12	No
10_71966417_C_T	ENSG00000180817	-0.192121613368767	-6.45639321474449	2.26446297906888e-08	-0.275177	0.0527708	3.56254e-07	No
10_75005420_T_C	ENSG00000166321	-0.245101282106694	-6.65081479741896	2.65558051324858e-08	-0.785357	0.0592498	1.59843e-31	No
10_100177049_G_A	ENSG00000107521	0.0968378845744067	6.51084018301044	3.25476308834659e-08	0.230647	0.039559	1.50538e-08	No
10_126451385_G_A	ENSG00000203791	-0.106565471217442	-6.28122141963329	5.15245488393203e-08	-0.336995	0.0334168	1.2403e-20	No
10_28794054_G_T	ENSG00000254635	-0.137226217242929	-6.36251255939344	7.03543699648428e-08	-0.511542	0.0466811	1.58331e-23	No
10_102686838_GT_G	ENSG00000272572	0.0699932655198081	6.29341531789097	7.15887283496211e-08	0.428845	0.0635724	8.56834e-11	No
10_15158068_A_G	ENSG00000176244	0.0728300335108754	6.08152093268115	1.1957084732982e-07	0.442521	0.0840147	2.74702e-07	No
10_27456924_G_A	ENSG00000120539	0.132677172140132	5.93264980110055	2.24209158167221e-07	0.699602	0.0341987	1.00651e-57	No
10_81710485_A_G	ENSG00000189129	-0.284750398722419	-5.94552438514098	2.3460688369324e-07	-0.342954	0.058421	1.21518e-08	No
10_81732040_G_T	ENSG00000133661	0.248881259856569	5.78296993822566	2.95044570021661e-07	0.38529	0.0426664	2.72579e-17	No
10_52358285_G_A	ENSG00000231345	-0.0674538060093638	-5.77185479892725	3.82342805499627e-07	-0.461947	0.0693434	1.40781e-10	No
10_88118952_C_T	ENSG00000182771	0.164167033029116	5.57435137993719	5.36741085984191e-07	0.524466	0.064903	1.88113e-14	No
10_67394719_C_T	ENSG00000228065	0.380346860443997	5.47685377978682	6.17005586967991e-07	0.488193	0.10857	1.00853e-05	No
10_51832748_A_G	ENSG00000235618	0.0871583300157854	5.46845734858844	7.1031002804821e-07	0.339264	0.0667331	6.73409e-07	No
10_128961016_A_G	ENSG00000188916	0.0218963065209683	5.49774352464879	9.29834294421061e-07	0.450111	0.0548285	7.94921e-15	No
10_99476915_T_C	ENSG00000155254	0.0925275455560162	5.49918368846897	1.01382646607205e-06	0.417352	0.0403462	1.75429e-21	No
10_88387574_A_T	ENSG00000122375	-0.214052303371375	-5.47176109611018	1.02852146199168e-06	-0.855768	0.0809345	3.063e-22	No
10_4982478_C_T	ENSG00000187134	0.256223673535865	5.49314969801661	1.09679738127154e-06	0.279554	0.0479963	1.55414e-08	No
10_18827779_A_G	ENSG00000240291	0.121117472143797	5.4359937025062	1.22783494844565e-06	0.483262	0.0349689	1.50608e-33	No
10_5992303_T_G	ENSG00000232807	0.515751568185476	5.43158843810223	1.2333555297771e-06	0.552512	0.110454	9.96599e-07	No
10_76873606_T_C	ENSG00000165644	-0.203649892493138	-5.29727855264812	1.74587799573478e-06	-0.49572	0.064815	3.20293e-13	No
10_81710485_A_G	ENSG00000242600	0.164070636324207	5.26902139450494	1.8628317805393e-06	0.607669	0.113011	1.58632e-07	No
10_124315702_G_A	ENSG00000187908	0.135320555044891	5.33785317047173	1.87446238979231e-06	0.393861	0.0720858	1.02231e-07	No
10_123846860_C_T	ENSG00000138162	-0.147974528453358	-5.26872034707445	2.30316559319742e-06	-0.229635	0.0297536	2.04205e-13	No
10_16742870_T_C	ENSG00000225213	0.132622659885808	5.16864458527434	2.6848657230101e-06	0.282943	0.0648133	1.78027e-05	No
10_102001793_G_C	ENSG00000196072	-0.235671821388279	-5.07275358834264	3.59063244401587e-06	-0.964665	0.0580442	9.40737e-44	No
10_126411015_T_C	ENSG00000189319	0.0806858180634213	5.10717952273569	3.78804291404785e-06	0.113142	0.0258432	1.68712e-05	No
10_73082563_A_G	ENSG00000198246	-0.106729870727697	-5.10773779575867	4.01719684957894e-06	-0.238593	0.042001	3.32925e-08	No
10_96083920_G_A	ENSG00000273450	0.15930854447581	4.98855344621859	4.16183945504026e-06	0.32663	0.0744016	1.60183e-05	No
10_26719882_T_C	ENSG00000077420	-0.146022958939547	-5.14009539928557	4.25670012133681e-06	-0.15881	0.0369701	2.39711e-05	No
10_88733536_T_C	ENSG00000188100	-0.369066403874477	-4.99135123795047	4.86490830282935e-06	-0.252121	0.0350523	5.69751e-12	No
10_90762376_G_T	ENSG00000026103	0.198505181105008	5.02639056584203	4.95929491289657e-06	0.444423	0.0394882	1.57104e-24	No
10_15208024_C_T	ENSG00000152465	0.22756723607038	5.07829905109677	5.11753805043662e-06	0.56705	0.0803031	1.27896e-11	No
10_72426352_C_G	ENSG00000138316	0.202950911978606	5.11308631785693	6.27453460988715e-06	0.616762	0.0603944	4.75594e-21	No
10_96086078_T_G	ENSG00000173145	0.0989349428942256	4.90775940751225	7.41045903595014e-06	0.257559	0.0377718	5.54647e-11	No
10_35049858_T_G	ENSG00000226386	0.170224953430805	5.06187608597907	9.32184163765985e-06	0.244408	0.0548418	1.201e-05	No
10_119250211_T_C	ENSG00000229847	-0.160438510041717	-4.82016971247287	1.09301987362448e-05	-0.232485	0.0468374	1.19674e-06	No
10_116626940_T_C	ENSG00000107518	-0.0838370152508839	-4.86159402251136	1.14793683158836e-05	-0.321951	0.061774	3.61203e-07	No
10_104529668_A_G	ENSG00000156398	0.146850270250696	4.92827114989948	1.19278542210867e-05	0.16819	0.0424277	9.33428e-05	No
10_97667245_G_T	ENSG00000119977	0.14717443876399	4.80162296178849	1.31704491510781e-05	0.440174	0.0918227	2.64829e-06	No
10_61437340_T_G	ENSG00000165449	0.110072153168065	4.87584162213218	1.50046554284877e-05	0.178889	0.0418906	2.66683e-05	No
10_99433608_C_T	ENSG00000171160	-0.19396330653824	-4.69614485104313	1.634934399255e-05	-0.565144	0.0606494	3.47657e-18	No
10_70195438_T_TCTC	ENSG00000138346	-0.129746802972211	-4.7184682126361	1.98354985521648e-05	-0.42839	0.055571	2.16486e-13	No
10_79652154_T_C	ENSG00000213514	0.0515546122204421	4.65509591276201	2.07173390069676e-05	0.180479	0.0421454	2.53622e-05	No
10_88917146_T_C	ENSG00000122376	-0.0937613370123404	-4.61265912881876	2.12913607180041e-05	-0.285045	0.0334336	9.2516e-16	No
10_12269400_C_A	ENSG00000165609	0.083299484712972	4.53929611537719	2.99677046939629e-05	0.178078	0.0404656	1.53015e-05	No
10_127520723_C_T	ENSG00000203780	-0.165055908045355	-4.53537143494821	3.71435932040898e-05	-0.728045	0.120078	4.25852e-09	No
10_88855351_G_A	ENSG00000184923	0.358970906329355	4.44392514471837	3.74315694026199e-05	0.68295	0.110281	2.07407e-09	No
10_124721098_T_C	ENSG00000179988	0.109206711864653	4.50689509199953	4.16078297455325e-05	0.230476	0.0412443	5.39595e-08	No
10_72148737_G_A	ENSG00000172731	0.149709444616286	4.30852382998519	6.94596542788521e-05	0.530249	0.0472138	1.89271e-24	No
10_90673024_G_A	ENSG00000152766	-0.159691553811902	-4.32234643549054	7.00504260697991e-05	-0.313728	0.0511651	2.9153e-09	No
10_82207374_G_A	ENSG00000108219	-0.0996027254753214	-4.2552393394185	7.57346772734472e-05	-0.365719	0.062393	1.27424e-08	No
10_102265847_A_C	ENSG00000075826	-0.126072727808928	-4.21790010664239	9.2098250372247e-05	-0.458469	0.0419461	1.97148e-23	No
10_58121032_A_G	ENSG00000122952	-0.307963210247774	-4.15574648536754	9.45106828175944e-05	-0.63316	0.120083	2.67285e-07	No
10_4286897_A_G	ENSG00000233117	0.154439919834887	4.16225765707371	0.000106190169378466	0.26345	0.0597561	1.47806e-05	No
10_95683452_A_G	ENSG00000176273	-0.103994061492982	-4.1397648236426	0.000112305914319473	-0.185667	0.0390512	3.17255e-06	No
10_70044937_C_A	ENSG00000108187	0.0876806636675152	3.8567940459156	0.000137338161073003	0.260671	0.0498887	3.38314e-07	No
10_11780292_T_C	ENSG00000134463	0.231901448683808	4.04917928878675	0.000145059286990301	0.419976	0.063932	2.42115e-10	No
10_95402973_A_G	ENSG00000148690	-0.0739737132844617	-4.03772065971184	0.00016435367013365	-0.17326	0.0419104	4.70089e-05	No
10_74127853_G_A	ENSG00000148719	-0.0492198093905963	-4.04469719201856	0.000176108510221066	-0.12724	0.0308957	5.01276e-05	No
10_75000698_T_C	ENSG00000156042	-0.168046027810746	-3.96918876297745	0.000212359361120441	-0.459096	0.0709825	4.35624e-10	No
10_89426508_T_G	ENSG00000198682	0.134296311449496	3.88119344840939	0.000286067007627308	0.175932	0.0384158	6.98522e-06	No
10_120490390_T_C	ENSG00000151893	-0.0652857437300651	-3.83639454732541	0.000342570070374762	-0.248661	0.0429	1.80649e-08	No
10_118292155_T_C	ENSG00000203837	-0.400903666190926	-3.77823570044531	0.000386114344907487	-0.347252	0.0834407	4.19611e-05	No
10_5799613_A_G	ENSG00000057608	-0.0616840576660405	-3.67274264508913	0.000552703194481549	-0.250024	0.0399512	1.43693e-09	No
10_81447087_G_A	ENSG00000228570	0.109056729281375	3.60418260166877	0.000621483400974284	0.479802	0.0800897	6.32925e-09	No
10_11923089_C_T	ENSG00000225778	-0.0702804569576913	-3.58238189752405	0.000677560012155016	-0.33286	0.0634837	3.09287e-07	No
10_100148176_A_G	ENSG00000119943	0.103917334568217	3.41239791408997	0.00118887010729932	0.461469	0.0344055	4.3643e-32	No
10_17203598_AAAAGT_A	ENSG00000107614	0.0708436797100438	3.4090426722853	0.00119405109109571	0.188746	0.0439216	2.37991e-05	No
10_46107308_T_C	ENSG00000188234	-0.0996563489880133	-3.33700157606159	0.0014303744248988	-0.596573	0.067008	6.70093e-17	No
10_94259180_G_A	ENSG00000232709	0.107117071823524	3.26915183851951	0.00178233405383441	0.316485	0.0708093	1.13515e-05	No
10_103167280_G_A	ENSG00000166167	0.0849556986571144	3.28085347830296	0.00181717538024032	0.207305	0.040397	5.34303e-07	No
10_91146950_A_G	ENSG00000152778	-0.114510688798838	-3.14468768194045	0.00273342428001259	-0.485923	0.0511286	9.0499e-19	No
10_88717154_C_T	ENSG00000173267	0.0880929502104156	3.10977742024877	0.00338468836343365	0.317111	0.0503121	1.11694e-09	No
10_121448465_G_T	ENSG00000198825	0.0438677380987363	3.02015257002809	0.0039478501628618	0.291478	0.0427026	5.32066e-11	No
10_27298206_T_C	ENSG00000107890	0.126536728344229	2.9940216620012	0.00437857802448051	0.529326	0.120229	1.51745e-05	No
10_99013312_A_G	ENSG00000213390	0.0441382430358133	2.77453251218138	0.00720561552885455	0.2366	0.0412437	2.47926e-08	No
10_105720022_T_C	ENSG00000065613	-0.0734929378130158	-2.76370921868823	0.00821821725641355	-0.165583	0.0322629	5.32686e-07	No
10_105206874_T_C	ENSG00000138172	0.0509511028344567	2.74638402082024	0.00863845026434241	0.163136	0.0271449	5.70434e-09	No
10_43437970_T_C	ENSG00000165731	-0.0527064302002183	-2.71084228877026	0.0090033149488118	-0.263301	0.0522554	8.36818e-07	No
10_124749740_A_C	ENSG00000095574	0.0826133978886453	2.68688739161905	0.00925094155318866	0.231152	0.0236664	1.31429e-19	No
10_93644552_C_A	ENSG00000107854	-0.0611110941153414	-2.68922469593973	0.00958784296610745	-0.169414	0.0276271	2.9071e-09	No
10_46144772_C_T	ENSG00000237840	0.0638904827788737	2.67210679471752	0.0106605652799809	0.42221	0.0728092	1.78198e-08	No
10_3179738_G_A	ENSG00000107959	0.0630504286213067	2.53238519865773	0.013710753427085	0.395945	0.0545403	3.75869e-12	No
10_88855351_G_A	ENSG00000224914	-0.157774218032901	-2.51093060471117	0.01475666924558	-0.430826	0.0913891	3.81292e-06	No
10_79604958_T_C	ENSG00000151208	-0.0576118637675525	-2.50000107320935	0.015562450075524	-0.249422	0.0417113	6.72386e-09	No
10_38400223_A_G	ENSG00000099251	0.070729755075896	2.38512924230698	0.0203359465970167	0.285053	0.0551713	4.5049e-07	No
10_75495956_G_T	ENSG00000172650	-0.0630684278760712	-2.2774581422994	0.0260465155939095	-0.181984	0.0432634	3.48564e-05	No
10_76986741_T_C	ENSG00000165637	-0.0378211006969937	-2.2561522891851	0.0277204294245249	-0.132843	0.0290495	7.19668e-06	No
10_85889103_T_C	ENSG00000188373	0.207352943666361	2.21672914393203	0.0307243833079507	0.251813	0.0537741	4.39703e-06	No
10_38261843_C_T	ENSG00000189180	-0.0795757123726998	-2.19083470321665	0.0324716922435969	-0.241999	0.0584034	4.5204e-05	No
10_74742348_C_T	ENSG00000272599	0.0855087462654306	2.01665819265361	0.0445146832638944	-0.62918	0.104011	4.59834e-09	Yes
10_52646093_G_A	ENSG00000204147	0.0522885802933945	1.84323959620687	0.071769207645503	0.508974	0.0745167	5.17679e-11	No
11_18460308_C_T	ENSG00000166796	-0.864318783391385	-19.1718396396774	1.07631285188002e-27	-1.33152	0.0889917	1.08714e-37	No
11_71496812_C_T	ENSG00000158483	-0.404834144176298	-17.6304484821109	7.67227482150865e-27	-0.742436	0.0354475	1.79893e-59	No
11_74725298_G_A	ENSG00000166435	0.508964361783271	18.8375168256258	7.9335572009663e-26	1.22147	0.0408276	1.23591e-89	No
11_77852147_A_AAGC	ENSG00000246174	-0.352790532311634	-15.6066394155834	6.04933800108881e-25	-0.843173	0.0472017	2.61564e-48	No
11_43871797_G_A	ENSG00000149084	0.482181269917737	18.5194270169463	9.46489825090228e-25	0.817662	0.0336102	2.53828e-71	No
11_64948555_A_G	ENSG00000254614	-0.534475933911129	-17.40475081382	5.24828307542348e-24	-1.02538	0.0435597	1.31163e-68	No
11_68667198_A_C	ENSG00000197345	-0.259082749315347	-14.568547601519	4.77234160793582e-20	-0.801102	0.0296124	1.85086e-80	No
11_118895202_A_G	ENSG00000196655	0.216462670260435	12.9676477147049	2.9637340071377e-18	0.6927	0.0436458	5.20279e-41	No
11_94169708_C_T	ENSG00000020922	0.204084329521296	11.0660967077434	7.51039534795554e-17	0.836354	0.0278295	4.68129e-90	No
11_44087989_G_T	ENSG00000110455	0.56982246084592	10.8211123098079	1.03149227464456e-16	1.15405	0.0625025	1.66957e-50	No
11_18324823_T_TA	ENSG00000110768	0.164501454878476	11.858546605629	2.78025205295882e-16	0.394661	0.0283519	6.54888e-34	No
11_93501148_G_A	ENSG00000182919	-0.239693981162072	-11.5437421121177	3.44581611435929e-16	-0.513389	0.0331209	1.17942e-39	No
11_3020740_C_T	ENSG00000205531	-0.769706699358034	-10.992469673114	4.32308718200815e-16	0.213575	0.0487107	1.64047e-05	Yes
11_134116125_G_A	ENSG00000166105	-0.273942452848668	-11.0487507035357	2.60405079362755e-15	-0.187028	0.0384208	1.87765e-06	No
11_57311754_G_T	ENSG00000214872	0.201684200786999	10.479955363341	4.01406024450529e-15	0.699922	0.0606461	1.6478e-25	No
11_71167449_G_T	ENSG00000254682	0.571191826985102	11.1318399555401	9.58823518472788e-15	0.611583	0.0401374	1.07943e-38	No
11_2929552_A_G	ENSG00000110628	-0.553942192325392	-9.76222442652953	4.64049737253122e-14	-0.234305	0.0487095	2.454e-06	No
11_94169708_C_T	ENSG00000255893	0.254059497080228	9.22874088437102	1.55080419770375e-13	1.00818	0.0399578	2.15018e-74	No
11_805578_G_T	ENSG00000255142	0.458461179339814	9.43148887008932	2.44499973998202e-13	0.609357	0.054357	2.22274e-24	No
11_62378801_T_C	ENSG00000149499	0.161432564929923	8.9049702443574	1.26223765442932e-12	0.394438	0.0287677	3.7046e-33	No
11_126164349_T_C	ENSG00000110074	0.205511341876603	8.81697020449252	1.31051896101554e-12	0.751962	0.0430834	8.25061e-47	No
11_68718669_G_T	ENSG00000132740	0.197081603447172	9.28406335153439	1.57105315040527e-12	0.728894	0.0393004	8.33555e-51	No
11_33063174_A_G	ENSG00000176148	0.162581862442699	9.47630858361287	3.54328807412167e-12	0.48834	0.0391295	8.9412e-29	No
11_35161285_A_G	ENSG00000255521	0.268507929582992	8.73951768692281	6.8905948873687e-12	1.13642	0.121087	2.14359e-18	No
11_45279388_CG_C	ENSG00000019505	-0.111917460685601	-8.69224704850292	1.62911086556019e-11	-0.4467	0.0493108	2.22543e-17	No
11_102576358_T_C	ENSG00000137675	-0.294051442142613	-8.47386890163747	2.00784141360832e-11	-0.371465	0.0432424	5.92967e-16	No
11_772701_A_G	ENSG00000255284	0.245324699494871	8.78839296174017	2.43710417170898e-11	0.607603	0.0428202	6.95725e-35	No
11_8704965_C_T	ENSG00000166436	0.245255989871769	8.43913324929493	2.75134455481945e-11	0.545168	0.029586	2.28816e-50	No
11_71495700_A_G	ENSG00000248671	-0.139571806420221	-8.08188983813729	2.984965871578e-11	-0.484248	0.067596	6.8108e-12	No
11_65197393_G_A	ENSG00000245532	-0.355773427325115	-8.28133742753883	3.42621515172636e-11	-0.527527	0.0403071	6.31559e-31	No
11_68703264_G_A	ENSG00000250508	-0.0824655515470512	-8.21111339276142	7.38662081467912e-11	-0.350761	0.071386	1.51576e-06	No
11_17187465_T_C	ENSG00000272034	0.958535191919761	8.16796170864318	1.09208288784373e-10	0.647379	0.132239	1.64974e-06	No
11_13006721_A_G	ENSG00000251381	-0.556858637902604	-7.91648545919233	1.15244034070101e-10	-0.692366	0.048918	9.39277e-35	No
11_8014138_A_G	ENSG00000175390	0.202565847275398	7.61253851111324	1.62760712521108e-10	0.208868	0.0282808	1.7085e-12	No
11_65654783_A_G	ENSG00000172543	-0.54630311778276	-7.70478562582888	1.74427384607993e-10	-0.664266	0.0467907	6.56941e-35	No
11_60161528_T_TA	ENSG00000166928	0.241375056879802	7.50462137301375	2.00021693470445e-10	0.535038	0.0592645	2.77116e-17	No
11_130750642_A_C	ENSG00000120451	-0.23459990975693	-7.58174568916706	2.26269607077278e-10	0.291023	0.0665844	1.74073e-05	Yes
11_47206723_TC_T	ENSG00000165912	0.317171776275505	7.58164454078792	2.44368760524286e-10	0.390241	0.0475273	7.87258e-15	No
11_838722_T_C	ENSG00000177697	-0.131572881531192	-7.7058839282886	2.54473622285187e-10	-0.239621	0.0300585	3.87554e-14	No
11_119018023_T_C	ENSG00000172273	-0.127964245612348	-7.53715546596794	2.93224061232774e-10	-0.471519	0.0268955	4.27897e-47	No
11_96077310_C_G	ENSG00000149231	0.185310423310716	7.32673830532676	4.05881973827982e-10	0.964465	0.0474975	3.52318e-57	No
11_65656564_C_T	ENSG00000172803	0.410982324629639	7.65706360040907	5.31608079607464e-10	0.975866	0.070484	1.2193e-33	No
11_72463462_G_A	ENSG00000186635	0.209400871537166	7.211891460286	1.31511973623715e-09	0.409635	0.0429955	7.62822e-19	No
11_20863164_A_G	ENSG00000165973	0.408306885156027	7.18481673227149	1.39785943959708e-09	0.953257	0.101277	1.75962e-18	No
11_680647_A_C	ENSG00000177042	-0.177185100866631	-7.11396461193793	1.48125455029474e-09	-0.652749	0.0438322	1.95997e-37	No
11_18132001_G_T	ENSG00000166788	-0.139191835502666	-7.54359682768559	2.03276688166483e-09	-0.379984	0.0562336	8.00456e-11	No
11_76496737_T_C	ENSG00000255100	0.386995694645172	7.1181825264419	2.40012838060823e-09	0.401939	0.0659053	3.49901e-09	No
11_104959663_G_GAT	ENSG00000255221	0.340304179195157	7.66201043111121	3.218108640982e-09	0.310888	0.0476534	3.14788e-10	No
11_7685418_C_T	ENSG00000166394	0.276900236309872	6.89561807484763	5.82893455186467e-09	0.427268	0.0588717	3.80746e-12	No
11_18796480_G_A	ENSG00000110786	-0.176582197578858	-6.76043451213373	6.77089964747647e-09	-0.535569	0.0625531	7.2158e-16	No
11_62366454_G_A	ENSG00000254772	-0.120543352035047	-6.6793052848313	9.0621518422537e-09	-0.131517	0.0268047	1.56728e-06	No
11_6962971_C_T	ENSG00000149054	0.20547961215721	6.73504002319536	1.19458000805618e-08	0.81222	0.0510597	3.83066e-41	No
11_113270160_A_G	ENSG00000149292	-0.269176225643792	-6.5235821050493	1.42673464573002e-08	-0.606533	0.0468264	1.90655e-30	No
11_61990939_C_T	ENSG00000124939	0.62929031754849	6.58688080531836	1.53153141915932e-08	0.561354	0.0597742	2.05103e-18	No
11_89913729_A_G	ENSG00000077616	0.0885751119705418	6.35910353220717	2.366600247231e-08	0.195666	0.0460453	2.91233e-05	No
11_64947279_A_C	ENSG00000255200	-0.126144115626897	-5.6872990350462	2.77761913191951e-08	-0.679308	0.0596649	5.62635e-25	No
11_9498370_G_T	ENSG00000166478	0.248618760646163	6.53112625471615	3.87131364150015e-08	0.516275	0.0792573	3.33621e-10	No
11_17134732_A_G	ENSG00000110700	0.17585055484909	6.21788401561389	7.34085150578072e-08	0.58041	0.0647673	4.43685e-17	No
11_73388589_C_G	ENSG00000175581	0.177928660079323	6.20164161570674	7.56204738399427e-08	0.158142	0.0338232	4.54368e-06	No
11_76492446_C_A	ENSG00000254632	0.281694758064574	6.17612043299797	8.48782412091647e-08	0.278027	0.06018	5.83655e-06	No
11_118123517_A_G	ENSG00000160588	0.1262250772247	6.19681193628439	9.37907798681216e-08	0.180682	0.0239664	6.45464e-13	No
11_225466_T_C	ENSG00000185627	-0.0815075587628442	-6.24969323946712	1.11260379809791e-07	-0.236278	0.0285813	5.39776e-15	No
11_74553834_C_T	ENSG00000241170	-0.181934911414685	-6.12153104388828	1.11465589275421e-07	-0.645268	0.0630935	4.24936e-21	No
11_10900584_C_A	ENSG00000247271	-0.190384586152482	-6.25559039971087	1.18360396661487e-07	-0.536797	0.0478997	2.28596e-24	No
11_5733621_A_G	ENSG00000181074	0.198864546859226	6.0432858715981	1.19097704876237e-07	0.600412	0.104312	2.23889e-08	No
11_74205497_A_G	ENSG00000254974	0.147812769454387	6.10390892766144	1.6535112671304e-07	0.454583	0.0599794	4.99717e-13	No
11_839186_G_C	ENSG00000177700	0.141823995215116	5.91311719893094	1.68357938421125e-07	0.185823	0.0269838	3.69675e-11	No
11_125770425_A_C	ENSG00000109832	0.136440817943852	5.87410301858498	2.0333880376512e-07	0.798695	0.0739225	5.20034e-23	No
11_65412035_G_A	ENSG00000172922	-0.131968368982433	-5.88715989051442	2.31602450084172e-07	-0.308355	0.0301637	4.39494e-21	No
11_82791213_A_G	ENSG00000246067	-0.234801842363716	-5.7726879591069	2.4544306054326e-07	-0.529505	0.0633152	2.81397e-15	No
11_87911282_C_T	ENSG00000123892	-0.11991014754874	-5.8764793429437	2.80498761471539e-07	-0.157313	0.0317918	1.28748e-06	No
11_67389182_CA_C	ENSG00000231793	-0.169392187572088	-5.68764087098497	3.31422724633347e-07	-0.558544	0.048976	4.84212e-25	No
11_117674300_CCTAAGCTTCCAGCCCTCAATGGT_C	ENSG00000177103	0.0898890813229914	5.75866738032729	3.43252855256874e-07	0.365465	0.0724933	8.26316e-07	No
11_17408630_C_T	ENSG00000187486	0.125280031660531	5.72067249676456	4.30752551768723e-07	0.502396	0.0569329	1.16428e-16	No
11_64981522_C_A	ENSG00000197847	0.119446478425507	5.88142671467862	4.37285443863094e-07	0.493691	0.0504837	1.2021e-19	No
11_312929_C_T	ENSG00000254910	0.397229910594406	5.7406291634631	4.44537897583929e-07	0.593965	0.0644134	6.98735e-18	No
11_72431679_T_C	ENSG00000214530	0.146317177332072	5.81247837291707	4.57601721190325e-07	0.153125	0.0328232	4.76281e-06	No
11_117800083_T_C	ENSG00000137747	-0.100039001687594	-5.7073861875443	4.6474651319087e-07	-0.199675	0.0237342	2.00268e-15	No
11_73694754_C_T	ENSG00000175567	0.258671522982348	5.5593238599989	5.94399317399293e-07	0.226064	0.0381091	8.71215e-09	No
11_45871232_C_T	ENSG00000121653	0.150650521290249	5.61498618130709	6.52450685370459e-07	0.520817	0.0512575	7.00307e-21	No
11_34867444_A_C	ENSG00000110435	-0.114986824428093	-5.57519699627101	7.58267752440515e-07	-0.26932	0.0384109	1.73371e-11	No
11_118406328_CAGTGTGGA_C	ENSG00000118096	-0.144196527985434	-5.52574947637421	7.6595697468557e-07	-0.219943	0.0524087	3.62959e-05	No
11_9008674_A_G	ENSG00000254860	0.456968153725483	5.49898350427939	8.0294644818724e-07	1.07386	0.0540448	1.31144e-55	No
11_73359097_G_A	ENSG00000021300	-0.23154238001724	-5.71850488457299	8.09364583268478e-07	-0.196152	0.0444778	1.46939e-05	No
11_112085316_T_C	ENSG00000197580	-0.226910163473503	-5.43841364976439	8.28499475028978e-07	-0.370225	0.0568474	3.36166e-10	No
11_68734946_C_A	ENSG00000261625	-0.203846256298561	-5.45596531187673	1.15525693490025e-06	-0.302327	0.0532423	3.37022e-08	No
11_125543068_T_TG	ENSG00000149554	0.271917439960718	5.51027640543472	1.16012261172151e-06	0.478973	0.0674552	1.00551e-11	No
11_6618548_G_A	ENSG00000254595	-0.140714146397782	-5.45396282241442	1.5012455143725e-06	-0.28646	0.0546783	3.15799e-07	No
11_95468828_A_G	ENSG00000166037	0.0937169730172414	5.48371702391481	1.6594918791654e-06	0.293186	0.0334126	1.64766e-16	No
11_78278126_T_A	ENSG00000137513	0.119625661533059	5.39416937589089	1.82456349940306e-06	0.269225	0.0345877	1.33052e-13	No
11_73572775_T_C	ENSG00000175575	-0.131875494670541	-5.22468540460735	1.88689379057044e-06	-0.253191	0.0445718	3.33172e-08	No
11_3645520_T_C	ENSG00000182048	0.120991744234767	5.23062042584803	1.9291656322807e-06	0.393884	0.0696275	3.76819e-08	No
11_1985127_C_T	ENSG00000232987	-0.114252729828404	-5.32399716505893	2.01616634673491e-06	-0.278216	0.0399992	2.43602e-11	No
11_111782697_G_C	ENSG00000109846	0.260211263217709	5.30092178129562	2.10203270711155e-06	0.361847	0.0346747	8.77884e-22	No
11_5642026_A_T	ENSG00000175518	0.0719389587131156	5.29154212920012	2.26404895007366e-06	0.367848	0.0640799	2.42964e-08	No
11_7526600_A_G	ENSG00000251364	-0.161279927856482	-5.22708362743085	2.38233760454707e-06	-0.249681	0.0438128	3.02641e-08	No
11_118952173_A_G	ENSG00000256269	0.110745974600385	5.27067901623032	2.537990114865e-06	0.322696	0.0272449	1.48416e-26	No
11_66003583_G_GGGGTACCCAGT	ENSG00000174996	-0.106625349502243	-5.5508258021556	2.57139822932535e-06	-0.309408	0.0370712	3.15172e-15	No
11_62678306_G_T	ENSG00000168000	0.271929089571593	5.27921682856318	2.65702143899478e-06	0.322089	0.0637593	7.86593e-07	No
11_62619629_G_A	ENSG00000168569	-0.0660473560340848	-5.17747871154899	2.82445494064272e-06	-0.181768	0.0438271	4.45004e-05	No
11_45834044_C_T	ENSG00000181830	0.111645198088678	5.11492478317738	3.31706493395216e-06	0.173627	0.0422253	5.14675e-05	No
11_111204938_A_G	ENSG00000214290	-0.190432383935895	-5.04151786905452	3.9106001757096e-06	-0.303573	0.0550102	7.7272e-08	No
11_77583266_G_A	ENSG00000087884	-0.167122706123894	-5.14044997509466	4.21880095957988e-06	-0.373303	0.0640145	1.49659e-08	No
11_802379_T_C	ENSG00000177595	0.0826680539920571	5.0362108194992	5.76259428258476e-06	0.218552	0.0268791	1.34572e-14	No
11_119088176_A_G	ENSG00000248712	-0.101073433435607	-4.86275174425153	8.22536263540993e-06	-0.373725	0.0526634	1.03132e-11	No
11_6285301_G_A	ENSG00000110148	0.152447549408864	4.80506620210369	1.03720700444856e-05	0.367081	0.0546721	1.03287e-10	No
11_130029661_T_C	ENSG00000149418	-0.140905543321898	-4.77743873684503	1.06110232591765e-05	-0.174051	0.0412759	3.33861e-05	No
11_65467953_T_C	ENSG00000214659	-0.103298293049888	-4.83698823852856	1.09073712109878e-05	-0.277546	0.0528181	2.92169e-07	No
11_113224404_A_G	ENSG00000270179	-0.171687488646594	-4.67594806376111	1.55104218286336e-05	-0.315221	0.0517597	3.6701e-09	No
11_24422499_A_C	ENSG00000187398	-0.0874227353493941	-4.74597906499607	2.15993196873758e-05	-0.291164	0.0570364	6.08487e-07	No
11_67368443_C_A	ENSG00000167792	0.0668180032444674	4.64603722708211	2.19119247486233e-05	0.269251	0.0327736	7.63227e-15	No
11_129649656_G_A	ENSG00000151715	0.196858770302021	4.6433645741813	2.20483485575918e-05	0.436927	0.0675619	4.37316e-10	No
11_108038477_A_G	ENSG00000075239	-0.078874517429379	-4.52462890332161	2.48903915666778e-05	-0.298787	0.0405425	1.88683e-12	No
11_58598301_C_A	ENSG00000156689	-0.485465260978054	-4.57719018855084	2.56064495880867e-05	-0.353475	0.0578124	3.21232e-09	No
11_119052826_C_A	ENSG00000172367	0.0920020483849669	4.49554620884198	2.69615780679572e-05	0.390811	0.060059	3.46994e-10	No
11_9590389_C_T	ENSG00000166483	0.248246331213814	4.49144817514028	3.71801645417581e-05	0.373917	0.0399568	2.60801e-18	No
11_66328877_G_A	ENSG00000174080	0.129549438280089	4.46254286966211	3.71984143683345e-05	0.212743	0.0340957	1.59599e-09	No
11_12083579_G_T	ENSG00000254991	0.0649178087607636	4.45893006463499	4.70804333781191e-05	0.494633	0.0608681	1.38803e-14	No
11_206767_G_A	ENSG00000177963	0.071175821328764	4.45085764165209	5.19941948271978e-05	0.188874	0.0297503	8.61535e-10	No
11_77301341_G_A	ENSG00000074201	0.0979319178810092	4.39020574020469	5.35859699842664e-05	0.266199	0.0499231	1.98732e-07	No
11_65494987_C_T	ENSG00000173327	-0.0824350021874317	-4.39854643007251	5.98492123279912e-05	-0.203253	0.0274309	1.46714e-12	No
11_17394629_A_G	ENSG00000260196	0.1224102616261	4.34307063623552	6.22656114597845e-05	0.257561	0.0450772	2.79719e-08	No
11_61901084_T_G	ENSG00000149503	0.129723201727694	4.38584233098029	6.22716088662964e-05	0.144571	0.0349972	4.76127e-05	No
11_118937395_CTA_C	ENSG00000160695	0.0521111298200877	4.38616124589821	6.56984726084172e-05	0.335242	0.0319403	5.54188e-22	No
11_70119754_C_T	ENSG00000131626	-0.095619108564052	-4.28955222533703	7.26954636601452e-05	-0.464196	0.0413102	1.80564e-24	No
11_67137397_GA_G	ENSG00000172830	-0.192774199243374	-4.22131033807462	7.64484982938386e-05	-0.431134	0.0567226	4.34637e-13	No
11_1516692_C_T	ENSG00000182208	0.0623074737760767	4.21223817448189	8.33446664864504e-05	0.139425	0.0314963	1.36748e-05	No
11_47611152_C_T	ENSG00000172247	-0.0825873474193794	-4.23250744349725	8.94212322529473e-05	-0.604529	0.0462502	7.25106e-31	No
11_47764486_GTCTT_G	ENSG00000196666	-0.442005556639796	-4.22547385533634	9.41409770853044e-05	-0.440733	0.0916118	2.44689e-06	No
11_77331665_A_G	ENSG00000241782	-0.19308970559922	-4.14093774959175	9.43647598950199e-05	-0.48477	0.100722	2.42345e-06	No
11_77896538_G_T	ENSG00000188997	0.0979006974032603	4.12113325724055	0.000112852891524161	0.237958	0.0423201	4.50478e-08	No
11_443587_C_T	ENSG00000255237	-0.147701984307169	-4.11023160636866	0.0001537907576747	-0.570281	0.105558	1.39506e-07	No
11_57471922_T_TA	ENSG00000156603	-0.0740348785826371	-4.09375829838482	0.0001689976911215	-0.367998	0.0436298	1.72811e-15	No
11_120155564_C_T	ENSG00000137709	-0.140422769795148	-4.02534604965678	0.000175700555826329	-0.252035	0.0345407	2.98212e-12	No
11_12011509_T_C	ENSG00000050165	-0.272361292471073	-3.96693782926576	0.000177876226598101	-0.498943	0.104311	2.77958e-06	No
11_101590596_G_A	ENSG00000137672	-0.152013454892564	-3.93312607946069	0.000193217449423804	-0.257629	0.0571048	9.44436e-06	No
11_85367289_C_T	ENSG00000171202	0.0855886788511244	3.94795122340433	0.000212449737735473	0.189797	0.045859	4.61199e-05	No
11_117923031_A_G	ENSG00000137648	0.238207872757287	3.94146350077211	0.000218873708985348	0.223529	0.0391737	2.91243e-08	No
11_71857738_C_T	ENSG00000110203	-0.208377471553633	-3.93281713676728	0.000222396085327024	-0.423502	0.0924243	6.90927e-06	No
11_57272612_A_G	ENSG00000149150	0.251862118232499	3.92432429242071	0.000236532182548126	0.322184	0.0676659	3.07324e-06	No
11_47236405_C_G	ENSG00000134574	-0.0933578791180221	-3.90647905872648	0.000245079409288598	-0.195336	0.0296203	2.08577e-10	No
11_112034062_T_TA	ENSG00000150782	-0.118403994247028	-3.94790179722958	0.000250770544017586	-0.283164	0.0419669	8.49066e-11	No
11_6339060_A_C	ENSG00000170955	0.188719175712546	3.89917058246373	0.000255019389924873	0.271564	0.0574395	3.58327e-06	No
11_85695606_A_G	ENSG00000073921	0.0564082140454531	3.80740931277134	0.000320996848103146	0.211047	0.0297738	1.08416e-11	No
11_45798969_A_C	ENSG00000205106	0.0856765880151296	3.75420564996927	0.000364875840750779	0.421269	0.0911407	5.77776e-06	No
11_64480930_A_T	ENSG00000110076	0.174697884781909	3.73256743224427	0.000386864980783803	0.295069	0.0678941	1.93506e-05	No
11_57194155_G_A	ENSG00000134802	0.119684790374013	3.75053282877088	0.000399863811239937	0.206453	0.0396552	3.71194e-07	No
11_3663669_T_G	ENSG00000167311	-0.117693988758905	-3.7073584208669	0.000452922693522808	-0.379418	0.0705524	1.58035e-07	No
11_62369884_C_G	ENSG00000149489	-0.0900308985160385	-3.75589683448223	0.000459239149353378	-0.252141	0.0455074	6.89454e-08	No
11_108383676_A_G	ENSG00000178202	-0.111605196450139	-3.68311088219542	0.000481698011605964	-0.329567	0.0366353	3.47855e-17	No
11_67419855_G_A	ENSG00000167799	-0.152466300096845	-3.69997945251272	0.000482632986979414	-0.172964	0.038464	1.00763e-05	No
11_225256_C_T	ENSG00000177951	0.0545449654028224	3.69844893100241	0.000490882019349644	0.287897	0.0438105	2.38868e-10	No
11_10563090_G_T	ENSG00000177112	-0.132022517465307	-3.67285710822534	0.000565770465436349	-0.56939	0.10298	7.31587e-08	No
11_120058685_T_G	ENSG00000184232	-0.0938046388653871	-3.65759787570566	0.000628576817477912	-0.196795	0.0287206	4.54522e-11	No
11_47259668_T_C	ENSG00000134575	0.0901342934271785	3.65078953478574	0.000630148729551971	0.276143	0.0376299	2.29735e-12	No
11_324163_C_T	ENSG00000251661	0.138750972960213	3.58445031654515	0.000704558248589446	0.633937	0.052746	3.68114e-27	No
11_8291906_T_C	ENSG00000166407	0.239740149461333	3.55472737269557	0.000729969778755935	0.299312	0.0504358	8.59651e-09	No
11_44131354_C_T	ENSG00000151348	-0.0736540441277372	-3.59290569138194	0.000731594518192637	-0.205685	0.041665	1.35976e-06	No
11_46860855_C_T	ENSG00000175220	0.0585907915741687	3.55270176113738	0.000814115046515257	0.191283	0.0339137	4.1128e-08	No
11_9756724_T_C	ENSG00000133789	-0.0594098403304484	-3.4999242982145	0.000907914234068321	-0.163195	0.0296919	8.65898e-08	No
11_107188977_G_C	ENSG00000261098	0.034955880890094	3.47593163061059	0.000940782058103203	0.284748	0.0544216	3.26505e-07	No
11_7933613_C_T	ENSG00000183378	0.257280895730102	3.43260944313066	0.00116739225167519	0.314015	0.0528676	8.35993e-09	No
11_17495524_C_T	ENSG00000006071	0.151729892814676	3.39031385656181	0.00124900019410109	0.517852	0.0932642	6.48494e-08	No
11_331326_C_T	ENSG00000255328	0.0775071524628586	3.24287273092852	0.0013002377786275	0.539188	0.0939012	2.40876e-08	No
11_2409250_G_A	ENSG00000110651	0.0525306353869652	3.31175171310464	0.00156149553577124	0.124253	0.0275748	9.67476e-06	No
11_49234162_A_G	ENSG00000086205	0.146581545484821	3.29459537857568	0.00173749219969513	0.476529	0.0480135	4.08408e-20	No
11_47468545_C_T	ENSG00000165917	-0.110004526173919	-3.27669867534607	0.00186860078546123	-0.395434	0.0633153	1.54406e-09	No
11_22588857_C_T	ENSG00000183161	0.0756679914874943	3.21421149726002	0.00212762821910371	0.306122	0.0503456	3.87142e-09	No
11_66642396_C_T	ENSG00000173621	-0.0945924569151246	-3.19475765683598	0.00228251211330801	-0.201697	0.0492618	5.52868e-05	No
11_133989663_CT_C	ENSG00000151503	0.167495201161562	3.17945640661722	0.00250356592909814	0.427439	0.0644794	1.70536e-10	No
11_66328095_T_C	ENSG00000174483	-0.0435278210181561	-3.17843313391923	0.00253909440606818	-0.125967	0.0314007	7.725e-05	No
11_68088831_G_T	ENSG00000162337	0.0697385416815284	3.05594630108476	0.00328080749480776	0.214554	0.033674	7.563e-10	No
11_76050597_C_T	ENSG00000255135	-0.0955456707780003	-3.01923696670618	0.00375527160655739	-0.290679	0.0632803	6.56797e-06	No
11_33072993_G_A	ENSG00000213713	0.0846042400347926	3.0217102022392	0.00451283579502263	0.247616	0.0469613	2.67188e-07	No
11_3176183_A_G	ENSG00000021762	-0.122059575623325	-2.96785244356214	0.00453011100201752	-0.377846	0.0692618	1.06725e-07	No
11_866920_T_G	ENSG00000214063	0.0827685660572342	2.9369534839996	0.00470160077549955	0.179616	0.0310887	1.99596e-08	No
11_119024931_A_G	ENSG00000160703	-0.126585385885521	-2.79441301344485	0.0069831382962703	-0.247661	0.0544501	8.02607e-06	No
11_112617405_C_T	ENSG00000149294	0.102551693587098	2.78881265605502	0.00714203322534659	0.318844	0.046454	4.23979e-11	No
11_17408630_C_T	ENSG00000188211	0.0258545871112407	2.70646452090432	0.00909125049690401	0.272576	0.0446923	3.49467e-09	No
11_65896397_G_A	ENSG00000087365	-0.0558613816438188	-2.67282123591311	0.0102406159689025	-0.158101	0.0366197	2.18605e-05	No
11_101775663_G_A	ENSG00000187151	0.140200564758838	2.66260054753304	0.0103591623438563	0.270273	0.0452207	6.83345e-09	No
11_47974373_A_C	ENSG00000149177	-0.053164050315922	-2.6536761725081	0.010711194436668	-0.195338	0.0476509	5.41789e-05	No
11_61159661_T_C	ENSG00000187049	-0.0722460759993756	-2.62216511851586	0.0117327860887582	-0.31732	0.0612829	4.26346e-07	No
11_124890589_T_C	ENSG00000149548	0.127702661835597	2.48766427218267	0.0156755808732611	0.497586	0.101939	1.76434e-06	No
11_62458275_T_C	ENSG00000162222	0.0796530786976618	2.38991481112323	0.0198081030902619	0.280292	0.0396334	1.19752e-11	No
11_67288594_C_T	ENSG00000175634	0.038136098695134	2.35738580789709	0.0220731394074247	0.102281	0.024036	2.84118e-05	No
11_18312953_G_A	ENSG00000110756	0.0373273164868687	2.25212924799422	0.0289949580164308	0.172992	0.0313444	7.7043e-08	No
11_62371773_A_C	ENSG00000185085	-0.0468264600102917	-2.08757611813726	0.041424170606744	-0.131832	0.0299696	1.54246e-05	No
11_67793509_C_T	ENSG00000110717	-0.044332225131282	-2.05393727361493	0.0448320374827819	-0.242524	0.0311775	1.37483e-13	No
12_56401085_G_A	ENSG00000197728	-0.885909262878381	-18.5395932025275	1.83975302245204e-27	-1.22169	0.0294834	3.47511e-122	No
12_15079420_A_G	ENSG00000139055	0.734552682559122	20.4008215346886	1.30231176786471e-26	0.842009	0.0455385	1.34189e-50	No
12_29489158_C_CAACT	ENSG00000257176	0.349796575012388	15.9208812428201	6.89428645589289e-22	1.06467	0.039043	3.62514e-81	No
12_20837585_C_T	ENSG00000139155	-0.270464920331287	-10.1424086913992	2.66929342605795e-21	-0.384081	0.0481257	3.65277e-14	No
12_10132283_C_T	ENSG00000172322	0.62204758223208	14.6193576740618	7.40851856700242e-21	1.0015	0.0525458	1.13174e-52	No
12_66544950_C_CG	ENSG00000239335	-0.290891041685047	-13.5726167149644	6.39800627909782e-20	-1.0424	0.0443552	1.78303e-68	No
12_7015915_A_G	ENSG00000010626	0.270479232565991	13.4740389046857	9.19538867901366e-20	0.800274	0.0452314	1.09808e-47	No
12_59404113_C_T	ENSG00000257443	0.355205407931673	9.58307288768559	2.03670454643876e-19	0.796962	0.120661	1.96371e-10	No
12_75785100_C_T	ENSG00000180481	-0.266118412482464	-13.0543207501455	2.05487046514448e-18	-1.02	0.0346958	5.27203e-88	No
12_75873161_G_A	ENSG00000257497	-0.360726242013496	-12.4059798309655	7.95116009388179e-18	-0.551372	0.0421833	7.24994e-31	No
12_41091810_T_G	ENSG00000018236	0.689980654637087	12.581983660548	2.99338367548071e-17	0.962017	0.0346482	8.79383e-83	No
12_3019122_T_G	ENSG00000078246	-0.173150527732518	-10.6587402122611	1.10919046953786e-15	-0.423504	0.0296204	2.82567e-35	No
12_10531896_C_T	ENSG00000245648	0.666233046959961	12.1318669908364	4.89248718642754e-15	0.389281	0.0540446	5.34683e-12	No
12_122250491_A_T	ENSG00000272849	0.327781983803929	10.7481928971698	7.0548005986078e-15	0.42985	0.0427264	1.48533e-20	No
12_31240334_C_T	ENSG00000013573	-0.329511455702399	-11.4254933586864	9.43492541752127e-15	-1.07295	0.0238585	6.3345e-131	No
12_6990138_TTA_T	ENSG00000111671	0.243537672395407	9.41650561580949	7.96819948315439e-14	0.555209	0.046214	3.82576e-27	No
12_96379806_G_A	ENSG00000084110	0.431219720779291	9.71726037736712	2.82704597330367e-13	0.476706	0.0323999	8.7689e-37	No
12_75889601_T_C	ENSG00000111615	0.168108743657166	8.87195510145243	1.45103527635153e-12	0.24378	0.0324058	7.15812e-13	No
12_7344802_A_G	ENSG00000139197	0.127856717199006	9.5542447263213	2.13148737972834e-12	0.493018	0.0329442	1.06001e-37	No
12_9880441_T_C	ENSG00000184293	-0.192174270963995	-9.09083918348973	4.97390963925238e-12	-0.593232	0.0695005	8.64086e-16	No
12_120941215_T_C	ENSG00000110871	0.163201865762217	8.46224961918417	7.18852975099993e-12	0.493079	0.0345029	2.99009e-35	No
12_54573343_T_C	ENSG00000257534	0.149183180909443	8.19060014992055	1.43527720659522e-11	0.601647	0.070267	7.19321e-16	No
12_740961_G_A	ENSG00000177406	-0.284096897333115	-8.06494671586683	2.3477383979242e-11	-0.438095	0.0429976	5.67157e-21	No
12_54531264_C_T	ENSG00000248265	0.185964080817633	8.04586389163442	2.55210611132972e-11	0.597305	0.0609855	1.07598e-19	No
12_32263052_G_A	ENSG00000151746	-0.219676908415167	-7.87474302650863	6.87327456239417e-11	-0.285342	0.0303302	1.81885e-18	No
12_56384804_G_A	ENSG00000139531	-0.129333325219531	-7.84332531320639	7.29753925789929e-11	-0.331328	0.0318667	1.1732e-21	No
12_12607102_A_G	ENSG00000165714	-0.286587462029471	-8.17516851045757	7.65586909860676e-11	-0.37718	0.07474	8.05965e-07	No
12_54357198_T_G	ENSG00000228630	0.458586591246431	7.95877727563321	7.99426092046622e-11	0.470912	0.0452846	1.15886e-21	No
12_14721203_T_G	ENSG00000256751	0.188005407507095	7.86945242760501	1.14396376979631e-10	0.396556	0.072472	9.81031e-08	No
12_123866429_G_A	ENSG00000111328	-0.233015993538628	-8.09352075629808	1.29824283171416e-10	-0.304534	0.0352747	4.40797e-16	No
12_122250491_A_T	ENSG00000212694	0.212658972231357	7.78990808110455	2.84019184118585e-10	0.37806	0.0286439	2.54136e-31	No
12_6948468_T_C	ENSG00000111664	-0.185371106146581	-7.47176331459469	4.38424558863203e-10	-0.430947	0.0446285	2.97082e-19	No
12_54329031_A_T	ENSG00000249641	-0.219862522049688	-7.67982489472836	9.89343353638513e-10	-0.350465	0.0430874	1.31994e-14	No
12_48473739_T_A	ENSG00000240399	-0.255268056191411	-6.94456850399528	1.43278941760315e-09	-0.638733	0.0701788	1.64307e-17	No
12_45402893_T_C	ENSG00000185610	0.168242545634325	7.1875922968071	1.84630594586296e-09	0.799628	0.0452689	1.40153e-47	No
12_49319270_C_T	ENSG00000139537	-0.155066306682701	-7.12749006372282	1.93414558856739e-09	-0.406621	0.0613389	1.70528e-10	No
12_48885692_T_C	ENSG00000177627	0.361200077337049	6.93995953104859	3.24546711668081e-09	0.516727	0.0988255	3.32315e-07	No
12_109830241_T_G	ENSG00000139445	-0.0984318565172012	-7.18209283494613	3.96415830613352e-09	-0.749981	0.0564065	1.14103e-31	No
12_53036090_G_A	ENSG00000257495	-0.213235672558892	-7.15157663287693	5.08254833773229e-09	-0.240081	0.0481742	1.0887e-06	No
12_9804226_C_G	ENSG00000257027	-0.121353400482037	-5.94639049319986	6.78663262291408e-09	-0.940201	0.104355	3.15621e-17	No
12_102090246_C_T	ENSG00000111666	0.199374627032427	6.66215010091668	1.23385761401739e-08	0.419536	0.0292755	2.14752e-35	No
12_132583556_G_A	ENSG00000185684	-0.116435675187438	-6.54527191330603	1.54714509076719e-08	-0.62557	0.0514746	1.25288e-27	No
12_131321174_C_G	ENSG00000111450	0.127149723277493	6.94418797254172	1.7391710642237e-08	0.610221	0.0270662	3.83266e-65	No
12_6581230_T_G	ENSG00000139190	-0.184473229545846	-6.72276346868734	1.76475858369093e-08	-0.451982	0.0408333	6.69759e-24	No
12_67677401_C_G	ENSG00000111530	0.0775338431945042	6.9091224024148	2.44736370591115e-08	0.277069	0.0291475	8.93019e-19	No
12_102491983_C_T	ENSG00000120860	-0.162019386169067	-6.48601249864733	2.91401876241479e-08	-0.548677	0.0501564	1.83357e-23	No
12_54786414_T_C	ENSG00000161642	-0.209655047552466	-6.55151113307064	3.18804380460884e-08	-0.362056	0.0453106	3.42463e-14	No
12_58178162_A_G	ENSG00000123427	0.118856719908265	6.45092942611191	4.34169368802736e-08	0.442966	0.0396412	2.94255e-24	No
12_70214374_C_T	ENSG00000127328	0.241038671313318	6.30187807786784	4.64080327782337e-08	0.367554	0.048476	4.89539e-13	No
12_55233517_A_C	ENSG00000172551	-0.657708876625744	-6.09355967426251	4.8269268036055e-08	-0.187897	0.0450807	4.08727e-05	No
12_14965781_T_C	ENSG00000182993	-0.113866118332962	-6.11524190164098	7.67930475131399e-08	-0.384921	0.0658848	1.41254e-08	No
12_130642976_G_A	ENSG00000250208	0.216974498948727	6.00970151453317	1.02689248569058e-07	-0.192552	0.0387765	1.18527e-06	Yes
12_69753512_G_C	ENSG00000127337	-0.141565227916304	-6.13736061113499	1.33143881166968e-07	-0.420315	0.0294969	4.22491e-35	No
12_9616871_C_T	ENSG00000214826	-0.131927179739506	-5.97346307902705	1.6753744251702e-07	-0.208998	0.0452197	5.78657e-06	No
12_124122111_A_G	ENSG00000168778	-0.323405217151969	-5.75622683817668	2.38916905609111e-07	-0.447419	0.08438	2.30565e-07	No
12_5225523_T_C	ENSG00000256417	-0.226369561905989	-5.80527883987746	2.86062047843437e-07	-0.677255	0.0583583	9.92739e-26	No
12_18823193_A_G	ENSG00000177938	0.138789730198851	5.72267027983297	5.10589153332446e-07	0.278241	0.0552286	8.39809e-07	No
12_49887995_C_T	ENSG00000178401	0.163190251863892	5.64567742595589	5.21832676673224e-07	0.434839	0.0855617	6.7909e-07	No
12_6499533_G_A	ENSG00000256433	0.292189796445076	5.58367697849831	6.17492234879413e-07	0.466541	0.0819869	3.1626e-08	No
12_117766394_T_C	ENSG00000089250	0.316110434955245	5.58673454346984	6.86015200108077e-07	0.53938	0.0782703	3.59163e-11	No
12_69752509_G_T	ENSG00000090382	-0.307328144670101	-5.54192164711457	7.90220882404415e-07	-0.336511	0.0493496	5.5428e-11	No
12_132678582_C_G	ENSG00000256576	0.0827986620108204	5.48031609117235	8.07285227857104e-07	0.691517	0.0529321	7.65563e-31	No
12_49054715_C_T	ENSG00000139620	0.123273935293766	5.44116225016904	1.28325197435707e-06	0.442012	0.0433464	5.32585e-21	No
12_124162750_G_A	ENSG00000111364	-0.104394731523046	-5.45973738795556	1.37728277667147e-06	-0.298113	0.0371789	2.84875e-14	No
12_93859952_A_C	ENSG00000198015	0.119134874200446	5.51794406962373	1.41045763061977e-06	0.31183	0.0276813	1.4483e-24	No
12_112183574_T_C	ENSG00000111275	-0.233417022543424	-5.3288319429363	1.51550417893298e-06	-0.380986	0.0536163	9.74079e-12	No
12_51656969_C_T	ENSG00000170545	-0.0992876409950015	-5.40428909646796	1.77338222509214e-06	-0.244022	0.0507351	2.45998e-06	No
12_18553487_G_A	ENSG00000255960	0.245449461138832	5.37366296818048	1.89592017498981e-06	0.322539	0.060499	1.99586e-07	No
12_104170124_G_A	ENSG00000257681	0.117881337302765	5.28728800137755	1.89718930194844e-06	0.583309	0.064103	1.66593e-17	No
12_96378807_C_T	ENSG00000257878	0.278788464081838	5.34784076546591	2.05531077301021e-06	0.433382	0.0577826	8.26223e-13	No
12_28315842_C_T	ENSG00000247934	-0.0877575027028961	-5.2926714918282	2.49227603361896e-06	-0.273683	0.0652253	3.64062e-05	No
12_53440582_C_T	ENSG00000111077	0.120412393345598	5.13326754564276	2.74406979592818e-06	0.122787	0.0184158	1.3606e-10	No
12_11323939_G_C	ENSG00000212127	-0.0700071774117411	-5.19697933487015	3.2746663055424e-06	-0.562621	0.0461083	8.43635e-28	No
12_13152328_C_G	ENSG00000183935	0.129330167522193	5.06256858679283	3.76287047946013e-06	0.357718	0.0650485	8.52789e-08	No
12_69108909_T_C	ENSG00000111581	-0.139152187242277	-4.99444937038975	5.27564525913646e-06	-0.470757	0.0347427	1.40735e-32	No
12_10730629_TA_T	ENSG00000256667	-0.129496737393683	-5.01916682609955	5.33018546008671e-06	-0.28076	0.0406581	3.29847e-11	No
12_95397552_T_C	ENSG00000184752	-0.0827171818225244	-5.04756700776774	5.43011277729983e-06	-0.183438	0.0364396	8.55881e-07	No
12_114262406_G_A	ENSG00000122965	0.0755216169264048	5.0142838148121	5.59605124665917e-06	-0.217328	0.0441437	1.44872e-06	Yes
12_93771224_T_C	ENSG00000257252	-0.186735456241046	-5.10349037800979	5.63298693086442e-06	-0.523252	0.103845	8.36642e-07	No
12_122660776_T_C	ENSG00000158113	-0.16042721048223	-5.05558225408177	6.40354202919767e-06	-0.38271	0.0601017	7.72855e-10	No
12_9852445_T_C	ENSG00000213443	-0.216478551236152	-4.95245331462569	7.60865363159598e-06	-0.483212	0.061665	9.46076e-14	No
12_53036090_G_A	ENSG00000258120	-0.11797109858509	-4.94059695026722	8.46497345053304e-06	-0.396177	0.0571166	2.73707e-11	No
12_6573146_T_C	ENSG00000139192	0.150260594300458	4.86756557572092	9.35094658415486e-06	0.438441	0.0374919	4.89486e-26	No
12_131198947_T_C	ENSG00000060709	-0.14382282506125	-4.94190690557348	1.05713493580312e-05	-0.298577	0.0456213	2.79084e-10	No
12_10562682_TAA_T	ENSG00000134545	-0.119076827313706	-4.83062228720488	1.35097033774351e-05	-0.368162	0.0737071	1.03156e-06	No
12_9426171_T_C	ENSG00000111788	0.25219389859664	4.71053227952792	1.50643769795392e-05	0.692641	0.12862	1.52278e-07	No
12_116991459_G_A	ENSG00000196668	-0.337354867081683	-4.63976034059559	1.91432319506826e-05	-0.605053	0.0544436	4.73774e-24	No
12_53036090_G_A	ENSG00000172867	-0.475047778624642	-4.74391513538398	1.95214331200101e-05	-0.255379	0.0372038	4.22218e-11	No
12_7053085_A_G	ENSG00000111676	-0.0734286126911797	-4.66975172919178	2.2682458505729e-05	-0.293118	0.0333513	1.49325e-16	No
12_101737842_A_G	ENSG00000120805	0.096707488925428	4.62327049893979	3.07926655085242e-05	0.318597	0.0406047	8.84936e-14	No
12_57983043_C_A	ENSG00000224713	-0.0850439539815737	-4.43801813021912	3.75812561963625e-05	-0.21587	0.0356782	4.56519e-09	No
12_117380961_G_A	ENSG00000174989	0.09164111863552	4.51763321359273	3.76097220019157e-05	-0.480184	0.0618131	1.47184e-13	Yes
12_68648622_A_G	ENSG00000111554	0.108076312036292	4.48593909203727	3.95249326770526e-05	0.183928	0.0347021	2.33127e-07	No
12_49732772_G_A	ENSG00000186897	0.110453893880698	4.37643032118421	4.77473932765901e-05	0.595962	0.0959655	1.8822e-09	No
12_112331317_G_A	ENSG00000229186	-0.267379090712492	-4.31750034351294	5.20629561116505e-05	-0.659924	0.0602915	1.7468e-23	No
12_113619003_G_A	ENSG00000139405	-0.131030585730225	-4.35999009458888	5.82401472359657e-05	-0.458875	0.0616561	1.19201e-12	No
12_96337997_A_G	ENSG00000139344	0.219407869558688	4.29936995029553	6.41999082434726e-05	0.341512	0.0582991	1.29926e-08	No
12_53036090_G_A	ENSG00000186049	-0.340645205041125	-4.41557975886755	6.44852509922352e-05	-0.226959	0.0501415	8.84587e-06	No
12_70364935_T_G	ENSG00000166268	0.325241841373563	4.27283394103868	6.65381822252845e-05	0.448155	0.101621	1.46965e-05	No
12_124403769_C_T	ENSG00000250091	0.0365569769020009	4.25262199983116	7.91777973564449e-05	0.219043	0.0444956	1.45139e-06	No
12_109910798_C_T	ENSG00000151148	0.0884787415763457	4.24055892994101	8.6227464538278e-05	0.333727	0.070448	3.43294e-06	No
12_53393964_A_G	ENSG00000063046	-0.0898258180127429	-4.20142665892143	9.25466606463115e-05	-0.340406	0.0409626	4.02754e-15	No
12_9855744_A_C	ENSG00000069493	-0.296059524261789	-4.21884260943823	9.32172674966744e-05	-0.431257	0.0842192	5.63699e-07	No
12_123201539_C_G	ENSG00000255398	0.163337023389099	4.2250052112641	9.39379462342658e-05	0.614819	0.0349964	3.1443e-47	No
12_123206691_G_A	ENSG00000256249	0.110168269837928	4.17367906847144	0.000108921505429899	0.322739	0.0734907	1.59181e-05	No
12_54942104_C_A	ENSG00000123360	0.119802346452647	4.21159799464053	0.000114022435352793	0.24686	0.0425861	1.80215e-08	No
12_120800543_G_A	ENSG00000089163	0.244719581197102	4.09803116597835	0.000124054071308766	0.428092	0.102451	3.91361e-05	No
12_109974295_CAAG_C	ENSG00000110906	-0.0736991785458078	-4.08786377191006	0.00012899954456005	-0.269986	0.0473025	2.88889e-08	No
12_48721832_G_A	ENSG00000187166	-0.0444400968029937	-4.04420481399262	0.000141253443311397	-0.354793	0.0753506	3.91183e-06	No
12_123717216_G_A	ENSG00000256092	-0.217868528770984	-4.06389617404216	0.000142125807382093	-0.867251	0.128494	8.38838e-11	No
12_14844496_T_C	ENSG00000070019	-0.354658685030826	-4.04210088650259	0.000148312170053736	-0.543306	0.0910736	7.26215e-09	No
12_4750800_G_A	ENSG00000111254	-0.0994603286749202	-3.98468907463224	0.00021050933787902	-0.504001	0.0651954	1.88027e-13	No
12_123447928_T_C	ENSG00000150967	-0.0755163725347527	-3.9689151838578	0.000212657041521576	-0.413003	0.0424553	1.75433e-19	No
12_56080164_T_G	ENSG00000135424	-0.162243210174348	-4.01369901670638	0.000232362922819315	-0.218925	0.0287226	3.79106e-13	No
12_75828575_C_T	ENSG00000180881	-0.0857112431025353	-3.92444751031087	0.000270468680002562	-0.230704	0.0536276	2.33382e-05	No
12_98983054_T_C	ENSG00000075415	0.0834938553062311	3.85043182800839	0.000296311214493885	0.240676	0.0529215	8.04767e-06	No
12_29496991_C_T	ENSG00000087502	-0.0927455506578575	-3.81257087940387	0.000348148366757478	-0.158241	0.0326745	2.10875e-06	No
12_120591251_C_T	ENSG00000089154	0.0847784360431672	3.79446240826124	0.000406586876247771	0.166258	0.0265263	1.3628e-09	No
12_7263699_A_G	ENSG00000256967	0.140458372586201	3.74907721700549	0.000420448829771375	0.282469	0.0367914	2.65042e-13	No
12_47377273_C_T	ENSG00000139209	-0.102322853749353	-3.69031233070424	0.000480060180725	-0.378907	0.0589622	5.52897e-10	No
12_6061947_T_C	ENSG00000047617	0.107081928209301	3.6852544592041	0.000493745477460725	0.275507	0.0455308	4.5516e-09	No
12_7348005_C_T	ENSG00000139182	0.222666207560397	3.64327597783387	0.000534575305532004	0.339821	0.0755029	9.90115e-06	No
12_103980871_A_G	ENSG00000136011	-0.155909079565723	-3.66779137782457	0.000537201346197814	-0.357549	0.0475762	7.50595e-13	No
12_121446446_T_A	ENSG00000157895	0.0494084101503493	3.724999581068	0.000555324818333601	0.234175	0.0570017	5.22562e-05	No
12_99072233_G_A	ENSG00000166130	0.101263882714815	3.5796449128735	0.000712409708877955	0.260091	0.0447485	1.65882e-08	No
12_6503786_T_C	ENSG00000111321	-0.0798889938486299	-3.48123681287874	0.000928634234389314	-0.247311	0.0311673	4.94313e-14	No
12_113850381_A_G	ENSG00000139410	0.222951561341456	3.35305161027632	0.00134260560557024	0.56783	0.0850649	1.30001e-10	No
12_70467525_C_T	ENSG00000257815	0.119094772816717	3.35074753904802	0.00136261751309469	0.440628	0.0777525	3.57541e-08	No
12_69932544_A_G	ENSG00000166226	0.0496225268078837	3.37429815284199	0.00141644892440051	0.12437	0.0292149	2.82029e-05	No
12_52589258_T_C	ENSG00000167767	0.0918639172184827	3.35677599894539	0.00143781461835042	0.169242	0.0330613	5.68174e-07	No
12_5275540_T_C	ENSG00000255983	0.0971909574579208	3.32526789636362	0.00148328206411751	0.467787	0.0696309	1.0095e-10	No
12_133202428_G_A	ENSG00000177084	0.0528488391343743	3.32577508339008	0.00156982016905778	0.26554	0.0305896	3.17035e-16	No
12_46766787_C_T	ENSG00000257261	0.141573953548106	3.27699699147097	0.001799415463342	0.504542	0.0654865	2.22685e-13	No
12_28346466_G_A	ENSG00000123106	0.0913235946051476	3.23981730087687	0.00181164695126894	0.296062	0.0415519	8.64901e-12	No
12_44037924_C_A	ENSG00000129317	0.0720480536018858	3.31842704711687	0.0018298424794085	0.251412	0.0622228	6.8772e-05	No
12_53995077_T_C	ENSG00000135390	0.0557440411626227	3.26380100053777	0.00192579536479168	0.199719	0.0316481	1.06907e-09	No
12_118631765_T_C	ENSG00000089220	-0.053462109033855	-3.24298755968081	0.00194800012329332	-0.181605	0.042342	2.46526e-05	No
[truncated: 622 more rows]
