# Supplementary material for: Immunosuppression causes dynamic changes in expression QTLs in psoriatic skin
Source: Nat Commun. 2023 Oct 7;14:6268. doi: 10.1038/s41467-023-41984-2 (PMC10560299; doi:10.1038/s41467-023-41984-2)
Supplement: Supplementary file 7 — Supplementary Data 4 [file 41467_2023_41984_MOESM7_ESM.xlsx]

## Sheet: Psoriasis (Tsoi et al., 2012)
eQTL variant	Trait hits	r2	Locus	nSNPs	PP.H4	Symbol	Trait
rs1491377616	rs6677595	1	ENSG00000244057	149	0.996112	LCE3C	Psoriasis
rs2927608	rs2910686	1	ENSG00000164308	427	3.13699e-06	ERAP2	Psoriasis
rs571694	rs1056198	0.979	ENSG00000158480	94	0.337844	SPATA2	Psoriasis
rs59960858	rs7552167	0.961	ENSG00000185436	5	0.83418	IFNLR1	Psoriasis
rs35815577	rs33980500	0.553	ENSG00000255389	133	0.978583		Psoriasis
rs693824			ENSG00000172543	3	0.998135	CTSW	Psoriasis
rs2231884			ENSG00000172803	4	0.998017	SNX32	Psoriasis
rs11250130			ENSG00000104643	192	0.809878	MTMR9	Psoriasis

## Sheet: Eczema (Grosche et al., 2021)
eQTL variant	Trait hits	r2	Locus	nSNPs	PP.H4	Symbol	Trait
rs3006451			ENSG00000163218	283	0.989007	PGLYRP4	Eczema
rs7515928			ENSG00000117151	396	0.81037	CTBS	Eczema
rs11553576			ENSG00000149499	177	0.930766	EML3	Eczema
rs202091352			ENSG00000135541	79	0.91088	AHI1	Eczema
rs1972660076			ENSG00000234465	240	0.926771	PINLYP	Eczema
rs705699			ENSG00000139531	50	0.988022	SUOX	Eczema
rs10876864			ENSG00000197728	48	0.973807	RPS26	Eczema

## Sheet: Scleroderma (Lopez-Isac et al.)
eQTL variant	Trait hits	r2	Locus	nSNPs	PP.H4	Symbol	Trait
rs1589845305	rs6598008	0.783	ENSG00000247095	182	0.000646815	MIR210HG	Scleroderma
rs2058778859			ENSG00000168291	632	0.991627	PDHB	Scleroderma
rs4313195			ENSG00000071894	35	0.920796	CPSF1	Scleroderma
rs12684934			ENSG00000226752	234	0.785333	CUTALP	Scleroderma
