# Supplementary material for: Immunosuppression causes dynamic changes in expression QTLs in psoriatic skin
Source: Nat Commun. 2023 Oct 7;14:6268. doi: 10.1038/s41467-023-41984-2 (PMC10560299; doi:10.1038/s41467-023-41984-2)
Supplement: Supplementary file 8 — Supplementary Data 5 [file 41467_2023_41984_MOESM8_ESM.xlsx]

## Sheet: FDR < 0.05, log2FC > 1.5
GeneName
