# Supplementary material for: Immunosuppression causes dynamic changes in expression QTLs in psoriatic skin
Source: Nat Commun. 2023 Oct 7;14:6268. doi: 10.1038/s41467-023-41984-2 (PMC10560299; doi:10.1038/s41467-023-41984-2)
Supplement: Supplementary file 9 — Supplementary Data 6 [file 41467_2023_41984_MOESM9_ESM.xlsx]

## Sheet: SPITS interactions
Variant_ID	Chromosome	Position	REF	ALT	RS_ID	Ensembl_ID	Symbol	eQTL_Beta	Gene_Beta	Interaction_Beta	eQTL_SE	Gene_SE	Interaction_SE	eQTL_tValue	Gene_tValue	Interaction_tValue	eQTL_PValue	Gene_PValue	Interaction_PValue	Intx_Chisq	Intx_Pr(>Chisq)	Intx_FDR	Classification
1_152590051_AT_A	1	152590051	AT	A	rs1491377616	ENSG00000244057	LCE3C	-1.27897	5.39773	-3.86275	0.141314	0.359787	0.144872	-9.05058	15.0026	-26.6632	4.71967e-14	1.45998e-38	6.09011e-82	370.235	1.6632e-82	1.58503e-79	Magnifier
10_75421770_C_T	10	75421770	C	T	rs2177844	ENSG00000166317	SYNPO2L	0.18232	-0.203896	0.905771	0.0458567	0.0511909	0.0473639	3.97586	-3.98306	19.1237	0.00015985	8.42505e-05	1.40627e-54	230.299	5.13062e-52	4.88435e-49	Magnifier
12_56401085_G_A	12	56401085	G	A	rs10876864	ENSG00000197728	RPS26	-1.03103	-0.428828	0.385513	0.0472158	0.0694634	0.0253536	-21.8365	-6.17344	15.2055	6.49266e-33	2.25842e-09	8.79976e-39	164.821	1.0009e-37	9.51855e-35	Dampener
6_38702959_G_A	6	38702959	G	A	rs17623162	ENSG00000124721	DNAH8	1.66389	0.314778	-0.740139	0.0693677	0.0970573	0.049021	23.9865	3.24322	-15.0984	5.85688e-37	0.00131585	1.38201e-38	163.915	1.57844e-37	1.49952e-34	Dampener
19_50720126_G_A	19	50720126	G	A	rs62112640	ENSG00000105357	MYH14	0.241928	-0.834019	0.493358	0.0401889	0.0922207	0.0360761	6.01978	-9.04373	13.6755	9.32584e-08	1.96532e-17	1.88142e-33	139.122	4.14215e-32	3.9309e-29	Magnifier
20_44418564_A_G	20	44418564	A	G	rs3746493	ENSG00000124116	WFDC3	1.68235	0.935405	-0.825608	0.0783939	0.165236	0.0628712	21.4602	5.66103	-13.1317	9.30914e-34	3.53916e-08	1.927e-31	132.458	1.18765e-30	1.12589e-27	Dampener
2_18061117_G_C	2	18061117	G	C	rs56884760	ENSG00000170745	KCNS3	0.290136	-0.300515	0.388785	0.0400923	0.0722825	0.0328015	7.2367	-4.15751	11.8526	4.9667e-10	4.19792e-05	6.72467e-27	110.796	6.55965e-26	6.21199e-23	Magnifier
10_98262462_GA_G	10	98262462	GA	G		ENSG00000095587	TLL2	0.0879356	0.00139462	0.290286	0.0256137	0.0580248	0.024982	3.43314	0.0240349	11.6198	0.00106687	0.980841	7.52386e-26	106.777	4.98245e-25	4.71339e-22	Magnifier
11_18159254_A_G	11	18159254	A	G	rs4274188	ENSG00000179826	MRGPRX3	-0.0950275	0.457072	-0.292994	0.0189294	0.0683216	0.0255969	-5.0201	6.69001	-11.4464	4.64461e-06	9.84583e-11	1.43698e-25	104.879	1.29832e-24	1.22691e-21	Magnifier
5_147298827_C_T	5	147298827	C	T	rs1864994	ENSG00000250346	EEF1GP2	0.181388	0.10957	-0.169887	0.010296	0.0354312	0.0150988	17.6173	3.09248	-11.2517	3.61068e-32	0.00215123	4.71133e-25	101.33	7.78508e-24	7.34911e-21	Dampener
11_125821462_G_A	11	125821462	G	A	rs11827919	ENSG00000283703	VSIG10L2	0.950699	0.27026	-0.664544	0.071477	0.132658	0.0636628	13.3008	2.03726	-10.4385	4.89669e-22	0.0424909	6.06147e-22	90.2215	2.12938e-21	2.008e-18	Dampener
6_86180732_A_C	6	86180732	A	C	rs10944128	ENSG00000203875	SNHG5	0.879639	-0.206235	0.27257	0.0592223	0.0579793	0.0257405	14.8532	-3.55705	10.5892	3.79341e-22	0.000440062	2.97936e-22	89.168	3.62677e-21	3.41642e-18	Magnifier
1_230849886_T_G	1	230849886	T	G	rs5050	ENSG00000135744	AGT	1.439	0.155565	-0.661175	0.073576	0.0979926	0.0645329	19.558	1.58752	-10.2455	9.52045e-31	0.113448	2.34241e-21	85.7099	2.08366e-20	1.96072e-17	Dampener
6_161348134_C_A	6	161348134	C	A	rs73021719	ENSG00000233342		0.094042	-0.137925	0.300837	0.019993	0.0598235	0.0300028	4.70375	-2.30554	10.027	8.02053e-06	0.0217439	6.82012e-21	82.6986	9.55707e-20	8.98365e-17	Magnifier
1_75199299_C_G	1	75199299	C	G	rs28568334	ENSG00000116791	CRYZ	-0.456192	0.261942	-0.295578	0.0429231	0.0713417	0.0299318	-10.6281	3.67166	-9.87505	1.35722e-16	0.00028663	4.95547e-20	79.1742	5.6867e-19	5.33981e-16	Magnifier
1_150712926_G_A	1	150712926	G	A	rs111842513	ENSG00000143452	HORMAD1	1.03837	-0.30321	0.460135	0.0721561	0.120041	0.0471909	14.3907	-2.52588	9.75051	7.67154e-23	0.0120694	1.30793e-19	78.2227	9.20551e-19	8.63477e-16	Magnifier
19_46974306_A_C	19	46974306	A	C	rs12978825	ENSG00000182013	PNMA8A	0.888147	0.0993087	-0.241746	0.0259423	0.0517315	0.024802	34.2355	1.91969	-9.74704	2.84223e-46	0.0558337	1.06238e-19	77.8528	1.11011e-18	1.04017e-15	Dampener
19_52939813_C_T	19	52939813	C	T	rs2608491	ENSG00000288253		-0.681524	-1.00102	0.460897	0.0388959	0.107458	0.048325	-17.5218	-9.3155	9.53744	8.98207e-33	1.60588e-18	3.13674e-19	76.2622	2.48391e-18	2.32494e-15	Dampener
3_14348737_T_TG	3	14348737	T	TG	rs1171788058	ENSG00000255021		-0.586107	-0.655867	0.460912	0.0506795	0.127003	0.0484098	-11.565	-5.16418	9.52105	9.48121e-19	4.39189e-07	5.3518e-19	75.9019	2.98117e-18	2.78739e-15	Dampener
22_25875265_T_C	22	25875265	T	C	rs1930961	ENSG00000100058	CRYBB2P1	0.831751	-0.0399848	-0.364625	0.0671419	0.0697989	0.0380271	12.388	-0.572857	-9.58856	8.9277e-19	0.567183	4.32147e-19	75.5066	3.64195e-18	3.40158e-15	Dampener
11_20863164_A_G	11	20863164	A	G	rs78864240	ENSG00000165973	NELL1	0.584215	0.0524097	-0.463562	0.0586572	0.0828803	0.0512657	9.95982	0.632354	-9.04235	4.62957e-15	0.527636	1.83244e-17	68.5142	1.25965e-16	1.17525e-13	Dampener
22_42485292_T_C	22	42485292	T	C	rs4147640	ENSG00000183172	SMDT1	-0.266746	-0.091825	0.144411	0.0142116	0.0378451	0.0159081	-18.7696	-2.42634	9.07783	7.06198e-32	0.015811	1.22924e-17	66.2771	3.91785e-16	3.65143e-13	Dampener
1_228407010_C_T	1	228407010	C	T	rs1757158	ENSG00000287315		0.0862939	-0.0184161	0.189838	0.0194403	0.0449621	0.0211795	4.43891	-0.409592	8.96328	3.62253e-05	0.682387	3.53457e-17	66.1928	4.08896e-16	3.80683e-13	Magnifier
1_205789282_G_A	1	205789282	G	A	rs823080	ENSG00000286619		1.24498	-0.183076	0.280479	0.0411314	0.077446	0.0319323	30.2684	-2.36392	8.78357	2.42985e-44	0.018717	1.25634e-16	63.6986	1.44988e-15	1.34839e-12	Magnifier
9_133788525_A_G	9	133788525	A	G	rs10901302	ENSG00000130720	FIBCD1	0.165902	0.0476468	0.346286	0.0404971	0.0821716	0.0397159	4.09663	0.579845	8.71908	9.4605e-05	0.562441	1.82095e-16	63.0994	1.9653e-15	1.82577e-12	Magnifier
10_50863083_A_C	10	50863083	A	C	rs12264845	ENSG00000070748	CHAT	0.0419233	-0.0436793	0.118796	0.0116377	0.0353803	0.0135874	3.60237	-1.23457	8.7431	0.000535532	0.217887	1.608e-16	61.467	4.50229e-15	4.17813e-12	Magnifier
19_15882788_C_T	19	15882788	C	T	rs3752145	ENSG00000267594	CYP4F24P	-0.429735	-0.087119	0.16594	0.0202433	0.0535527	0.0193664	-21.2285	-1.62679	8.56844	6.12814e-34	0.1048	5.34715e-16	59.6423	1.13764e-14	1.05459e-11	Dampener
19_44293278_T_C	19	44293278	T	C	rs8104447	ENSG00000159871	LYPD5	-0.217436	0.0638359	-0.259201	0.0346759	0.079642	0.0318241	-6.27052	0.801535	-8.1448	2.11615e-08	0.423461	1.01005e-14	55.5814	8.96686e-14	8.30331e-11	Magnifier
2_169729563_G_A	2	169729563	G	A	rs554494	ENSG00000152253	SPC25	-0.34201	0.22871	-0.428451	0.0425632	0.123139	0.0534502	-8.03533	1.85733	-8.01589	2.1894e-12	0.0641751	2.03681e-14	54.9125	1.26016e-13	1.16565e-10	Magnifier
1_110281941_G_A	1	110281941	G	A	rs10735234	ENSG00000134202	GSTM3	0.403398	-0.311847	0.257711	0.0685942	0.0824121	0.0319653	5.88094	-3.78399	8.06222	1.51922e-07	0.00018834	2.07866e-14	53.7559	2.27013e-13	2.0976e-10	Magnifier
4_75719006_C_T	4	75719006	C	T	rs13107535	ENSG00000174808	BTC	-0.572478	-0.713781	0.486297	0.0455865	0.132662	0.0617178	-12.5581	-5.38047	7.87937	2.16006e-18	1.44201e-07	5.25772e-14	53.4444	2.66016e-13	2.45533e-10	Dampener
4_39458051_A_G	4	39458051	A	G	rs2125313	ENSG00000163682	RPL9	-3.30244	-0.507677	0.419238	0.125178	0.127795	0.0527723	-26.382	-3.97259	7.94429	2.24122e-36	9.03406e-05	4.67963e-14	52.8822	3.54167e-13	3.26542e-10	Dampener
20_2285898_AGTCACTG_A	20	2285898	AGTCACTG	A		ENSG00000286022		-0.559866	0.494253	-0.416627	0.0457227	0.134501	0.053135	-12.2448	3.67472	-7.84091	4.76613e-19	0.000278908	6.50618e-14	52.378	4.57827e-13	4.21659e-10	Magnifier
19_45221173_G_T	19	45221173	G	T	rs55710026	ENSG00000266903	CEACAM16-AS1	0.981201	0.0802937	-0.478209	0.0452233	0.083467	0.0621485	21.6968	0.961981	-7.69463	5.77198e-34	0.336771	1.86136e-13	50.8645	9.89678e-13	9.10504e-10	Dampener
21_37507769_C_T	21	37507769	C	T	rs881712	ENSG00000159231	CBR3	0.244779	-0.0702517	0.244651	0.0362878	0.0718618	0.0314998	6.74548	-0.977595	7.76675	2.0268e-09	0.329059	1.28346e-13	50.5001	1.19156e-12	1.09504e-09	Magnifier
12_45402893_T_C	12	45402893	T	C	rs7964973	ENSG00000185610	DBX2	0.236228	0.0517854	-0.174222	0.0253039	0.0497347	0.0222464	9.33563	1.04123	-7.83149	6.73683e-14	0.298606	8.61761e-14	49.6263	1.86007e-12	1.70755e-09	Dampener
19_7953761_G_A	19	7953761	G	A	rs56275926	ENSG00000171017	LRRC8E	0.201069	-0.247602	0.232917	0.0312565	0.0588321	0.0314693	6.43287	-4.20862	7.4014	1.25053e-08	3.37923e-05	1.27998e-12	45.7582	1.33789e-11	1.22685e-08	Magnifier
19_52004551_C_T	19	52004551	C	T	rs3810109	ENSG00000254521	SIGLEC12	-0.133987	0.28768	-0.172324	0.0216883	0.0561677	0.0231067	-6.17783	5.1218	-7.45774	2.48798e-08	5.29447e-07	8.6802e-13	44.9508	2.02043e-11	1.85072e-08	Magnifier
6_37604620_C_T	6	37604620	C	T	rs7748104	ENSG00000112139	MDGA1	-1.22788	-0.872259	0.529673	0.067521	0.200416	0.0736817	-18.1851	-4.35224	7.18866	2.75031e-27	1.82282e-05	5.02681e-12	44.4322	2.63322e-11	2.40939e-08	Dampener
1_6032172_A_G	1	6032172	A	G	rs6694797	ENSG00000131697	NPHP4	-0.325202	-0.289922	0.197398	0.0264057	0.0663041	0.0270528	-12.3156	-4.3726	7.29678	4.1127e-20	1.6691e-05	2.37526e-12	43.7412	3.74805e-11	3.42571e-08	Dampener
1_943687_G_C	1	943687	G	C	rs2465140	ENSG00000272512		-0.635036	-0.206041	0.240881	0.0539476	0.0811111	0.0329303	-11.7714	-2.54023	7.31489	3.97558e-18	0.0115996	2.56759e-12	43.7341	3.76159e-11	3.43433e-08	Dampener
10_133099271_T_C	10	133099271	T	C	rs6482875	ENSG00000176769	TCERG1L	0.312689	-0.233359	0.242612	0.0444595	0.0835959	0.0335478	7.03311	-2.79152	7.23182	6.60367e-10	0.00558897	4.10382e-12	43.631	3.96512e-11	3.61619e-08	Magnifier
22_50555686_A_C	22	50555686	A	C	rs760749	ENSG00000100427	MLC1	0.593529	0.0724482	-0.363466	0.0573754	0.112523	0.0518683	10.3447	0.643854	-7.00748	7.29218e-17	0.520141	1.57581e-11	41.7975	1.01232e-10	9.22223e-08	Dampener
7_107528102_A_G	7	107528102	A	G	rs6965674	ENSG00000273055		-0.445306	-0.334245	0.326243	0.0343119	0.118573	0.0465679	-12.9782	-2.81889	7.00575	1.45744e-22	0.00511225	1.35119e-11	41.658	1.08717e-10	9.89327e-08	Dampener
11_104959663_G_GAT	11	104959663	G	GAT	rs368944336	ENSG00000255221	CARD17	0.188373	-0.60209	0.381216	0.049645	0.142238	0.0547527	3.7944	-4.23297	6.9625	0.000354378	3.01993e-05	1.98849e-11	41.0613	1.47531e-10	1.34106e-07	Magnifier
3_53111704_T_C	3	53111704	T	C	rs1864367	ENSG00000242142	SERBP1P3	0.310811	0.218157	-0.208063	0.0203726	0.0786841	0.0301938	15.2564	2.77257	-6.89092	4.49063e-26	0.00587119	2.7496e-11	39.1635	3.89755e-10	3.53898e-07	Dampener
4_69915999_A_C	4	69915999	A	C	rs7435274	ENSG00000171234	UGT2B7	-0.359434	-0.227283	0.207924	0.0280183	0.073531	0.0303914	-12.8285	-3.09098	6.84156	2.88429e-20	0.00217748	4.25556e-11	38.8139	4.66195e-10	4.22839e-07	Dampener
21_44483772_C_T	21	44483772	C	T	rs234705	ENSG00000274276		0.608039	0.0563264	-0.276224	0.0345564	0.086913	0.0405201	17.5956	0.648078	-6.81696	6.07677e-30	0.517406	4.65095e-11	38.7474	4.82363e-10	4.37021e-07	Dampener
12_96379806_G_A	12	96379806	G	A	rs3213737	ENSG00000084110	HAL	0.548147	0.390696	-0.318909	0.0470421	0.112237	0.0475591	11.6522	3.48101	-6.70552	3.76344e-18	0.000571617	1.00137e-10	37.8804	7.52154e-10	6.807e-07	Dampener
2_113680114_C_T	2	113680114	C	T	rs2708954	ENSG00000125571	IL37	-0.486742	0.118132	-0.793568	0.108484	0.160354	0.121223	-4.48678	0.736694	-6.54638	2.74686e-05	0.461868	2.5962e-10	37.6302	8.55113e-10	7.73022e-07	Magnifier
10_90490627_T_C	10	90490627	T	C	rs10887850	ENSG00000204021	LIPK	0.207133	-0.66958	0.239869	0.0418912	0.0854683	0.0358131	4.94454	-7.83426	6.69779	4.79655e-06	8.21655e-14	1.05972e-10	37.1706	1.08236e-09	9.77369e-07	Magnifier
4_185905039_A_T	4	185905039	A	T	rs4861651	ENSG00000187821	HELT	-0.275638	-0.0931172	0.189216	0.0226702	0.0651562	0.0286313	-12.1586	-1.42914	6.6087	6.57474e-20	0.153929	1.55874e-10	35.9238	2.05185e-09	1.85077e-06	Dampener
18_11693152_T_TAATA	18	11693152	T	TAATA		ENSG00000141404	GNAL	0.249049	-0.219171	0.249995	0.0456484	0.0780309	0.0382177	5.45582	-2.80877	6.54134	8.37304e-07	0.00530379	2.70078e-10	35.2313	2.92775e-09	2.6379e-06	Magnifier
3_50347787_CAGG_C	3	50347787	CAGG	C		ENSG00000114378	HYAL1	-0.659901	0.069895	-0.301892	0.10916	0.0586999	0.0469532	-6.04529	1.19072	-6.42964	5.25694e-08	0.234729	4.9854e-10	34.5918	4.06609e-09	3.65948e-06	Magnifier
5_175572010_C_T	5	175572010	C	T	rs6556241	ENSG00000251623	FAM153B	0.806445	0.546256	-0.422435	0.0925105	0.168109	0.0665268	8.71734	3.24941	-6.34984	1.08686e-12	0.00128986	8.28762e-10	34.2813	4.76935e-09	4.28765e-06	Dampener
7_1209027_T_G	7	1209027	T	G	rs2949184	ENSG00000178381	ZFAND2A	-0.317661	0.0573909	-0.152849	0.0278966	0.0586011	0.0241381	-11.3871	0.979348	-6.33228	6.00207e-18	0.328195	8.67334e-10	31.9245	1.60286e-08	1.43937e-05	Magnifier
9_74927609_C_T	9	74927609	C	T	rs4745183	ENSG00000225434	LINC01504	0.370936	0.0605704	-0.201805	0.034696	0.0805189	0.0324465	10.691	0.75225	-6.21961	6.09471e-17	0.452485	1.63576e-09	31.6218	1.8731e-08	1.68017e-05	Dampener
19_389805_C_T	19	389805	C	T	rs4897965	ENSG00000183186	C2CD4C	0.346423	-0.0135277	-0.23619	0.0315052	0.0397351	0.0383759	10.9957	-0.340448	-6.15465	2.85934e-17	0.73374	2.40962e-09	31.088	2.46589e-08	2.20944e-05	Dampener
5_138132658_AT_A	5	138132658	AT	A		ENSG00000253404	CTNNA1-AS1	-0.574237	-0.38703	0.197854	0.0262863	0.0843172	0.0320918	-21.8455	-4.59017	6.16524	2.50717e-34	6.34283e-06	2.09244e-09	31.0735	2.48445e-08	2.22358e-05	Dampener
7_76138796_C_CAA	7	76138796	C	CAA	rs1363088404	ENSG00000230305		0.751805	0.400563	-0.384042	0.0606804	0.146355	0.0633183	12.3896	2.73692	-6.06525	7.0711e-20	0.00655785	3.83136e-09	30.955	2.64075e-08	2.36083e-05	Dampener
2_191503225_A_G	2	191503225	A	G	rs6731208	ENSG00000284052		0.391645	0.0338834	-0.220637	0.0272632	0.068824	0.0361033	14.3654	0.49232	-6.11127	9.95069e-25	0.622824	2.9171e-09	30.6577	3.07806e-08	2.74871e-05	Dampener
4_185916817_T_C	4	185916817	T	C	rs7694312	ENSG00000248517	LINC02437	-0.550396	-0.340168	0.237098	0.0430444	0.099198	0.0390778	-12.7867	-3.42918	6.06734	3.23299e-21	0.000688259	3.76565e-09	30.4009	3.51359e-08	3.13413e-05	Dampener
5_34651789_T_C	5	34651789	T	C	rs458247	ENSG00000271874		0.771706	0.138219	-0.395705	0.0655156	0.146013	0.066884	11.779	0.946622	-5.91629	1.6026e-19	0.344577	8.87515e-09	29.7711	4.86195e-08	4.332e-05	Dampener
8_8548304_C_T	8	8548304	C	T	rs7819167	ENSG00000253958	CLDN23	-1.03556	-0.232224	0.453038	0.0852301	0.159436	0.0767903	-12.1502	-1.45653	5.89967	1.28903e-19	0.146279	9.85321e-09	29.74	4.94047e-08	4.39701e-05	Dampener
19_36156605_C_T	19	36156605	C	T	rs4806189	ENSG00000105668	UPK1A	2.7408	-0.0299979	0.721266	0.130582	0.184052	0.126996	20.9891	-0.162986	5.67944	4.07423e-33	0.870637	3.13601e-08	28.5502	9.12989e-08	8.11647e-05	Magnifier
19_2787832_T_G	19	2787832	T	G	rs1640266	ENSG00000172006	ZNF554	0.195314	0.0328055	0.166286	0.0242338	0.0603165	0.0279421	8.05956	0.54389	5.95109	3.6875e-12	0.586893	6.91576e-09	28.3367	1.01944e-07	9.05265e-05	Magnifier
8_120869022_G_T	8	120869022	G	T	rs7815122	ENSG00000136982	DSCC1	-0.221882	-0.0719609	0.173833	0.0256637	0.0526896	0.0294895	-8.64575	-1.36575	5.89474	3.58416e-13	0.172991	9.91248e-09	27.5659	1.51831e-07	0.000134674	Dampener
13_76228781_G_A	13	76228781	G	A	rs9593109	ENSG00000261105	LMO7-AS1	-0.427931	-0.127186	0.213722	0.0274875	0.0938107	0.0369021	-15.5682	-1.35578	5.79159	2.76184e-29	0.176089	1.59526e-08	26.9533	2.08432e-07	0.000184671	Dampener
2_21246306_G_C	2	21246306	G	C	rs12714102	ENSG00000084674	APOB	0.20561	0.0726628	-0.113142	0.018298	0.0296541	0.0192847	11.2367	2.45034	-5.86692	1.05878e-17	0.0148216	1.12944e-08	26.2871	2.94251e-07	0.000260412	Dampener
1_152709456_G_T	1	152709456	G	T	rs4845473	ENSG00000172155	LCE1D	-2.55098	-0.400298	0.415186	0.242517	0.175167	0.0745178	-10.5188	-2.28523	5.57163	1.0567e-15	0.0230441	5.90183e-08	26.2639	2.97803e-07	0.000263258	Dampener
3_133451613_C_T	3	133451613	C	T	rs9869311	ENSG00000091513	TF	-0.582679	0.0877186	-0.414	0.0970403	0.190518	0.0739234	-6.0045	0.460422	-5.60039	6.5458e-08	0.645553	4.87691e-08	26.2447	3.00775e-07	0.000265584	Magnifier
7_73248586_C_T	7	73248586	C	T	rs4286826	ENSG00000165171	METTL27	-0.607174	-0.217703	0.198966	0.033464	0.0898968	0.0347387	-18.1441	-2.42171	5.72749	2.05051e-31	0.016007	2.38622e-08	26.2327	3.02647e-07	0.000266934	Dampener
6_42660017_A_G	6	42660017	A	G	rs9394917	ENSG00000112619	PRPH2	0.29348	0.0103278	-0.107899	0.0192228	0.0461029	0.0185722	15.2673	0.224017	-5.80969	1.08419e-24	0.822892	1.57065e-08	26.1053	3.23297e-07	0.000284825	Dampener
3_49938227_C_G	3	49938227	C	G	rs3774758	ENSG00000234667	ACTL11P	-0.10265	-0.0957841	0.0680899	0.010799	0.0307893	0.0118271	-9.50557	-3.11095	5.75709	7.44162e-15	0.00203651	2.03513e-08	24.4055	7.80457e-07	0.000686803	Dampener
7_1088494_T_C	7	1088494	T	C	rs74785791	ENSG00000224079		-0.840361	-0.276106	0.385321	0.0808242	0.103419	0.071864	-10.3974	-2.66978	5.36182	2.37531e-16	0.00800213	1.63433e-07	24.1076	9.1099e-07	0.00080076	Dampener
19_21770143_C_A	19	21770143	C	A	rs55778393	ENSG00000268555		-0.196206	-0.113573	0.122952	0.0212281	0.0522778	0.0220839	-9.24272	-2.17249	5.56748	2.33336e-14	0.0305646	5.62085e-08	23.8378	1.04803e-06	0.000920166	Dampener
19_16022144_A_G	19	16022144	A	G	rs8102331	ENSG00000171903	CYP4F11	-0.5133	0.231981	-0.19441	0.0607171	0.0856434	0.0358521	-8.45396	2.70868	-5.42256	3.5213e-12	0.00715357	1.23975e-07	23.1816	1.47403e-06	0.00129272	Magnifier
4_80491820_T_C	4	80491820	T	C	rs2165387	ENSG00000250334	LINC00989	-0.278369	-0.323654	0.186039	0.0304364	0.0927353	0.0344439	-9.14592	-3.49009	5.40121	8.69906e-14	0.00055288	1.33742e-07	23.0319	1.59338e-06	0.0013958	Dampener
8_42157902_T_C	8	42157902	T	C	rs2272733	ENSG00000070501	POLB	-0.535346	0.424169	-0.216774	0.0457293	0.102098	0.0405891	-11.7069	4.15453	-5.3407	1.0671e-17	4.26316e-05	1.83427e-07	22.7757	1.82055e-06	0.00159298	Magnifier
19_54657069_C_T	19	54657069	C	T	rs42318	ENSG00000167608	TMC4	0.856379	0.480451	-0.353322	0.0722854	0.165208	0.067199	11.8472	2.90817	-5.25785	1.08241e-18	0.00390311	2.74436e-07	22.7748	1.82136e-06	0.00159298	Dampener
12_31240622_C_G	12	31240622	C	G	rs7308494	ENSG00000177359		-0.490199	0.365396	-0.331065	0.0763627	0.155871	0.0630906	-6.41936	2.34422	-5.24745	2.64655e-08	0.0197261	2.88768e-07	22.6948	1.8988e-06	0.00165765	Magnifier
2_74690378_C_T	2	74690378	C	T	rs1063588	ENSG00000115274	INO80B	-0.179345	0.112855	-0.159092	0.0267134	0.0594721	0.0296879	-6.7137	1.89762	-5.35881	3.41626e-09	0.0586229	1.57877e-07	22.4402	2.16784e-06	0.00189036	Magnifier
10_82019997_T_G	10	82019997	T	G	rs3844126	ENSG00000151224	MAT1A	-0.591602	-0.638003	0.321425	0.0690245	0.148468	0.0625494	-8.57091	-4.29724	5.13874	1.5506e-12	2.33996e-05	4.90001e-07	21.6681	3.2413e-06	0.00282317	Dampener
12_109830241_T_G	12	109830241	T	G	rs6606707	ENSG00000139445	FOXN4	-0.13106	-0.108505	0.0917207	0.014755	0.0363135	0.017096	-8.88242	-2.98799	5.36502	5.05419e-13	0.00303575	1.59974e-07	21.3389	3.84838e-06	0.00334809	Dampener
7_142326607_C_T	7	142326607	C	T	rs17260	ENSG00000211747	TRBV20-1	-0.842154	0.480518	-0.37507	0.0614224	0.182773	0.0755878	-13.7109	2.62904	-4.96205	8.13132e-22	0.00898044	1.1511e-06	20.5104	5.93086e-06	0.00515392	Magnifier
22_24255296_C_T	22	24255296	C	T	rs4822455	ENSG00000099984	GSTT2	-0.984887	-0.363579	0.289633	0.105916	0.149854	0.0575342	-9.29871	-2.42621	5.03409	9.94844e-14	0.015873	8.5101e-07	20.4116	6.24515e-06	0.00542079	Dampener
19_44293278_T_C	19	44293278	T	C	rs8104447	ENSG00000268601		-0.249667	-0.0346836	-0.195184	0.0425794	0.0964725	0.0385547	-5.86357	-0.359518	-5.06251	1.02395e-07	0.719461	7.18562e-07	20.0839	7.41169e-06	0.00642593	Magnifier
8_130751267_T_C	8	130751267	T	C	rs4345520	ENSG00000229140	CCDC26	-0.165553	0.0974505	-0.162363	0.0367758	0.082026	0.0317007	-4.50168	1.18804	-5.12176	2.09415e-05	0.235739	5.39305e-07	20.0122	7.69485e-06	0.00666374	Magnifier
1_38284616_G_C	1	38284616	G	C	rs12760154	ENSG00000204084	INPP5B	0.214937	-0.0105914	0.116275	0.0240257	0.0478685	0.0224623	8.94612	-0.221261	5.17646	1.82222e-13	0.825039	4.1757e-07	19.9089	8.12217e-06	0.00702568	Magnifier
2_190526205_C_T	2	190526205	C	T	rs2289226	ENSG00000128699	ORMDL1	-0.344884	-0.169209	0.160971	0.0295476	0.0798918	0.0316901	-11.6721	-2.11798	5.07954	4.91322e-18	0.0349704	6.61977e-07	19.8726	8.27799e-06	0.00715218	Dampener
3_46556948_T_G	3	46556948	T	G	rs17030627	ENSG00000012223	LTF	0.697173	-0.932634	0.562257	0.124943	0.322241	0.118895	5.57992	-2.89421	4.72901	3.84457e-07	0.00406975	3.45003e-06	19.2922	1.12166e-05	0.00967993	Magnifier
2_114399145_G_A	2	114399145	G	A	rs73955042	ENSG00000236397	DDX11L2	0.483108	-0.123431	0.165305	0.0682685	0.0808583	0.0329999	7.07658	-1.52651	5.00927	1.13734e-09	0.127983	9.53517e-07	19.2586	1.14156e-05	0.00984022	Magnifier
21_45525685_G_A	21	45525685	G	A	rs1051981	ENSG00000280071		0.874218	0.235464	-0.137877	0.0375447	0.0702578	0.0282895	23.2847	3.35142	-4.87379	1.27689e-33	0.00090853	1.79561e-06	17.6711	2.62587e-05	0.0226088	Dampener
19_43815568_C_A	19	43815568	C	A	rs8113515	ENSG00000243137	PSG4	-2.2327	-0.466685	0.275828	0.164266	0.155731	0.0589261	-13.5919	-2.99674	4.68091	2.14576e-20	0.00297472	4.47354e-06	17.3396	3.12604e-05	0.0268839	Dampener
7_64311557_G_A	7	64311557	G	A	rs6980403	ENSG00000213640	EEF1DP4	-0.413191	-0.199307	0.186736	0.0400944	0.0768559	0.0396566	-10.3054	-2.59325	4.70883	6.97137e-17	0.00995261	3.76361e-06	16.8455	4.05486e-05	0.0348312	Dampener
19_17358133_G_A	19	17358133	G	A	rs3826729	ENSG00000160113	NR2F6	-0.117426	0.0948779	-0.0893875	0.0172493	0.0485478	0.0183213	-6.8076	1.95432	-4.87888	2.30268e-09	0.0515514	1.7143e-06	16.7573	4.24782e-05	0.0364463	Magnifier
4_68521207_A_T	4	68521207	A	T	rs9997057	ENSG00000270228		0.0554387	0.0308353	0.0810086	0.0128447	0.0231305	0.0165615	4.31609	1.3331	4.89139	4.72128e-05	0.183429	1.57857e-06	16.4987	4.86846e-05	0.0417227	Magnifier
12_48885692_T_C	12	48885692	T	C	rs2731105	ENSG00000177627	C12orf54	0.254961	-0.320117	0.280608	0.0564922	0.123709	0.0617718	4.51321	-2.58766	4.54265	2.10953e-05	0.0101102	7.89378e-06	16.3412	5.29007e-05	0.045283	Magnifier
5_32325591_C_T	5	32325591	C	T	rs2963968	ENSG00000150712	MTMR12	-0.0989217	0.12552	-0.093481	0.0198136	0.0538292	0.0195236	-4.99261	2.33182	-4.7881	3.73149e-06	0.0203638	2.65998e-06	16.0273	6.24347e-05	0.0533816	Magnifier
12_54531264_C_T	12	54531264	C	T	rs769372	ENSG00000248265	FLJ12825	0.213286	0.0324161	-0.0702124	0.0233613	0.0385657	0.0145832	9.12987	0.84054	-4.81462	1.10155e-13	0.401293	2.37191e-06	15.85	6.85662e-05	0.0585555	Dampener
9_21040145_G_C	9	21040145	G	C	rs10757177	ENSG00000188921	HACD4	-0.202057	-0.0939601	0.0950285	0.0246836	0.0428386	0.0201547	-8.18585	-2.19335	4.71494	6.48896e-12	0.0290532	3.73598e-06	15.6087	7.78963e-05	0.0664455	Dampener
1_1846357_G_A	1	1846357	G	A	rs2748988	ENSG00000178821	TMEM52	0.350721	0.166012	-0.167162	0.0402168	0.0954266	0.0367189	8.72075	1.73968	-4.55249	1.30274e-13	0.0829248	7.66151e-06	15.3409	8.97503e-05	0.0764672	Dampener
19_28259908_T_C	19	28259908	T	C	rs11671795	ENSG00000261770		0.319614	0.0372744	-0.0907871	0.0183079	0.0296664	0.0193198	17.4577	1.25645	-4.69916	1.94281e-27	0.209894	3.98737e-06	15.3255	9.04864e-05	0.0770039	Dampener
11_57311754_G_T	11	57311754	G	T	rs2848638	ENSG00000214872	SMTNL1	0.157007	-0.0970354	0.106393	0.0210171	0.0531006	0.023	7.47047	-1.82739	4.62579	5.21608e-11	0.0685998	5.44934e-06	15.0998	0.000101972	0.0866764	Magnifier
1_43415465_G_T	1	43415465	G	T	rs2297976	ENSG00000227533	SLC2A1-DT	0.474935	0.0546277	-0.16163	0.0296182	0.0662497	0.0358411	16.0352	0.824573	-4.50962	2.42872e-26	0.410237	9.14446e-06	14.8928	0.000113799	0.0966152	Dampener
7_72213483_A_G	7	72213483	A	G	rs6973267	ENSG00000277149	TYW1B	0.713171	-0.0580612	0.108854	0.0274147	0.0537617	0.0236856	26.0142	-1.07997	4.5958	1.95753e-36	0.281029	6.41855e-06	14.8347	0.000117358	0.0995192	Magnifier
19_36758494_G_T	19	36758494	G	T	rs7253462	ENSG00000267053		0.344057	0.23066	-0.159281	0.0419781	0.0790888	0.0355191	8.1961	2.91647	-4.48437	4.21553e-12	0.00380262	1.04466e-05	14.6647	0.000128431	0.108781	Dampener
7_99974968_G_A	7	99974968	G	A	rs6975563	ENSG00000121716	PILRB	0.403113	-0.0492722	0.124682	0.0332202	0.0563208	0.0276092	12.1346	-0.874849	4.51593	5.29285e-19	0.382346	9.08947e-06	14.4602	0.000143153	0.121107	Magnifier
19_54749060_C_T	19	54749060	C	T	rs11668526	ENSG00000244482	LILRA6	-0.361276	0.277925	-0.194048	0.0469161	0.117237	0.0440201	-7.70047	2.37062	-4.40817	6.36948e-11	0.0183841	1.44646e-05	14.4476	0.00014411	0.121773	Magnifier
1_23700811_C_T	1	23700811	C	T	rs9887921	ENSG00000125945	ZNF436	0.277162	0.0501097	-0.136213	0.0303896	0.0457098	0.030503	9.12028	1.09626	-4.46554	4.8388e-14	0.273817	1.12564e-05	14.1481	0.000168964	0.142605	Dampener
12_31240334_C_T	12	31240334	C	T	rs10743750	ENSG00000013573	DDX11	-0.371998	-0.252544	0.111201	0.0301598	0.0608699	0.0246593	-12.3342	-4.14892	4.50949	2.79064e-17	4.3849e-05	9.30982e-06	14.1137	0.000172087	0.145069	Dampener
11_60161528_T_TA	11	60161528	T	TA	rs1234698431	ENSG00000166928	MS4A14	0.177013	-0.0547653	0.157905	0.0354516	0.08717	0.0359267	4.9931	-0.628258	4.39521	2.83389e-06	0.53029	1.52849e-05	13.952	0.000187542	0.15791	Magnifier
19_4359525_A_G	19	4359525	A	G	rs12462529	ENSG00000267769		-0.497981	-0.126074	0.194585	0.043471	0.0997023	0.0449757	-11.4555	-1.2645	4.32644	9.12757e-18	0.207005	2.0616e-05	13.8939	0.00019343	0.162675	Dampener
7_564213_G_A	7	564213	G	A	rs62433864	ENSG00000223855	PDGFA-DT	0.421194	0.0568693	-0.181461	0.0367595	0.0637857	0.0414973	11.4581	0.891568	-4.37284	9.89183e-20	0.373298	1.65608e-05	13.8374	0.000199328	0.167436	Dampener
7_155103374_A_G	7	155103374	A	G	rs60945883	ENSG00000273117	INSIG1-DT	0.245338	0.0662775	-0.147135	0.0300138	0.088746	0.033734	8.17415	0.746822	-4.36162	1.07961e-11	0.455731	1.76396e-05	13.6134	0.00022458	0.188423	Dampener
3_24443954_T_A	3	24443954	T	A	rs13065876	ENSG00000151090	THRB	0.09866	-0.224889	0.134462	0.022007	0.0804376	0.0306773	4.48313	-2.79581	4.3831	2.27809e-05	0.00547766	1.57426e-05	13.5943	0.000226877	0.190123	Magnifier
11_119018023_T_C	11	119018023	T	C	rs1168815	ENSG00000172273	HINFP	-0.165418	-0.114161	0.0964925	0.018779	0.0557278	0.02183	-8.80867	-2.04855	4.42017	1.35285e-13	0.0413162	1.34949e-05	13.2117	0.000278201	0.232854	None
2_85545490_T_C	2	85545490	T	C	rs7428	ENSG00000246575		-0.24667	-0.137289	0.145938	0.0276395	0.0902412	0.0338988	-8.92455	-1.52136	4.30511	1.54052e-12	0.129143	2.22514e-05	13.1593	0.000286102	0.239181	None
1_89475930_G_<CN0>	1	89475930	G	<CN0>	rs559773277	ENSG00000117226	GBP3	-0.683367	-0.102442	-0.162194	0.03784	0.0811147	0.0379166	-18.0594	-1.26292	-4.27764	2.5339e-30	0.207567	2.51169e-05	13.1394	0.000289153	0.241442	None
1_156147558_C_T	1	156147558	C	T	rs3738581	ENSG00000196189	SEMA4A	0.261672	0.110187	-0.10381	0.0287262	0.049001	0.0236975	9.10919	2.24868	-4.3806	1.53009e-13	0.0252701	1.6452e-05	13.015	0.000309006	0.257711	None
12_10132283_C_T	12	10132283	C	T	rs7313235	ENSG00000172322	CLEC12A	0.697616	0.120933	-0.185641	0.045109	0.0874639	0.0440749	15.4651	1.38266	-4.21193	3.64126e-25	0.167771	3.33499e-05	12.9338	0.000322697	0.268806	None
1_1812688_A_G	1	1812688	A	G	rs6603803	ENSG00000231050	GNB1-DT	0.157658	-0.0233337	-0.101987	0.01964	0.0605059	0.0232919	8.02741	-0.385643	-4.37862	2.27373e-12	0.700016	1.61019e-05	12.797	0.000347182	0.288856	None
11_614864_C_T	11	614864	C	T	rs1061501	ENSG00000185507	IRF7	-0.661951	0.419749	-0.341968	0.0954435	0.212048	0.0855096	-6.93553	1.9795	-3.99917	8.04887e-10	0.0486513	7.97564e-05	12.578	0.000390311	0.324349	None
22_45731050_A_G	22	45731050	A	G	rs2350629	ENSG00000100376	FAM118A	-1.59093	0.349838	-0.179302	0.0655673	0.101724	0.0430369	-24.2641	3.43911	-4.16625	4.44476e-35	0.000669674	4.0927e-05	12.4818	0.000410929	0.341071	None
1_170633896_T_C	1	170633896	T	C	rs659580	ENSG00000271811		0.644935	0.22235	-0.192986	0.0854829	0.114657	0.0467638	7.54461	1.93927	-4.12682	1.32333e-10	0.0534481	4.82631e-05	12.2604	0.000462671	0.383554	None
6_138142737_A_G	6	138142737	A	G	rs2788289	ENSG00000237499	WAKMAR2	-0.475812	-0.0788461	0.164328	0.0450239	0.103011	0.0393416	-10.568	-0.765412	4.17694	1.36195e-14	0.444631	3.90194e-05	12.2254	0.000471439	0.390351	None
11_72463462_G_A	11	72463462	G	A	rs58249351	ENSG00000186635	ARAP1	0.162644	-0.0864445	0.129299	0.0310658	0.061003	0.0306177	5.23547	-1.41705	4.22302	1.53797e-06	0.157493	3.18733e-05	12.2139	0.000474338	0.392278	None
10_77020330_G_A	10	77020330	G	A	rs1259514	ENSG00000226051	ZNF503-AS1	-0.441343	0.329543	-0.22082	0.0519785	0.134942	0.0543225	-8.49088	2.44211	-4.06498	7.86756e-13	0.0151544	6.05351e-05	12.1574	0.000488924	0.403851	None
10_123685862_C_A	10	123685862	C	A	rs11200264	ENSG00000226864	ATE1-AS1	-0.250051	-0.166225	0.12275	0.0223725	0.0689163	0.0291976	-11.1767	-2.41199	4.2041	7.98231e-18	0.0164145	3.39604e-05	12.014	0.000528033	0.435627	None
8_17680676_A_G	8	17680676	A	G	rs430371	ENSG00000253671		-0.261969	-0.090914	0.136148	0.0256102	0.0822961	0.0328623	-10.2291	-1.10472	4.14297	1.71113e-16	0.270095	4.3605e-05	11.7378	0.000612428	0.50464	None
1_19945189_A_G	1	19945189	A	G	rs1770489	ENSG00000270136	MICOS10-NBL1	-0.417635	0.164784	-0.377435	0.0667995	0.194655	0.0979397	-6.25208	0.846544	-3.85375	1.94163e-08	0.397854	0.000140073	11.7358	0.000613097	0.50464	None
11_130750642_A_C	11	130750642	A	C	rs2298566	ENSG00000120451	SNX19	-0.276825	-0.188898	0.103549	0.0325453	0.0612268	0.0245501	-8.50586	-3.08521	4.21789	1.61028e-12	0.00222526	3.2726e-05	11.7051	0.000623293	0.512347	None
1_82178734_T_C	1	82178734	T	C	rs11163352	ENSG00000215875	ST13P20	-0.0937845	0.0597373	-0.113963	0.0215035	0.0678093	0.0271447	-4.36136	0.880961	-4.19836	3.67449e-05	0.378989	3.47938e-05	11.6719	0.000634522	0.520943	None
2_88469863_G_C	2	88469863	G	C	rs6547758	ENSG00000144115	THNSL2	1.22123	0.0380913	-0.105252	0.068774	0.0653936	0.0250506	17.7571	0.582493	-4.20157	2.28905e-27	0.560699	3.55439e-05	11.5929	0.000662033	0.542867	None
12_11158728_C_G	12	11158728	C	G	rs10772414	ENSG00000275778		-0.60682	-0.258478	0.172829	0.030405	0.105662	0.042735	-19.9579	-2.44627	4.0442	3.71918e-59	0.0149419	6.50457e-05	11.5513	0.000677031	0.554488	None
4_25164735_T_C	4	25164735	T	C	rs62411567	ENSG00000281501	SEPSECS-AS1	-0.493274	0.30666	-0.272796	0.0445076	0.112204	0.0697269	-11.0829	2.73305	-3.91235	1.44423e-24	0.0066042	0.000110457	11.5252	0.000686591	0.561631	None
19_9312256_C_T	19	9312256	C	T	rs73498852	ENSG00000188000	OR7D2	0.669249	0.0129065	-0.104294	0.0556889	0.0250858	0.0250732	12.0176	0.514495	-4.15959	1.13453e-18	0.607304	4.209e-05	11.3356	0.000760338	0.621196	None
5_36954812_G_A	5	36954812	G	A	rs292182	ENSG00000285967	NIPBL-DT	0.222021	0.0827076	-0.0938506	0.0193739	0.0598	0.0226032	11.4598	1.38307	-4.15209	1.35094e-19	0.167615	4.2226e-05	11.1224	0.000852933	0.695993	None
9_112297704_G_A	9	112297704	G	A	rs7043236	ENSG00000213539	YBX1P6	-0.357308	-0.178482	0.128148	0.0314264	0.0782752	0.0316507	-11.3697	-2.28019	4.04881	2.51359e-18	0.0232704	6.4897e-05	10.9779	0.000922052	0.751472	None
20_1462151_C_T	20	1462151	C	T	rs6135060	ENSG00000196209	SIRPB2	-0.307579	0.0834588	-0.144377	0.0431389	0.0708688	0.0360572	-7.12995	1.17765	-4.0041	4.82204e-10	0.239826	7.75163e-05	10.8625	0.00098129	0.79877	None
7_55881917_A_G	7	55881917	A	G	rs1605029	ENSG00000146733	PSPH	0.408393	-0.0558586	-0.124035	0.0451385	0.0691687	0.0307495	9.04755	-0.807571	-4.03372	4.60844e-13	0.420003	7.00328e-05	10.7823	0.00102473	0.833103	None
2_108912673_C_A	2	108912673	C	A	rs13410305	ENSG00000198203	SULT1C2	0.345392	0.0901734	-0.108649	0.0203271	0.0596358	0.0267122	16.9917	1.51207	-4.06741	4.56442e-26	0.131481	5.95096e-05	10.6268	0.0011146	0.905056	None
3_254202_C_T	3	254202	C	T	rs17263957	ENSG00000224318	CHL1-AS2	0.383833	0.17475	-0.240616	0.046281	0.0867615	0.0629203	8.29353	2.01414	-3.82413	1.86319e-13	0.0448073	0.000157303	10.5453	0.00116482	0.944666	None
3_137851198_T_C	3	137851198	T	C	rs2724692	ENSG00000118017	A4GNT	0.121782	0.0857615	-0.056879	0.0143161	0.0366034	0.0135264	8.50661	2.34299	-4.20504	1.59988e-12	0.0197661	3.4417e-05	10.3729	0.00127881	1	None
11_1996297_G_A	11	1996297	G	A	rs217219	ENSG00000214026	MRPL23	-0.916544	0.0716526	-0.124076	0.104589	0.0561	0.0311425	-8.76332	1.27723	-3.98413	1.23491e-12	0.202579	8.6436e-05	10.3293	0.00130932	1	None
6_149943918_C_T	6	149943918	C	T	rs10747275	ENSG00000120253	NUP43	-0.14807	0.0749628	-0.0957254	0.0215089	0.064325	0.0236085	-6.88411	1.16538	-4.0547	3.6719e-09	0.244745	6.32095e-05	10.2759	0.00134776	1	None
7_38414417_G_A	7	38414417	G	A	rs62445059	ENSG00000228668	TRGV5P	0.653802	-0.272724	0.242185	0.0813983	0.131174	0.0645304	8.03213	-2.0791	3.75304	1.11551e-11	0.0384608	0.000209724	10.0961	0.0014858	1	None
3_150306490_T_C	3	150306490	T	C	rs2868946	ENSG00000144895	EIF2A	0.310395	0.167604	-0.0912026	0.0181592	0.0573777	0.0227051	17.093	2.92107	-4.01683	2.82348e-28	0.00373592	7.30755e-05	10.0746	0.00150326	1	None
7_128580048_A_T	7	128580048	A	T	rs3778751	ENSG00000128604	IRF5	0.174838	-0.178023	0.0927229	0.0239479	0.0643041	0.0234966	7.30077	-2.76845	3.94623	2.42941e-10	0.00597312	9.82369e-05	9.60145	0.00194424	1	None
7_23138474_C_T	7	23138474	C	T	rs7787110	ENSG00000230042	AK3P3	-0.351779	-0.0901	0.130204	0.0343693	0.0843321	0.0338012	-10.2353	-1.0684	3.85204	6.88927e-16	0.286172	0.000142486	9.57935	0.00196778	1	None
8_10679087_C_T	8	10679087	C	T	rs2409652	ENSG00000258724	PINX1	-0.37714	0.178508	-0.282874	0.0709726	0.16237	0.0785111	-5.31388	1.09939	-3.60298	9.42044e-07	0.272436	0.000365018	9.52366	0.0020284	1	None
20_43311705_G_T	20	43311705	G	T	rs874386	ENSG00000283440	LINC01260	-0.806192	-0.293722	0.198866	0.0508014	0.131649	0.0538673	-15.8695	-2.23109	3.69178	1.13662e-24	0.0263774	0.000263266	9.39426	0.00217666	1	None
13_24436475_C_T	13	24436475	C	T	rs11551114	ENSG00000205863	C1QTNF9B	-0.570604	-0.0123972	0.223902	0.0764738	0.0914296	0.0612122	-7.46144	-0.135592	3.6578	4.80898e-10	0.892237	0.000301798	9.37557	0.00219896	1	None
5_176084160_A_G	5	176084160	A	G	rs4868678	ENSG00000048140	TSPAN17	-0.179443	-0.109661	0.0742572	0.0206825	0.0451242	0.0188468	-8.67606	-2.43019	3.94005	3.08156e-13	0.0156775	0.000101463	9.10267	0.00255236	1	None
8_144663075_G_A	8	144663075	G	A	rs1809148	ENSG00000147813	NAPRT	-0.369935	0.0676591	-0.105726	0.0500011	0.0522692	0.0275092	-7.39854	1.29443	-3.84329	2.26016e-10	0.196548	0.000149504	9.09254	0.00256654	1	None
6_166750452_A_G	6	166750452	A	G	rs7771603	ENSG00000286760		-0.101034	-0.00608056	0.0581927	0.0124213	0.0289896	0.0146608	-8.13395	-0.20975	3.96928	5.32358e-12	0.833996	8.98258e-05	8.80059	0.00301133	1	None
6_150213499_A_G	6	150213499	A	G	rs7742692	ENSG00000203722	RAET1G	0.432315	0.197187	-0.143485	0.0409778	0.0929025	0.0387233	10.55	2.12252	-3.7054	3.63957e-16	0.0345987	0.000250064	8.59483	0.00337119	1	None
8_10584212_C_T	8	10584212	C	T	rs10100209	ENSG00000248896		-0.323248	0.126747	-0.16208	0.0425093	0.117031	0.0452574	-7.60415	1.08302	-3.5813	5.62186e-11	0.279631	0.000397316	8.24188	0.00409346	1	None
1_228426311_ACG_A	1	228426311	ACG	A	rs764899585	ENSG00000154358	OBSCN	-0.315595	0.239383	-0.135868	0.0395831	0.0987629	0.0374225	-7.97297	2.42382	-3.63064	2.71876e-11	0.0159505	0.000333578	8.19631	0.00419758	1	None
1_150712198_GAA_GAAA	1	150712198	GAA	GAAA	rs1652706098	ENSG00000143457	GOLPH3L	0.233006	0.0521996	0.109958	0.0289993	0.0774144	0.0299856	8.03488	0.674287	3.66703	1.24885e-11	0.500633	0.000289531	8.03485	0.00458859	1	None
2_241821504_C_T	2	241821504	C	T	rs9288742	ENSG00000172478	MAB21L4	-0.218919	0.122316	-0.117584	0.0300199	0.0816249	0.0323732	-7.29247	1.49851	-3.63213	2.15471e-10	0.135002	0.00032744	7.92925	0.00486418	1	None
19_36230174_T_C	19	36230174	T	C	rs12459634	ENSG00000161265	U2AF1L4	0.191777	-0.0425635	0.106899	0.0293805	0.050465	0.0292401	6.52735	-0.843426	3.65591	1.5545e-08	0.399659	0.000304381	7.91321	0.00490752	1	None
21_45642363_G_A	21	45642363	G	A	rs12482807	ENSG00000160223	ICOSLG	0.177982	-0.149819	0.0964622	0.0279321	0.060371	0.0260194	6.37196	-2.48164	3.70732	1.81046e-08	0.0136177	0.000249562	7.90834	0.00492073	1	None
21_35819063_T_C	21	35819063	T	C	rs3453	ENSG00000180509	KCNE1	-0.141714	-0.108585	0.0811577	0.0159033	0.0555311	0.0217779	-8.91095	-1.95539	3.7266	8.5398e-14	0.0513889	0.000228605	7.83345	0.00512881	1	None
4_187123784_T_C	4	187123784	T	C	rs6552962	ENSG00000145476	CYP4V2	-0.214353	0.210686	-0.101866	0.0368146	0.0647822	0.0277826	-5.8225	3.25223	-3.66655	1.10814e-07	0.00127485	0.000290836	7.72761	0.00543825	1	None
6_42928461_C_T	6	42928461	C	T	rs10948059	ENSG00000124587	PEX6	0.412467	-0.164189	0.0836866	0.0380781	0.0535477	0.0225815	10.8321	-3.06622	3.70597	1.89671e-16	0.00237432	0.000252939	7.66361	0.00563457	1	None
6_167385623_T_C	6	167385623	T	C	rs1130033	ENSG00000026297	RNASET2	0.210752	0.090665	0.0771828	0.0254567	0.0552409	0.020774	8.27884	1.64126	3.71535	5.80729e-12	0.101798	0.000242206	7.6259	0.00575359	1	None
9_123593159_C_T	9	123593159	C	T	rs12684934	ENSG00000226752	CUTALP	-0.651119	-0.130128	0.111497	0.0309592	0.0727482	0.031007	-21.0315	-1.78875	3.59588	2.17996e-32	0.0746303	0.000377158	7.50363	0.00615748	1	None
19_9536418_C_T	19	9536418	C	T	rs10406056	ENSG00000174652	ZNF266	0.355397	-0.0988066	0.0771652	0.0210881	0.0526844	0.020984	16.853	-1.87544	3.67734	3.75199e-27	0.061683	0.000277739	7.40232	0.00651398	1	None
7_73184435_G_C	7	73184435	G	C	rs7084	ENSG00000225969	ABHD11-AS1	-0.268524	-0.334182	0.133868	0.0347632	0.0962965	0.0383116	-7.72437	-3.47034	3.4942	1.75149e-11	0.000593122	0.000545367	7.33711	0.00675453	1	None
19_29757697_G_A	19	29757697	G	A	rs2193516	ENSG00000287272		-0.0891718	-0.0664981	0.0466929	0.0112457	0.0308176	0.0122583	-7.92944	-2.1578	3.8091	1.42217e-11	0.0317008	0.00016818	7.251	0.00708615	1	None
20_44043228_G_A	20	44043228	G	A	rs2251212	ENSG00000244274	DBNDD2	0.283236	-0.0848005	0.0848088	0.0307288	0.0475976	0.0234465	9.2173	-1.78161	3.61712	1.22329e-13	0.0758522	0.000351087	7.20482	0.00727082	1	None
13_51645674_A_C	13	51645674	A	C	rs4605050	ENSG00000123201	GUCY1B2	-1.05701	-0.425613	0.184384	0.0933077	0.141896	0.0552811	-11.3282	-2.99947	3.3354	2.60374e-17	0.00294061	0.00096357	7.02424	0.00804135	1	None
3_23150308_C_A	3	23150308	C	A	rs9826624	ENSG00000182247	UBE2E2	0.185914	0.160701	-0.106241	0.0249211	0.075645	0.0299666	7.4601	2.12442	-3.54532	1.06934e-10	0.0344244	0.000452421	7.02037	0.00805875	1	None
4_3024044_C_T	4	3024044	C	T	rs2471325	ENSG00000125388	GRK4	-0.204643	0.19487	-0.137252	0.0288885	0.0851086	0.0400008	-7.0839	2.28967	-3.43122	3.79806e-10	0.0226783	0.000676687	7.00614	0.00812307	1	None
18_77922913_A_C	18	77922913	A	C	rs2090672	ENSG00000267270	PARD6G-AS1	0.201264	0.0288321	0.132643	0.0285476	0.0696412	0.0386404	7.05011	0.414009	3.43274	7.23699e-10	0.67914	0.000675762	6.93872	0.00843494	1	None
19_54799083_A_G	19	54799083	A	G	rs380267	ENSG00000131042	LILRB2	0.734139	-0.237284	0.231902	0.0929529	0.14041	0.0714757	7.89798	-1.68993	3.24449	1.21156e-11	0.092084	0.0013061	6.92228	0.00851282	1	None
7_30746690_A_C	7	30746690	A	C	rs757857	ENSG00000106113	CRHR2	-0.178067	-0.092883	0.0857955	0.0201272	0.0610468	0.0239823	-8.84708	-1.5215	3.57745	3.23592e-13	0.129129	0.00040234	6.90714	0.00858522	1	None
13_114012934_A_G	13	114012934	A	G	rs7317764	ENSG00000139835	GRTP1	-0.109349	-0.0656109	-0.0686666	0.0212474	0.0466136	0.0188393	-5.14645	-1.40755	-3.64487	2.03363e-06	0.160302	0.000314096	6.90452	0.0085978	1	None
19_3762698_C_T	19	3762698	C	T	rs13960	ENSG00000183617	MRPL54	0.214231	0.0151585	-0.0706039	0.0173925	0.0471276	0.0194687	12.3174	0.321648	-3.62654	1.11309e-19	0.747934	0.000334311	6.88791	0.00867805	1	None
12_75785100_C_T	12	75785100	C	T	rs11180483	ENSG00000180481	GLIPR1L2	-0.304823	-0.146482	0.109635	0.022677	0.0763959	0.0316317	-13.4419	-1.9174	3.46598	1.18782e-22	0.0560481	0.000598021	6.76041	0.00932023	1	None
2_27323385_C_T	2	27323385	C	T	rs1131375	ENSG00000138030	KHK	0.328516	-0.0400375	-0.117108	0.0298591	0.0767854	0.0339193	11.0022	-0.52142	-3.45255	5.43628e-18	0.602437	0.000630726	6.68998	0.00969565	1	None
1_26357656_C_A	1	26357656	C	A	rs2736831	ENSG00000284309		0.194318	0.145366	-0.10071	0.0258559	0.0729271	0.0288815	7.51543	1.99331	-3.48699	1.24114e-10	0.0470856	0.000558063	6.66611	0.00982636	1	None
22_42659964_G_A	22	42659964	G	A	rs4822099	ENSG00000205702	CYP2D7	0.974765	-0.133768	0.198623	0.0733576	0.0652761	0.0607959	13.2879	-2.04926	3.26705	3.22255e-22	0.0412953	0.00121056	6.65336	0.00989688	1	None
11_45279388_CG_C	11	45279388	CG	C	rs1022350510	ENSG00000019505	SYT13	-0.133492	-0.0887509	0.0611726	0.0139206	0.0434235	0.0168735	-9.58956	-2.04384	3.62538	4.06156e-14	0.0417846	0.000335924	6.60468	0.0101711	1	None
20_43853153_T_G	20	43853153	T	G	rs2071651	ENSG00000124107	SLPI	0.39282	-0.0780983	0.20791	0.0652785	0.128893	0.0645061	6.0176	-0.605917	3.2231	7.89231e-08	0.545018	0.00140275	6.57465	0.0103441	1	None
7_22894735_A_T	7	22894735	A	T	rs3757447	ENSG00000228649	SNHG26	0.487286	-0.311614	0.123982	0.0589678	0.0944259	0.0365354	8.26359	-3.30009	3.39346	1.14313e-11	0.0010902	0.000788085	6.56793	0.0103833	1	None
8_130733723_T_C	8	130733723	T	C	rs4733557	ENSG00000285108		-0.456591	-0.0141229	-0.108722	0.0478228	0.0802058	0.031682	-9.54756	-0.176083	-3.43166	1.34667e-14	0.860352	0.000687766	6.47151	0.0109617	1	None
2_75913595_A_G	2	75913595	A	G	rs13391581	ENSG00000270696		0.258467	-0.0667044	0.154549	0.0434003	0.0931883	0.0468897	5.95542	-0.715803	3.29601	7.99655e-08	0.474645	0.00109479	6.41964	0.0112865	1	None
3_195652708_T_C	3	195652708	T	C	rs6783079	ENSG00000207650	MIR570	0.819542	0.585585	-0.342647	0.104108	0.30328	0.113799	7.87204	1.93084	-3.01097	1.87258e-11	0.0544095	0.00282448	6.41193	0.0113356	1	None
20_31425069_A_G	20	31425069	A	G	rs410488	ENSG00000101367	MAPRE1	0.127811	0.036184	-0.0469241	0.0151192	0.0309029	0.0128781	8.45356	1.17089	-3.64372	4.30076e-12	0.242575	0.000316063	6.18606	0.012876	1	None
3_156880573_T_C	3	156880573	T	C	rs4608646	ENSG00000244515	KRT18P34	-0.10699	0.015249	-0.0848921	0.0189385	0.0450543	0.0246787	-5.64933	0.338458	-3.43989	2.00141e-07	0.735233	0.000658596	6.06751	0.0137691	1	None
5_140566244_A_G	5	140566244	A	G	rs6580182	ENSG00000272674	PCDHB16	0.271814	0.1148	-0.117954	0.0327137	0.0859861	0.0356765	8.30887	1.3351	-3.30622	1.36429e-12	0.18282	0.00105874	5.93764	0.0148208	1	None
7_142326607_C_T	7	142326607	C	T	rs17260	ENSG00000211746	TRBV19	-0.436327	0.208465	-0.201919	0.0520698	0.157076	0.0649752	-8.37964	1.32717	-3.10764	2.56507e-12	0.185406	0.00205948	5.9076	0.0150757	1	None
21_35820324_T_C	21	35820324	T	C	rs11909074	ENSG00000276289		0.11586	0.107274	-0.0641036	0.0144177	0.0472168	0.0183136	8.03596	2.27194	-3.50034	4.86504e-12	0.0237513	0.000530278	5.9076	0.0150757	1	None
1_152881649_T_C	1	152881649	T	C	rs11205130	ENSG00000163207	IVL	-1.01612	0.0906148	0.234413	0.118192	0.104351	0.076911	-8.59719	0.868365	3.04785	1.01141e-12	0.385888	0.00251104	5.88809	0.0152436	1	None
20_3787755_C_T	20	3787755	C	T	rs4813643	ENSG00000275491	LINC01730	0.161276	-0.104267	0.100429	0.0242999	0.0812628	0.0300958	6.6369	-1.28309	3.33699	3.10361e-09	0.200381	0.000946265	5.81473	0.0158925	1	None
2_218617622_G_A	2	218617622	G	A	rs80352669	ENSG00000231672	DIRC3	1.03363	-0.0338762	0.315329	0.141815	0.104838	0.10842	7.28856	-0.323128	2.90841	2.50995e-10	0.746832	0.00391381	5.7698	0.0163039	1	None
8_8098079_A_G	8	8098079	A	G	rs2955587	ENSG00000254153		0.272336	0.0109923	-0.118398	0.036878	0.10013	0.0361127	7.38479	0.10978	-3.27858	1.76936e-10	0.912653	0.00116207	5.7595	0.0163998	1	None
6_73984267_G_A	6	73984267	G	A	rs45491600	ENSG00000239626	RPSAP41	0.39073	-0.0131303	0.244538	0.067986	0.103577	0.0820693	5.74721	-0.126769	2.97966	2.05475e-07	0.899203	0.00310073	5.62591	0.0176969	1	None
20_42471693_G_T	20	42471693	G	T	rs11086895	ENSG00000124191	TOX2	-0.268659	-0.272221	0.0985519	0.0244098	0.0832728	0.0297592	-11.0062	-3.26903	3.31165	1.43862e-17	0.00119615	0.00103429	5.60116	0.0179486	1	None
12_12607102_A_G	12	12607102	A	G	rs75062082	ENSG00000165714	BORCS5	-0.230752	-0.12267	-0.170987	0.0395648	0.0684769	0.0549595	-5.83226	-1.79141	-3.11115	1.42346e-07	0.074163	0.00202601	5.58683	0.0180961	1	None
9_130196537_C_T	9	130196537	C	T	rs10987650	ENSG00000196152	ZNF79	-0.115339	0.101834	-0.0733681	0.020638	0.0560854	0.0216081	-5.58869	1.8157	-3.3954	3.39189e-07	0.070363	0.000774627	5.50622	0.0189489	1	None
7_22893992_A_C	7	22893992	A	C	rs9639444	ENSG00000226329		0.21166	0.0787829	-0.0875597	0.0266343	0.0679944	0.0264402	7.94692	1.15867	-3.31161	2.54515e-11	0.24752	0.0010417	5.32709	0.0209964	1	None
3_20042834_C_T	3	20042834	C	T	rs4103004	ENSG00000163576	EFHB	0.399604	0.182411	-0.142448	0.0468532	0.115783	0.0450841	8.52885	1.57546	-3.15961	1.24416e-12	0.116183	0.00174005	5.32343	0.0210405	1	None
11_134116125_G_A	11	134116125	G	A	rs12180	ENSG00000166105	GLB1L3	-0.241692	0.120885	-0.0933537	0.0265111	0.0701604	0.0285343	-9.11664	1.72298	-3.27163	1.66072e-13	0.085913	0.0011924	5.29214	0.0214218	1	None
10_91610570_T_G	10	91610570	T	G	rs17128178	ENSG00000232229	LINC00865	0.214564	0.0646125	-0.0728029	0.0206162	0.0391718	0.0217032	10.4075	1.64947	-3.35448	4.5933e-16	0.100074	0.000894115	5.25888	0.0218351	1	None
3_47328744_C_T	3	47328744	C	T	rs10490798	ENSG00000114648	KLHL18	-0.12347	0.154358	-0.0860374	0.0220479	0.0510468	0.0260341	-5.60008	3.02384	-3.30479	3.43557e-07	0.00270012	0.00106227	5.25869	0.0218374	1	None
2_202145612_C_T	2	202145612	C	T	rs10804111	ENSG00000064012	CASP8	0.180349	-0.0943827	0.0911886	0.0242594	0.0751959	0.0279365	7.43418	-1.25516	3.26414	9.98381e-11	0.210331	0.00121712	5.13178	0.0234917	1	None
22_19279641_C_A	22	19279641	C	A	rs3761407	ENSG00000287146		0.204427	-0.0943876	-0.103691	0.0204415	0.0551257	0.0321095	10.0006	-1.71222	-3.2293	8.82816e-16	0.0877763	0.00136356	5.04804	0.0246538	1	None
1_33512628_A_G	1	33512628	A	G	rs12023706	ENSG00000239670		0.10015	0.0160156	0.0750216	0.0173356	0.0462229	0.0227022	5.77714	0.346487	3.30459	1.17847e-07	0.7292	0.00105711	5.00263	0.0253089	1	None
11_102576358_T_C	11	102576358	T	C	rs2846707	ENSG00000137675	MMP27	-0.3399	-0.2867	0.115838	0.038071	0.0976052	0.0370334	-8.92805	-2.93735	3.12793	4.08659e-13	0.0035703	0.00193773	4.84982	0.0276489	1	None
7_30289435_T_G	7	30289435	T	G	rs1558578	ENSG00000281404	LINC01176	-0.543911	-0.0585199	-0.227937	0.0925625	0.0890473	0.0799783	-5.87615	-0.657177	-2.84999	1.37817e-07	0.511559	0.00467588	4.82588	0.0280356	1	None
19_15939257_T_C	19	15939257	T	C	rs7247124	ENSG00000214049	UCA1	0.478651	-0.318241	0.199933	0.0607762	0.156949	0.0693188	7.87564	-2.02768	2.88425	1.54437e-11	0.0434295	0.00418827	4.7369	0.0295223	1	None
6_1564371_A_G	6	1564371	A	G	rs2317967	ENSG00000272279		0.8909	0.138385	-0.161955	0.0740744	0.106393	0.0546613	12.0271	1.30069	-2.96289	9.33359e-20	0.194371	0.00329519	4.69246	0.0302952	1	None
19_12661857_T_C	19	12661857	T	C	rs12975560	ENSG00000213290	PGK1P2	-0.103204	-0.05453	0.0516755	0.0114787	0.038216	0.0153641	-8.99092	-1.42689	3.3634	2.32193e-14	0.154543	0.000861179	4.64513	0.0311417	1	None
21_44483772_C_T	21	44483772	C	T	rs234705	ENSG00000160200	CBS	-0.491133	-0.174044	0.13695	0.0458478	0.0973045	0.0454478	-10.7122	-1.78866	3.01334	3.7336e-17	0.0746592	0.00279726	4.63058	0.0314069	1	None
22_39358037_A_C	22	39358037	A	C	rs12628403	ENSG00000179750	APOBEC3B	-0.872256	-0.105721	-0.184603	0.0923793	0.0963663	0.0644546	-9.44211	-1.09707	-2.86408	6.0647e-14	0.273514	0.00448379	4.45971	0.0347034	1	None
3_101437433_A_G	3	101437433	A	G	rs35850993	ENSG00000286699		-0.286477	-0.0978262	0.0779458	0.0189715	0.0544976	0.0244502	-15.1004	-1.79505	3.18795	2.79013e-25	0.0735835	0.00157505	4.44206	0.0350639	1	None
1_221007257_T_C	1	221007257	T	C	rs2131885	ENSG00000238078	LINC01352	-0.22002	0.0121748	0.0951667	0.029275	0.0717205	0.0304745	-7.51563	0.169754	3.12284	2.9103e-11	0.865312	0.00195494	4.43466	0.0352162	1	None
3_158519446_T_C	3	158519446	T	C	rs2244996	ENSG00000272247		-0.224063	-0.151882	0.100792	0.0237697	0.0823075	0.0326525	-9.42643	-1.84531	3.08681	6.21191e-15	0.0659091	0.00220038	4.41465	0.0356317	1	None
11_64048912_C_T	11	64048912	C	T	rs477895	ENSG00000219435	CATSPERZ	0.352535	0.287854	-0.168542	0.0457757	0.140747	0.0583876	7.70137	2.04519	-2.88661	2.63735e-11	0.0416451	0.00415618	4.41104	0.035707	1	None
13_50192488_G_A	13	50192488	G	A	rs7326010	ENSG00000136144	RCBTB1	0.107406	-0.228181	0.0920243	0.0218879	0.0707267	0.0297137	4.90711	-3.22624	3.09704	5.846e-06	0.00138483	0.00212525	4.2584	0.0390566	1	None
21_30357163_G_T	21	30357163	G	T	rs2245431	ENSG00000156261	CCT8	0.246416	-0.0450234	-0.0733214	0.0203334	0.033631	0.0230983	12.1188	-1.33875	-3.17432	4.85746e-19	0.181623	0.00165671	4.21302	0.040115	1	None
3_58564699_C_A	3	58564699	C	A	rs9812469	ENSG00000168309	FAM107A	0.458095	0.325229	-0.124426	0.0447532	0.111347	0.0420646	10.236	2.92087	-2.95798	2.27506e-15	0.0037555	0.00334557	4.16161	0.04135	1	None
13_48631483_T_C	13	48631483	T	C	rs9526441	ENSG00000276968		-0.678987	-0.4796	0.235983	0.0707558	0.186059	0.0876288	-9.5962	-2.57768	2.69299	2.45145e-15	0.0103975	0.00745366	4.1488	0.041664	1	None
21_44872714_C_T	21	44872714	C	T	rs17004555	ENSG00000275993		-1.18923	-0.147406	0.204299	0.161401	0.121007	0.0742787	-7.36816	-1.21817	2.75044	6.7661e-10	0.224194	0.00634282	4.11594	0.0424809	1	None
7_106994104_A_G	7	106994104	A	G	rs7802375	ENSG00000164597	COG5	-1.17741	-0.206379	0.149399	0.0630235	0.111457	0.0522291	-18.6821	-1.85164	2.86047	5.56722e-30	0.0650572	0.00452886	4.0128	0.0451562	1	None
11_8704965_C_T	11	8704965	C	T	rs2073684	ENSG00000166436	TRIM66	0.209929	-0.0968861	0.0973718	0.0307217	0.0663588	0.0322149	6.83325	-1.46003	3.02257	2.5944e-09	0.145304	0.00271649	3.98467	0.0459161	1	None
13_49540727_C_A	13	49540727	C	A	rs6561490	ENSG00000275202		0.191078	0.0860672	-0.0914018	0.0216165	0.0754928	0.0300634	8.83944	1.14007	-3.0403	3.68782e-13	0.255065	0.0025514	3.97366	0.0462173	1	None
5_140564263_C_T	5	140564263	C	T	rs17844666	ENSG00000120322	PCDHB8	0.147912	-0.0435497	-0.0613198	0.0173565	0.038898	0.0192573	8.52201	-1.11959	-3.18423	6.35291e-13	0.263746	0.00159693	3.93932	0.0471698	1	None
22_21363960_G_A	22	21363960	G	A	rs2239961	ENSG00000230513	THAP7-AS1	-0.57258	-0.0263546	0.101585	0.0382404	0.0597407	0.0340902	-14.9732	-0.44115	2.9799	3.33512e-25	0.659417	0.00311459	3.86826	0.0492074	1	None
1_45981144_G_A	1	45981144	G	A	rs2356560	ENSG00000280670	CCDC163	-0.820027	-0.2214	0.105441	0.0325503	0.0879488	0.0355261	-25.1926	-2.51737	2.96798	3.86371e-38	0.0123226	0.00322791	3.8494	0.0497639	1	None
1_63876367_T_G	1	63876367	T	G	rs6664140	ENSG00000142856	ITGB3BP	-0.357841	-0.233586	0.109381	0.0282243	0.0869031	0.0370793	-12.6785	-2.68789	2.94993	1.23297e-20	0.00755628	0.00340553	3.8118	0.0508928	1	None
11_27545230_G_T	11	27545230	G	T	rs4923451	ENSG00000148943	LIN7C	-0.181811	-0.130432	0.0634125	0.0209651	0.0525694	0.0201676	-8.67209	-2.48113	3.14427	6.31299e-13	0.0136433	0.00182928	3.80186	0.0511957	1	None
6_99884300_C_CAA	6	99884300	C	CAA	rs1582918229	ENSG00000228506		0.430768	0.0276723	-0.062732	0.0230454	0.0524878	0.0199264	18.6921	0.527214	-3.14818	3.39566e-29	0.598431	0.00180762	3.78731	0.0516425	1	None
6_109578055_G_A	6	109578055	G	A	rs4946951	ENSG00000203799	CCDC162P	-0.310934	-0.0520974	0.113697	0.0408193	0.104903	0.0390251	-7.61733	-0.496625	2.91343	5.74087e-11	0.619809	0.00384289	3.75756	0.0525693	1	None
19_36594063_C_T	19	36594063	C	T	rs17851502	ENSG00000075702	WDR62	0.359595	-0.0259934	-0.10685	0.0334931	0.0555515	0.0359475	10.7364	-0.467914	-2.97238	5.699e-16	0.640173	0.00318245	3.7001	0.0544092	1	None
1_7911302_C_T	1	7911302	C	T	rs3753500	ENSG00000049247	UTS2	0.742493	-0.10149	0.219516	0.0948687	0.145578	0.0838001	7.82654	-0.697151	2.61952	2.15011e-11	0.48622	0.00922241	3.69105	0.0547053	1	None
6_109728441_T_C	6	109728441	T	C	rs9480949	ENSG00000260273		0.240432	0.0257453	-0.0883996	0.0184848	0.0758512	0.0294838	13.007	0.339419	-2.99824	1.17874e-31	0.734504	0.00291602	3.68708	0.0548355	1	None
11_71167449_G_T	11	71167449	G	T	rs12785878	ENSG00000254682		0.612551	0.0730503	-0.125824	0.0533863	0.119975	0.0440929	11.4739	0.608878	-2.85361	3.61968e-16	0.543067	0.00462159	3.66011	0.05573	1	None
12_54329031_A_T	12	54329031	A	T	rs4759308	ENSG00000249641	HOXC13-AS	-0.183986	-0.0913226	-0.101645	0.0310867	0.0886077	0.0345277	-5.91848	-1.03064	-2.94385	1.64373e-07	0.303521	0.00349384	3.64585	0.0562091	1	None
2_35304873_G_T	2	35304873	G	T	rs1922358	ENSG00000237320		0.383264	-0.116393	-0.141715	0.0500271	0.0898933	0.0504564	7.66113	-1.29479	-2.80866	2.45458e-11	0.196326	0.00528115	3.6288	0.0567877	1	None
2_48822381_G_A	2	48822381	G	A	rs2140551	ENSG00000242441	GTF2A1L	0.215976	0.0659525	-0.0679632	0.0145206	0.0582379	0.0221648	14.8738	1.13247	-3.06627	5.55784e-23	0.258261	0.00235324	3.49995	0.0613706	1	None
8_27401964_A_C	8	27401964	A	C	rs1126452	ENSG00000120915	EPHX2	0.214239	-0.25073	0.0962847	0.029264	0.0649935	0.0329089	7.32091	-3.85777	2.92579	1.29242e-10	0.000138996	0.00368709	3.46234	0.0627816	1	None
1_153314932_C_A	1	153314932	C	A	rs3006451	ENSG00000163218	PGLYRP4	-0.4294	-0.218313	0.143336	0.0429637	0.119068	0.052171	-9.99449	-1.83351	2.74742	6.44377e-16	0.06768	0.00635389	3.41491	0.0646101	1	None
11_72462634_A_G	11	72462634	A	G	rs7122044	ENSG00000245148	ARAP1-AS2	0.045761	7.05146e-05	0.0588046	0.0118891	0.0382268	0.0191212	3.84898	0.00184464	3.07537	0.000141745	0.998529	0.00227329	3.27837	0.0701988	1	None
13_114542942_C_T	13	114542942	C	T	rs9604490	ENSG00000233695	GAS6-AS1	0.14442	-0.0768146	0.0651642	0.0249333	0.0471433	0.0214613	5.79225	-1.62939	3.03635	1.38794e-07	0.104272	0.0026069	3.27101	0.070514	1	None
12_32263052_G_A	12	32263052	G	A	rs1144716	ENSG00000151746	BICD1	-0.179709	0.0902272	-0.106254	0.0314611	0.0825913	0.0373404	-5.7121	1.09246	-2.84556	1.45339e-07	0.275452	0.00472101	3.2304	0.0722832	1	None
7_135242973_T_G	7	135242973	T	G	rs11763242	ENSG00000243317	STMP1	-0.161925	0.0774604	-0.0616945	0.02273	0.0352444	0.0203928	-7.12385	2.1978	-3.0253	1.03117e-09	0.0287241	0.00270422	3.08461	0.0790361	1	None
20_60969451_C_T	20	60969451	C	T	rs2427308	ENSG00000273619		-0.268663	0.000258351	0.118301	0.0359389	0.0826274	0.0428011	-7.47555	0.0031267	2.76397	4.46879e-11	0.997507	0.0060459	3.07825	0.0793459	1	None
1_147129786_G_A	1	147129786	G	A	rs12145385	ENSG00000162836	ACP6	-0.37156	0.00253417	0.101625	0.0368053	0.0705959	0.0361366	-10.0953	0.0358968	2.81225	3.01157e-15	0.971388	0.00524106	3.00245	0.0831387	1	None
6_111924730_G_T	6	111924730	G	T	rs35815577	ENSG00000255389		-0.276828	-0.0824206	0.0747713	0.0312547	0.0452494	0.0254333	-8.85715	-1.82147	2.9399	2.50859e-13	0.0695246	0.00353612	2.99629	0.0834555	1	None
4_147128199_T_C	4	147128199	T	C	rs6821863	ENSG00000250673	REELD1	0.452891	0.0221799	-0.114318	0.0387437	0.0913255	0.0415202	11.6894	0.242866	-2.7533	5.34308e-19	0.808269	0.00625538	2.9701	0.0848167	1	None
8_96126166_C_T	8	96126166	C	T	rs297557	ENSG00000245080	MIR3150BHG	-0.280542	-0.219228	0.0982157	0.0362779	0.0795128	0.0350006	-7.73314	-2.75714	2.80611	1.98815e-11	0.00617813	0.00533772	2.93701	0.0865707	1	None
19_50265549_T_G	19	50265549	T	G	rs3745477	ENSG00000126467	TSKS	-0.929814	-0.152107	0.120361	0.0452327	0.108734	0.044235	-20.5562	-1.39889	2.72095	9.26329e-35	0.162853	0.0068888	2.91611	0.0876993	1	None
5_172534347_C_T	5	172534347	C	T	rs17662639	ENSG00000113734	BNIP1	-0.226325	-0.0662839	0.0742668	0.0268379	0.0466361	0.0255666	-8.43305	-1.4213	2.90484	3.87072e-13	0.156224	0.00393744	2.8408	0.0918987	1	None
11_43871797_G_A	11	43871797	G	A	rs1518822	ENSG00000149084	HSD17B12	0.508204	0.0487276	-0.0731768	0.0274736	0.0682789	0.0252821	18.4979	0.713655	-2.89441	1.68033e-27	0.475997	0.00408367	2.7565	0.09686	1	None
20_43311705_G_T	20	43311705	G	T	rs874386	ENSG00000132832		-0.359915	-0.201344	0.137739	0.0440629	0.128588	0.0527477	-8.16821	-1.56581	2.61129	1.58263e-11	0.118376	0.00945422	2.72299	0.0989126	1	None
20_32709089_G_A	20	32709089	G	A	rs543069395	ENSG00000287853		0.503414	0.136033	-0.126102	0.0643797	0.113011	0.0476796	7.81945	1.20371	-2.64477	3.98212e-11	0.229676	0.00861589	2.69306	0.100786	1	None
10_63422876_A_G	10	63422876	A	G	rs71490861	ENSG00000183346	CABCOCO1	0.422643	-0.0114471	-0.144215	0.0412184	0.0846682	0.0551228	10.2538	-0.135199	-2.61626	6.08963e-17	0.892537	0.00930586	2.68826	0.10109	1	None
6_73969722_C_T	6	73969722	C	T	rs10943084	ENSG00000234882	EIF3EP1	0.362391	-0.0913357	0.180831	0.0584259	0.0927294	0.0731266	6.20258	-0.984971	2.47284	2.61872e-08	0.325374	0.0139041	2.68285	0.101434	1	None
7_143838394_A_G	7	143838394	A	G	rs2961169	ENSG00000213214	ARHGEF35	-1.01595	-0.20501	0.0746027	0.110351	0.0695111	0.0261334	-9.20654	-2.94932	2.85469	2.6372e-13	0.00345452	0.00463155	2.59645	0.107103	1	None
1_245179171_C_T	1	245179171	C	T	rs1196365	ENSG00000272195		0.132979	-0.003259	-0.0591376	0.0162446	0.0486037	0.0201399	8.18607	-0.0670525	-2.93634	9.28559e-13	0.946581	0.00356027	2.56407	0.109317	1	None
8_143849203_C_T	8	143849203	C	T	rs61054943	ENSG00000180155	LYNX1	0.408606	0.014071	-0.0782092	0.038299	0.0619722	0.0277264	10.6689	0.227053	-2.82075	7.07208e-15	0.820545	0.00512922	2.53969	0.111017	1	None
4_15728294_C_G	4	15728294	C	G	rs60913985	ENSG00000214846		0.284861	0.013957	-0.140529	0.0402865	0.0706044	0.0549749	7.07088	0.197678	-2.55624	1.70035e-10	0.843417	0.0110369	2.51406	0.112835	1	None
5_179156449_T_C	5	179156449	T	C	rs7566	ENSG00000127022	CANX	-2.17629	-0.390254	0.225612	0.216139	0.234274	0.0990544	-10.0689	-1.6658	2.27766	6.25185e-15	0.0968526	0.0234908	2.37412	0.123361	1	None
12_56384804_G_A	12	56384804	G	A	rs705699	ENSG00000139531	SUOX	-0.108386	-0.0206685	-0.0579317	0.018227	0.0508117	0.0199673	-5.94649	-0.406767	-2.90132	5.61366e-08	0.684456	0.00398018	2.34842	0.12541	1	None
6_58362847_C_T	6	58362847	C	T	rs1936255	ENSG00000272541		-0.347375	-0.262027	0.12977	0.0489901	0.125268	0.0511301	-7.09072	-2.09173	2.53804	3.02262e-10	0.0372695	0.0116361	2.27884	0.13115	1	None
10_104618695_A_G	10	104618695	A	G	rs7096169	ENSG00000214435	AS3MT	-0.435064	-0.104255	0.119221	0.0383525	0.111883	0.0462918	-11.3438	-0.931816	2.57543	2.72363e-19	0.352131	0.0104718	2.27829	0.131196	1	None
19_52909303_C_T	19	52909303	C	T	rs2290745	ENSG00000167555	ZNF528	0.232006	0.233222	-0.106092	0.0312942	0.0959219	0.0403762	7.41372	2.43138	-2.6276	1.04128e-10	0.0155747	0.00899912	2.24437	0.134101	1	None
7_142424782_G_A	7	142424782	G	A	rs4726571	ENSG00000211753	TRBV28	-0.409882	-0.0384112	-0.131944	0.0535432	0.12599	0.0521096	-7.65515	-0.304876	-2.53205	6.53402e-11	0.760669	0.0118473	2.21235	0.13691	1	None
19_42001210_T_C	19	42001210	T	C	rs2191139	ENSG00000267107	PCAT19	0.325077	0.0837498	-0.0874557	0.0267054	0.0923434	0.0324431	12.1727	0.906938	-2.69567	8.86732e-20	0.365124	0.00740245	2.14647	0.142898	1	None
6_54706583_A_G	6	54706583	A	G	rs9396000	ENSG00000224984		1.21357	0.00713216	0.211856	0.160138	0.109847	0.0944515	7.57826	0.064928	2.24301	1.463e-10	0.948276	0.0256518	2.12397	0.145011	1	None
11_8705480_T_C	11	8705480	T	C	rs7951084	ENSG00000166441	RPL27A	-0.258857	0.0622008	-0.0509048	0.0219217	0.0363751	0.0175443	-11.8082	1.70998	-2.90149	1.01847e-17	0.0883216	0.00399269	2.06314	0.150899	1	None
6_150110113_G_A	6	150110113	G	A	rs9688940	ENSG00000285889		0.391077	-0.141209	-0.105827	0.0293614	0.109283	0.0411986	13.3194	-1.29214	-2.56869	7.6342e-33	0.197189	0.0106358	2.01178	0.156082	1	None
18_34809591_G_A	18	34809591	G	A	rs1631150	ENSG00000267707		-0.251888	-0.0117485	0.111895	0.0281036	0.0865487	0.0442715	-8.96283	-0.135744	2.52748	2.16441e-17	0.892104	0.0119425	1.94894	0.162702	1	None
10_135225666_T_C	10	135225666	T	C	rs10857712	ENSG00000148824	MTG1	0.186813	0.0109744	-0.0586028	0.0226153	0.0474787	0.0208969	8.26048	0.231145	-2.80438	5.20945e-12	0.817355	0.00535468	1.88107	0.170212	1	None
6_38723161_T_G	6	38723161	T	G	rs2206860	ENSG00000124767	GLO1	0.221649	-0.0679122	0.0592691	0.0300095	0.0551823	0.0211992	7.38598	-1.23069	2.79581	4.53256e-10	0.219441	0.00552367	1.8791	0.170437	1	None
2_75189737_A_T	2	75189737	A	T	rs13402369	ENSG00000204792	LINC01291	0.971331	0.00310614	-0.0747974	0.0731266	0.0690134	0.02781	13.2829	0.0450078	-2.68959	4.87366e-20	0.964133	0.00758427	1.84048	0.174895	1	None
19_14941996_T_C	19	14941996	T	C	rs8109791	ENSG00000188269	OR7A5	0.241163	0.0856638	-0.0695127	0.0332364	0.0660084	0.0255777	7.25597	1.29777	-2.7177	3.52292e-10	0.195369	0.00695873	1.82807	0.176356	1	None
1_166827224_G_A	1	166827224	G	A	rs6675750	ENSG00000225171	DUTP6	0.297539	-0.0688206	-0.12319	0.0322833	0.105414	0.0503557	9.21649	-0.652858	-2.4464	9.55214e-14	0.514301	0.0149468	1.80892	0.178638	1	None
22_24108756_T_C	22	24108756	T	C	rs131441	ENSG00000128218	VPREB3	-0.353705	-0.391757	0.126465	0.0418699	0.127357	0.0522072	-8.4477	-3.07605	2.42237	2.08318e-12	0.00227275	0.0159514	1.75332	0.18546	1	None
12_66544950_C_CG	12	66544950	C	CG	rs58458000	ENSG00000239335	LLPH-DT	-0.321728	-0.0521175	0.0789583	0.0244729	0.0786706	0.0299855	-13.1463	-0.662477	2.63321	1.1963e-22	0.50813	0.00885787	1.69427	0.193039	1	None
8_49697516_T_C	8	49697516	T	C	rs4873289	ENSG00000034239	EFCAB1	0.27321	0.00118046	-0.0831138	0.0352281	0.0834563	0.0319627	7.75546	0.0141446	-2.60034	6.42888e-11	0.988724	0.00976634	1.66406	0.197056	1	None
1_173892660_A_C	1	173892660	A	C	rs9425773	ENSG00000117601	SERPINC1	0.0788714	-0.0684336	0.0630128	0.0167108	0.0475966	0.0232868	4.71978	-1.43778	2.70595	8.12686e-06	0.151422	0.0071654	1.5735	0.2097	1	None
11_838722_T_C	11	838722	T	C	rs6762	ENSG00000177697	CD151	-0.115253	-0.064746	-0.0433207	0.0180643	0.0390749	0.0151977	-6.38015	-1.65697	-2.85048	1.71477e-08	0.0985866	0.00466636	1.51565	0.218278	1	None
5_149853527_A_G	5	149853527	A	G	rs76993613	ENSG00000254333	NDST1-AS1	0.860708	-0.00912894	-0.164403	0.0440911	0.108522	0.0743732	19.5212	-0.084121	-2.21052	2.07421e-57	0.93301	0.0277367	1.5049	0.219919	1	None
11_44087989_G_T	11	44087989	G	T	rs2074038	ENSG00000110455	ACCS	0.512305	-0.163678	0.124065	0.0585549	0.0696644	0.0524913	8.74914	-2.34952	2.36353	7.87946e-14	0.0194441	0.018709	1.487	0.222682	1	None
9_107691362_A_C	9	107691362	A	C	rs2980083	ENSG00000226334		-0.353567	-0.0678979	0.109491	0.0449509	0.105935	0.0449711	-7.86562	-0.640941	2.43469	8.11479e-12	0.522037	0.0154659	1.47865	0.223985	1	None
1_37939094_C_T	1	37939094	C	T	rs6681785	ENSG00000233621	ZC3H12A-DT	-0.399199	0.0918811	0.0697301	0.0298901	0.0545974	0.026408	-13.3556	1.68288	2.64049	1.44187e-21	0.0934191	0.00870826	1.46144	0.226702	1	None
3_128001515_G_C	3	128001515	G	C	rs7374227	ENSG00000132394	EEFSEC	-2.07462	-0.232418	0.114217	0.0601588	0.117394	0.0477807	-34.4857	-1.97981	2.39045	7.50223e-50	0.0486415	0.0174545	1.42891	0.231943	1	None
7_22848987_GT_G	7	22848987	GT	G		ENSG00000196683	TOMM7	-0.203296	0.0227407	0.0577119	0.0176222	0.0537674	0.0212054	-11.5363	0.422946	2.72156	1.09335e-16	0.672626	0.00686334	1.41485	0.234253	1	None
4_7021107_T_C	4	7021107	T	C	rs12648134	ENSG00000132405	TBC1D14	-0.0721053	0.00320329	-0.0382261	0.0125747	0.0347019	0.0133315	-5.73418	0.0923089	-2.86735	2.90533e-07	0.926513	0.00442485	1.34555	0.246058	1	None
22_24258777_C_T	22	24258777	C	T	rs5751771	ENSG00000218537	MIF-AS1	0.354503	0.0641064	0.0622952	0.0233035	0.0607064	0.0234064	15.2124	1.05601	2.66147	1.88898e-24	0.29179	0.0081925	1.34262	0.246573	1	None
8_144616902_A_G	8	144616902	A	G	rs4874146	ENSG00000254859		-0.413061	0.122432	-0.112176	0.0348115	0.117773	0.047574	-11.8656	1.03956	-2.35792	1.50058e-19	0.299296	0.0189537	1.27235	0.259327	1	None
22_22283231_G_GC	22	22283231	G	GC	rs2070552372	ENSG00000224086	PPM1F-AS1	-0.286966	-0.0998857	0.0601106	0.0186541	0.0554859	0.0226888	-15.3836	-1.8002	2.64936	9.03548e-25	0.0727622	0.00846263	1.23182	0.267054	1	None
3_46619238_T_A	3	46619238	T	A	rs80045772	ENSG00000241186	TDGF1	0.198319	0.090864	-0.0659084	0.0209421	0.0531327	0.0253295	9.46987	1.71013	-2.60205	1.75922e-14	0.0882039	0.00968803	1.206	0.272125	1	None
5_33323353_TA_T	5	33323353	TA	T	rs1579531498	ENSG00000250697		0.204664	-0.0285053	0.093156	0.0359074	0.0797298	0.0383292	5.69978	-0.357524	2.43042	1.88536e-07	0.720941	0.0156508	1.18496	0.276349	1	None
11_94169708_C_T	11	94169708	C	T	rs530569	ENSG00000255893		0.219612	-0.0669064	0.0823969	0.0307545	0.0819411	0.0332619	7.1408	-0.816518	2.47721	1.49274e-10	0.414816	0.013782	1.12881	0.28803	1	None
2_132256059_CTG_C	2	132256059	CTG	C	rs1011231516	ENSG00000152117	SMPD4BP	-0.277627	-0.0151822	-0.0504631	0.0330169	0.0416371	0.0186733	-8.40862	-0.364633	-2.70242	8.1781e-12	0.715654	0.00729784	1.09152	0.296136	1	None
10_115488331_G_A	10	115488331	G	A	rs12771452	ENSG00000165806	CASP7	-0.289297	-0.0280486	0.0769859	0.0361943	0.0628085	0.0309923	-7.99288	-0.446573	2.48404	9.37238e-12	0.655506	0.0135398	1.01912	0.312727	1	None
19_7540658_T_C	19	7540658	T	C	rs76327971	ENSG00000104883	PEX11G	-0.15989	0.0928905	-0.0752445	0.0266731	0.0622854	0.0301795	-5.99442	1.49137	-2.49323	5.98481e-08	0.136865	0.0131651	1.01262	0.314276	1	None
12_7344802_A_G	12	7344802	A	G	rs12424618	ENSG00000139197	PEX5	0.141032	0.0141869	-0.0347762	0.0140534	0.0339233	0.0122592	10.0354	0.418207	-2.83675	3.82833e-14	0.676098	0.00487797	1.00997	0.31491	1	None
7_95026753_T_C	7	95026753	T	C	rs11767787	ENSG00000005981	ASB4	0.248009	0.110373	-0.0795885	0.0213127	0.0674821	0.0322885	11.6367	1.63559	-2.46492	1.46602e-26	0.102854	0.0141995	1.00634	0.315782	1	None
2_119741069_G_C	2	119741069	G	C	rs6722472	ENSG00000019169	MARCO	-0.676595	-0.00151863	0.14463	0.0902074	0.138243	0.0675707	-7.50044	-0.0109852	2.14043	1.44109e-10	0.991243	0.0331473	1.00511	0.316076	1	None
12_48473739_T_A	12	48473739	T	A	rs10875738	ENSG00000240399		-0.20852	-0.152024	-0.116992	0.0418773	0.104227	0.0517259	-4.9793	-1.45859	-2.26177	2.43124e-06	0.145633	0.0243657	1.00433	0.316264	1	None
10_81862756_G_A	10	81862756	G	A	rs117394476	ENSG00000230091	TMEM254-AS1	0.37094	-0.0355094	0.109215	0.0581635	0.0662648	0.0475277	6.37754	-0.535872	2.29792	9.67751e-09	0.592443	0.0222574	0.99867	0.317633	1	None
2_75189737_A_T	2	75189737	A	T	rs13402369	ENSG00000236209		0.256663	-0.00864183	-0.0569921	0.0224272	0.0536937	0.0217564	11.4443	-0.160947	-2.61956	5.47877e-18	0.872242	0.0092526	0.979337	0.322362	1	None
21_38497304_C_G	21	38497304	C	G	rs3737424	ENSG00000185808	PIGP	0.256779	-0.110798	0.0745378	0.0242578	0.0717497	0.0300054	10.5854	-1.54423	2.48414	6.26095e-17	0.123511	0.0135138	0.956542	0.32806	1	None
5_56205357_A_G	5	56205357	A	G	rs185220	ENSG00000155542	SETD9	0.615723	-0.130257	0.0828429	0.0326889	0.0858566	0.0341676	18.8359	-1.51714	2.4246	1.6333e-31	0.130236	0.0158935	0.928425	0.335273	1	None
2_85546052_A_G	2	85546052	A	G	rs1053561	ENSG00000152291	TGOLN2	-0.0954544	0.0855308	-0.0447884	0.0133196	0.045071	0.0165324	-7.16644	1.89769	-2.70912	6.40293e-10	0.0586184	0.00710655	0.91264	0.339415	1	None
9_140483076_G_A	9	140483076	G	A	rs2259657	ENSG00000130653	PNPLA7	0.15317	0.037207	0.06156	0.0271743	0.063584	0.0240493	5.63658	0.585163	2.55975	3.16563e-07	0.558872	0.0109607	0.882498	0.347518	1	None
22_46665006_A_G	22	46665006	A	G	rs9615330	ENSG00000130943	PKDREJ	-0.0793114	-0.0106841	0.0330181	0.00950557	0.0167788	0.0116683	-8.34367	-0.636763	2.82972	7.87398e-13	0.524729	0.0049531	0.846084	0.357663	1	None
1_153632852_C_A	1	153632852	C	A	rs6427640	ENSG00000271853		-0.417442	0.0104544	0.0794897	0.0307562	0.0885355	0.032888	-13.5726	0.118081	2.41698	1.35743e-21	0.906078	0.0162148	0.807066	0.368989	1	None
2_61393890_G_T	2	61393890	G	T	rs12999245	ENSG00000237651	C2orf74	0.590541	-0.0747638	0.0866479	0.0400601	0.0778417	0.0366704	14.7414	-0.960459	2.36289	1.81006e-24	0.337594	0.0187655	0.756807	0.38433	1	None
11_610277_T_C	11	610277	T	C	rs11246212	ENSG00000070047	PHRF1	-2.54893	-0.031856	0.0928557	0.0990098	0.100741	0.039881	-25.7443	-0.316215	2.32832	7.9353e-36	0.752073	0.0206025	0.737861	0.390347	1	None
1_238650133_C_T	1	238650133	C	T	rs12035663	ENSG00000215808	LINC01139	0.519116	0.000897168	0.140509	0.0815975	0.129831	0.0683134	6.3619	0.00691025	2.05683	1.15733e-08	0.994491	0.0405594	0.685877	0.40757	1	None
21_34640788_A_G	21	34640788	A	G	rs2834167	ENSG00000243646	IL10RB	0.103479	-0.0326905	0.0435988	0.0164579	0.0410063	0.0163207	6.2875	-0.797207	2.67139	2.1708e-08	0.425948	0.00795117	0.648984	0.420476	1	None
19_36248666_A_G	19	36248666	A	G	rs231238	ENSG00000011590	ZBTB32	0.185528	-0.166362	0.104552	0.0326335	0.111881	0.0471706	5.6852	-1.48696	2.21646	2.82086e-08	0.137956	0.0273235	0.620252	0.430954	1	None
7_66379050_CTAAATAAA_C	7	66379050	CTAAATAAA	C		ENSG00000272831		0.554921	0.0480209	0.161191	0.0730229	0.0797447	0.0835413	7.59928	0.602182	1.92948	4.55472e-11	0.547487	0.0545547	0.57641	0.447723	1	None
19_58357546_T_C	19	58357546	T	C	rs1047128	ENSG00000270804		0.243395	0.091209	-0.0865797	0.0340392	0.0912088	0.0370752	7.15045	1	-2.33525	1.52744e-10	0.318066	0.0201614	0.554671	0.456416	1	None
1_43281980_A_C	1	43281980	A	C	rs56361642	ENSG00000177868	SVBP	0.118232	0.00783653	0.048207	0.0167942	0.0454116	0.0185576	7.04008	0.172567	2.59769	1.05015e-09	0.863102	0.00983586	0.552851	0.457155	1	None
3_182457097_T_C	3	182457097	T	C	rs2717297	ENSG00000260377		0.12358	-0.162944	0.0632172	0.0230006	0.0658394	0.0256765	5.37293	-2.47487	2.46207	7.93673e-07	0.0138547	0.0143579	0.527042	0.467853	1	None
7_27138829_G_A	7	27138829	G	A	rs1008410	ENSG00000233429	HOTAIRM1	-0.334504	0.162682	-0.0833547	0.0398755	0.0902907	0.0359766	-8.3887	1.80176	-2.31691	5.69209e-12	0.0725666	0.0211872	0.522711	0.469687	1	None
19_5644149_G_A	19	5644149	G	A	rs7251363	ENSG00000196365	LONP1	0.131511	-0.0514661	0.0423926	0.0185471	0.0402206	0.0160192	7.09067	-1.2796	2.64637	8.55191e-10	0.201668	0.0085529	0.520557	0.470604	1	None
3_156532145_T_A	3	156532145	T	A	rs12492804	ENSG00000240875	LINC00886	-0.317538	-0.21304	0.0896267	0.0379418	0.0991648	0.0393667	-8.36907	-2.14835	2.27671	4.21346e-12	0.0324755	0.0235131	0.50135	0.478908	1	None
11_13006721_A_G	11	13006721	A	G	rs3935745	ENSG00000251381	LINC00958	-0.514971	0.0878782	-0.105595	0.0723012	0.11926	0.0485207	-7.12258	0.736862	-2.17628	1.1765e-09	0.461801	0.0303518	0.500315	0.479362	1	None
6_131950487_G_C	6	131950487	G	C	rs3756786	ENSG00000118520	ARG1	-0.479409	0.0306997	0.103546	0.0566449	0.0879679	0.0474081	-8.46341	0.348988	2.18414	2.02825e-12	0.727342	0.0297072	0.488402	0.484641	1	None
9_205964_A_G	9	205964	A	G	rs478882	ENSG00000172785	CBWD1	0.435418	0.00770656	0.0484216	0.0495326	0.0494843	0.0188138	8.79053	0.155737	2.57373	1.09448e-12	0.876351	0.0105726	0.467783	0.494009	1	None
7_65863600_C_T	7	65863600	C	T	rs778703	ENSG00000237310	GS1-124K5.4	0.292651	0.0793962	-0.103754	0.0390232	0.113483	0.0476917	7.49941	0.699633	-2.17552	3.88532e-11	0.484657	0.0302999	0.460077	0.497588	1	None
17_34416_C_T	17	34416	C	T	rs3794810	ENSG00000272636	DOC2B	-0.440243	0.1157	-0.183034	0.077517	0.246779	0.102221	-5.67931	0.468841	-1.79058	3.17841e-07	0.639514	0.0743434	0.459018	0.498083	1	None
2_3481857_G_T	2	3481857	G	T	rs4641971	ENSG00000225234	TRAPPC12-AS1	-0.262862	0.00311475	0.083987	0.0308359	0.0864533	0.0365265	-8.52454	0.0360281	2.29934	3.25817e-13	0.971282	0.0221349	0.4376	0.508283	1	None
8_27769525_A_G	8	27769525	A	G	rs2685344	ENSG00000253397		0.307336	0.121989	-0.11327	0.0411522	0.146565	0.0534673	7.46829	0.832319	-2.11848	7.51478e-11	0.405835	0.0349054	0.429528	0.512221	1	None
6_24630838_T_TAAAC	6	24630838	T	TAAAC	rs1582325439	ENSG00000137261	KIAA0319	-0.172407	0.0311845	0.0534627	0.0197004	0.0536166	0.0212415	-8.75145	0.58162	2.5169	7.71994e-13	0.561246	0.0123509	0.418595	0.517639	1	None
18_77437805_A_G	18	77437805	A	G	rs553352	ENSG00000274828		0.277855	0.0269822	-0.0575534	0.0311327	0.0554052	0.0233162	8.92485	0.486996	-2.46838	1.79778e-13	0.62661	0.0141154	0.370915	0.542506	1	None
7_143429038_A_G	7	143429038	A	G	rs4640977	ENSG00000283537		-1.00103	0.120226	-0.119217	0.144762	0.141669	0.0580857	-6.91504	0.848641	-2.05244	2.66263e-09	0.396807	0.0410502	0.33398	0.563325	1	None
11_18796480_G_A	11	18796480	G	A	rs4073915	ENSG00000110786	PTPN5	-0.196816	-0.0350393	0.0618556	0.0275631	0.0583558	0.0255769	-7.14058	-0.600443	2.41842	6.2425e-10	0.548658	0.016181	0.303166	0.581905	1	None
7_142515811_A_C	7	142515811	A	C	rs17163745	ENSG00000237254	TRBV30	-0.234969	0.0730455	-0.104168	0.0394469	0.115471	0.0492025	-5.95658	0.632585	-2.11713	6.84409e-08	0.527449	0.0350223	0.277177	0.598558	1	None
5_139931779_T_A	5	139931779	T	A	rs10589076	ENSG00000213523	SRA1	0.153552	0.122163	-0.0468867	0.0155446	0.0462027	0.0184585	9.87818	2.64406	-2.54012	2.00857e-15	0.00859733	0.0115677	0.252246	0.615498	1	None
2_114493509_CT_C	2	114493509	CT	C		ENSG00000227359		0.369002	-0.125718	0.110561	0.0404519	0.0955114	0.0534193	9.12199	-1.31626	2.06968	2.3872e-13	0.189021	0.0393025	0.243795	0.621479	1	None
8_8997975_G_A	8	8997975	G	A	rs13264959	ENSG00000173281	PPP1R3B	-0.704468	-0.0454821	-0.149306	0.0711087	0.0875571	0.0806636	-9.90692	-0.519456	-1.85097	7.59085e-15	0.603809	0.0651329	0.213998	0.643651	1	None
8_11702840_T_G	8	11702840	T	G	rs1736081	ENSG00000164733	CTSB	-0.443801	0.0899389	0.0871482	0.0469792	0.0644645	0.0396141	-9.44676	1.39517	2.19993	3.91315e-14	0.164013	0.0285597	0.175092	0.675626	1	None
12_9880441_T_C	12	9880441	T	C	rs7973638	ENSG00000184293	CLECL1	-0.22021	-0.0873038	0.0776483	0.0246175	0.0851789	0.0345059	-8.94525	-1.02495	2.25029	1.70282e-13	0.306132	0.025079	0.13415	0.714168	1	None
2_159676116_C_T	2	159676116	C	T	rs10207728	ENSG00000251491	OR7E28P	-0.63931	-0.091093	0.0839975	0.0782033	0.10167	0.0379809	-8.17497	-0.895966	2.21157	1.35594e-11	0.371034	0.027796	0.12317	0.725621	1	None
6_150213499_A_G	6	150213499	A	G	rs7742692	ENSG00000223701	RAET1E-AS1	0.354537	0.080048	-0.117105	0.0405458	0.141255	0.0588072	8.74413	0.56669	-1.99134	3.77144e-13	0.571305	0.0472617	0.119722	0.729336	1	None
2_73641364_C_T	2	73641364	C	T	rs6755241	ENSG00000163016	ALMS1P1	0.109117	0.0227131	-0.0388124	0.0132408	0.0307745	0.0150276	8.24097	0.738048	-2.58275	6.97614e-12	0.461024	0.0102387	0.0483009	0.826047	1	None
1_213032568_T_A	1	213032568	T	A	rs12023052	ENSG00000198468	FLVCR1-DT	0.733471	0.0183994	0.0103377	0.0269323	0.0735108	0.0296662	27.2339	0.250295	0.348467	1.20518e-39	0.802524	0.727727	0	1	1	None
1_110065752_C_A	1	110065752	C	A	rs528077	ENSG00000181754	AMIGO1	0.341948	0.0187452	-0.0173069	0.0231418	0.0530694	0.0231701	14.7762	0.353221	-0.746951	3.25365e-24	0.724167	0.455673	0	1	1	None
1_75881030_T_G	1	75881030	T	G	rs1249801	ENSG00000137968	SLC44A5	-1.0088	-0.04771	-0.0410592	0.0705779	0.107386	0.0406159	-14.2934	-0.444284	-1.01092	8.08891e-22	0.657174	0.312903	0	1	1	None
1_206677765_G_A	1	206677765	G	A	rs6693843	ENSG00000261000		0.513823	-0.107621	-0.00775098	0.0384841	0.108722	0.0418534	13.3516	-0.989876	-0.185194	2.01906e-22	0.322991	0.853198	0	1	1	None
1_28241083_G_A	1	28241083	G	A	rs17185052	ENSG00000117748	RPA2	0.440469	-0.000194804	-0.0272571	0.0329476	0.0524916	0.0448721	13.3688	-0.00371115	-0.607441	1.74761e-19	0.997041	0.544011	0	1	1	None
1_1335302_C_T	1	1335302	C	T	rs1240707	ENSG00000235098	ANKRD65	-0.519258	-0.0362097	0.000797074	0.047653	0.0682815	0.0472521	-10.8966	-0.530301	0.0168685	4.92479e-18	0.596282	0.986552	0	1	1	None
1_53073556_CT_C	1	53073556	CT	C	rs1553249735	ENSG00000116157	GPX7	-0.40521	-0.0760949	0.0573805	0.0332307	0.0648963	0.0261217	-12.1938	-1.17256	2.19666	5.57093e-19	0.241922	0.0288307	0	1	1	None
1_233070803_T_C	1	233070803	T	C	rs12410594	ENSG00000135778	NTPCR	-0.502341	-0.100608	0.0610724	0.043385	0.0462072	0.0296116	-11.5787	-2.17731	2.06245	1.91064e-17	0.0302641	0.0400591	0	1	1	None
1_21785287_T_C	1	21785287	T	C	rs6666997	ENSG00000142794	NBPF3	-0.416914	-0.0913099	0.0518597	0.0378087	0.0740035	0.0304135	-11.0269	-1.23386	1.70515	6.55018e-17	0.218247	0.0892342	0	1	1	None
1_39492462_C_T	1	39492462	C	T	rs3768324	ENSG00000168653	NDUFS5	-0.227217	-0.0310704	0.000153341	0.0216302	0.0368297	0.0171839	-10.5046	-0.843625	0.00892348	5.1422e-16	0.399562	0.992886	0	1	1	None
1_224400175_A_G	1	224400175	A	G	rs6682292	ENSG00000232628		-0.610628	0.129302	0.0235802	0.0596607	0.12688	0.0504967	-10.235	1.01909	0.466966	4.27426e-16	0.308985	0.640865	0	1	1	None
1_153632852_C_A	1	153632852	C	A	rs6427640	ENSG00000272030		-0.308657	-0.104071	0.0498364	0.0301219	0.106145	0.0395105	-10.2469	-0.980459	1.26134	2.19638e-16	0.327567	0.20807	0	1	1	None
1_85044958_C_T	1	85044958	C	T	rs7515928	ENSG00000117151	CTBS	0.256235	0.0252022	-0.00446819	0.0259407	0.0453804	0.0333922	9.8777	0.555354	-0.133809	1.13681e-15	0.579027	0.893636	0	1	1	None
1_90226801_G_A	1	90226801	G	A	rs520045	ENSG00000231613		-0.28397	-0.0621291	0.00735632	0.0281191	0.0937209	0.0351632	-10.0988	-0.662916	0.209205	2.60801e-15	0.507852	0.83442	0	1	1	None
1_152748253_G_A	1	152748253	G	A	rs12239774	ENSG00000186226	LCE1E	-1.0937	-0.160052	0.0819235	0.105162	0.144631	0.0606363	-10.4001	-1.10662	1.35106	1.3498e-15	0.269377	0.177713	0	1	1	None
1_201374677_A_C	1	201374677	A	C	rs2799680	ENSG00000159173	TNNI1	-0.178335	-0.0257657	0.0289877	0.0193004	0.0596385	0.0232671	-9.23997	-0.432032	1.24587	1.67005e-14	0.666005	0.213731	0	1	1	None
1_145556986_C_T	1	145556986	C	T	rs56110740	ENSG00000198483	ANKRD35	-0.348707	-0.0965576	0.0225076	0.0365252	0.0678522	0.0308005	-9.54703	-1.42306	0.730754	4.19369e-14	0.155778	0.465511	0	1	1	None
1_119621894_T_C	1	119621894	T	C	rs7525871	ENSG00000231365	WARS2-AS1	-0.193408	-0.00575923	0.0194714	0.0227162	0.0591457	0.0317952	-8.51409	-0.0973735	0.612402	1.72521e-13	0.922489	0.540702	0	1	1	None
1_212681049_G_A	1	212681049	G	A	rs59996156	ENSG00000288007		0.0787852	0.0118379	-0.00756439	0.0132108	0.027777	0.0196299	5.9637	0.426177	-0.38535	6.19755e-09	0.67025	0.70022	0	1	1	None
1_236711886_C_T	1	236711886	C	T	rs1041941	ENSG00000116977	LGALS8	0.131008	-0.0423479	0.0476186	0.0177223	0.0564361	0.0201015	7.39227	-0.750369	2.36891	1.0212e-10	0.453585	0.0184333	0	1	1	None
1_24519437_C_A	1	24519437	C	A	rs59960858	ENSG00000185436	IFNLR1	-0.263205	-0.0395484	0.0454882	0.0268973	0.0592727	0.0325897	-9.78553	-0.667229	1.39579	8.25779e-14	0.50511	0.163786	0	1	1	None
1_183559704_A_C	1	183559704	A	C	rs2274065	ENSG00000116701	NCF2	-0.343461	-0.00905729	-0.0946478	0.0423997	0.0712907	0.0463419	-8.10056	-0.127047	-2.04238	1.8307e-11	0.898986	0.0419674	0	1	1	None
1_245215216_A_AT	1	245215216	A	AT	rs1663914307	ENSG00000203666	EFCAB2	-0.265546	0.161927	-0.0724973	0.0369043	0.0926507	0.0373354	-7.19552	1.74771	-1.94178	1.92407e-10	0.0815134	0.0530901	0	1	1	None
1_202827191_G_A	1	202827191	G	A	rs6663182	ENSG00000214796	TUBA5P	-0.229354	0.042177	-0.0763723	0.0336355	0.0960723	0.0421912	-6.81882	0.439013	-1.81015	8.6678e-10	0.660944	0.0711953	0	1	1	None
1_118036420_A_G	1	118036420	A	G	rs1290543	ENSG00000198162	MAN1A2	-0.117576	-0.039253	-0.022153	0.0199513	0.0629371	0.0280361	-5.89314	-0.623686	-0.790159	9.14643e-09	0.533253	0.429987	0	1	1	None
1_107573565_A_G	1	107573565	A	G	rs2335077	ENSG00000198890	PRMT6	-0.259559	0.126461	-0.0141341	0.0302311	0.0536412	0.0263959	-8.58581	2.35753	-0.535466	4.08289e-12	0.0190542	0.592738	0	1	1	None
1_111992095_C_T	1	111992095	C	T	rs1264899	ENSG00000260948		-0.121063	0.0221338	-0.00316699	0.0156478	0.0471802	0.019407	-7.73672	0.469134	-0.163188	1.3829e-11	0.639287	0.870474	0	1	1	None
1_48683851_C_T	1	48683851	C	T	rs960721	ENSG00000272491		0.150382	0.0722372	-0.0258573	0.0175525	0.0549276	0.0222946	8.56754	1.31514	-1.1598	7.50205e-13	0.189386	0.246992	0	1	1	None
1_155520144_T_C	1	155520144	T	C	rs11264380	ENSG00000225855	RUSC1-AS1	0.254562	-0.138323	0.0538957	0.0317242	0.0699896	0.0324735	8.02422	-1.97634	1.65969	8.09128e-11	0.0490215	0.0979913	0	1	1	None
1_227073669_C_CAAG	1	227073669	C	CAAG	rs1661337158	ENSG00000143801	PSEN2	0.142731	-0.017829	0.0198525	0.0192589	0.0582622	0.022803	7.41119	-0.306013	0.870609	1.32799e-10	0.759795	0.38464	0	1	1	None
1_23752470_T_C	1	23752470	T	C	rs1198426	ENSG00000204219	TCEA3	0.202915	-0.0707492	0.0574414	0.0279434	0.0646615	0.0275773	7.26164	-1.09415	2.08292	3.83422e-10	0.274766	0.0381039	0	1	1	None
1_43310639_A_G	1	43310639	A	G	rs12406279	ENSG00000164010	ERMAP	-0.188776	-0.0266035	0.0374396	0.021813	0.0440864	0.0228956	-8.65429	-0.603439	1.63523	1.24806e-12	0.546653	0.103035	0	1	1	None
1_208128722_G_A	1	208128722	G	A	rs2745967	ENSG00000284237	LINC02767	0.159034	-0.0238458	-0.036335	0.0201003	0.0524539	0.0228841	7.91201	-0.454605	-1.58779	3.00249e-12	0.649705	0.113324	0	1	1	None
1_119555146_G_T	1	119555146	G	T	rs2645303	ENSG00000116874	WARS2	-0.212783	-0.015102	0.0395501	0.026221	0.0735565	0.0292429	-8.11497	-0.205311	1.35247	4.34944e-12	0.83746	0.177198	0	1	1	None
1_25816847_T_C	1	25816847	T	C	rs72660960	ENSG00000187010	RHD	-0.387227	-0.00289112	-0.0134037	0.0485315	0.0725223	0.0279323	-7.97888	-0.0398653	-0.479866	2.85079e-11	0.968227	0.631681	0	1	1	None
1_159859392_C_T	1	159859392	C	T	rs4656856	ENSG00000272668		0.226908	-0.0396999	0.00135657	0.0291395	0.064113	0.0261084	7.78695	-0.619217	0.0519594	6.28118e-11	0.536232	0.958595	0	1	1	None
1_161159147_C_T	1	161159147	C	T	rs4233366	ENSG00000158869	FCER1G	0.301595	-0.076045	-0.0406812	0.0382382	0.0702477	0.0323771	7.88726	-1.08253	-1.25648	1.95955e-11	0.279871	0.209912	0	1	1	None
1_41000044_G_C	1	41000044	G	C	rs6676501	ENSG00000238287	EXO5-DT	-0.143999	0.00345346	0.00637748	0.0204757	0.0766953	0.0301174	-7.03269	0.0450283	0.211754	6.15287e-10	0.964112	0.832427	0	1	1	None
1_85399781_A_C	1	85399781	A	C	rs12124212	ENSG00000153898	MCOLN2	-0.240735	-0.104217	-0.0737778	0.038857	0.0983029	0.0446597	-6.19542	-1.06016	-1.652	1.70978e-08	0.289869	0.0995025	0	1	1	None
1_1503928_G_A	1	1503928	G	A	rs7550471	ENSG00000160075	SSU72	0.0878497	-0.0434488	0.00558663	0.0121625	0.0334817	0.012661	7.22302	-1.29769	0.441246	5.60727e-10	0.195349	0.65934	0	1	1	None
1_200964282_C_G	1	200964282	C	G	rs10920085	ENSG00000163362	INAVA	0.162385	0.0305629	-0.00270947	0.0220111	0.0520848	0.0216683	7.37739	0.586791	-0.125043	3.0502e-10	0.557778	0.90057	0	1	1	None
1_17560195_C_T	1	17560195	C	T	rs35408430	ENSG00000142623	PADI1	-0.435047	0.260083	-0.0099753	0.0619124	0.159536	0.0740271	-7.02682	1.63025	-0.134752	9.14046e-10	0.104036	0.892892	0	1	1	None
1_231377761_A_G	1	231377761	A	G	rs822625	ENSG00000116906	GNPAT	-0.118029	-0.13969	0.0238852	0.0159521	0.0534002	0.0193904	-7.39898	-2.6159	1.2318	1.43469e-10	0.00932801	0.218951	0	1	1	None
1_113687964_G_A	1	113687964	G	A	rs4630126	ENSG00000198799	LRIG2	0.239158	-0.083233	-0.0286415	0.032825	0.0806952	0.0354366	7.28583	-1.03145	-0.808246	3.38187e-10	0.303112	0.41956	0	1	1	None
1_85733929_C_T	1	85733929	C	T	rs2252408	ENSG00000223653	BCL10-AS1	-0.171229	-0.144146	0.0310715	0.0238519	0.0882909	0.0334319	-7.17883	-1.63262	0.929395	4.09973e-10	0.103513	0.3534	0	1	1	None
1_91998437_T_TA	1	91998437	T	TA	rs1571350866	ENSG00000097046	CDC7	-0.208387	-0.0412453	-0.0136247	0.0312998	0.0736496	0.0275207	-6.65778	-0.560021	-0.495073	5.11159e-09	0.575877	0.620909	0	1	1	None
1_201440213_C_T	1	201440213	C	T	rs3753992	ENSG00000174307	PHLDA3	0.210079	-0.186227	0.0355004	0.033489	0.0577339	0.0302104	6.27309	-3.22562	1.1751	1.70535e-08	0.0013938	0.240876	0	1	1	None
1_153282796_C_A	1	153282796	C	A	rs3006472	ENSG00000159527	PGLYRP3	-0.199147	0.0182506	0.00237622	0.0292243	0.0600503	0.0256197	-6.81444	0.303921	0.0927496	2.08909e-09	0.761398	0.926165	0	1	1	None
1_113083439_C_T	1	113083439	C	T	rs10745330	ENSG00000007341	ST7L	0.0998806	-0.03226	0.0135526	0.016369	0.0606289	0.0246224	6.10182	-0.532089	0.550417	3.16325e-08	0.595018	0.582409	0	1	1	None
1_38455891_G_C	1	38455891	G	C	rs4360494	ENSG00000183386	FHL3	-0.121448	0.0193412	-0.0349021	0.0196317	0.0525908	0.0214722	-6.1863	0.367768	-1.62545	3.42797e-08	0.713293	0.105084	0	1	1	None
1_166856607_C_T	1	166856607	C	T	rs7513457	ENSG00000152382	TADA1	-0.064332	-0.0480045	-0.0323834	0.0121545	0.0442683	0.0159988	-5.29284	-1.0844	-2.02411	7.97224e-07	0.278965	0.0437642	0	1	1	None
1_55434648_G_A	1	55434648	G	A	rs2317951	ENSG00000143001	TMEM61	0.221768	-0.112935	-0.0188409	0.0321392	0.0787394	0.0363049	6.90023	-1.43429	-0.518962	1.67532e-09	0.152478	0.604156	0	1	1	None
1_214458735_G_C	1	214458735	G	C	rs6419473	ENSG00000228470		-0.124034	0.00219885	-0.0267122	0.0264311	0.0952102	0.036481	-4.69271	0.0230946	-0.732223	3.91803e-06	0.981588	0.464538	0	1	1	None
1_108743059_G_C	1	108743059	G	C	rs663045	ENSG00000260879		0.0747942	-0.0247373	0.00878654	0.012064	0.0343712	0.0141876	6.19979	-0.719711	0.619312	2.26904e-08	0.472243	0.536168	0	1	1	None
1_152168717_G_A	1	152168717	G	A	rs35058813	ENSG00000237975	FLG-AS1	0.270357	0.0745372	-0.0160549	0.0425925	0.103736	0.0567123	6.34752	0.718526	-0.283094	8.65331e-09	0.472944	0.777291	0	1	1	None
1_36884473_A_G	1	36884473	A	G	rs57413616	ENSG00000116885	OSCP1	0.171689	0.0924653	-0.023936	0.0254401	0.0722141	0.0310484	6.74876	1.28043	-0.770925	1.71542e-09	0.201309	0.44133	0	1	1	None
1_45292866_G_A	1	45292866	G	A	rs2295996	ENSG00000142959	BEST4	-0.138997	-0.0343237	0.0515239	0.0184369	0.0504826	0.0259295	-7.53907	-0.679913	1.98708	8.74838e-11	0.497042	0.04775	0	1	1	None
1_155713650_T_G	1	155713650	T	G	rs10908481	ENSG00000203761	MSTO2P	-0.175131	0.0326293	-0.00519007	0.0270317	0.0663512	0.0279973	-6.47871	0.491767	-0.185378	1.14191e-08	0.623232	0.853055	0	1	1	None
1_209608020_C_A	1	209608020	C	A	rs6690362	ENSG00000230937	MIR205HG	0.194782	-0.0442817	-0.0411954	0.0271847	0.0830547	0.0309475	7.16514	-0.533163	-1.33114	7.50523e-10	0.594298	0.184118	0	1	1	None
1_3570883_C_T	1	3570883	C	T	rs6697769	ENSG00000116213	WRAP73	0.117077	0.0599011	0.0234684	0.0208074	0.0567597	0.0246025	5.62672	1.05535	0.953901	2.04478e-07	0.292068	0.340858	0	1	1	None
1_26497340_A_C	1	26497340	A	C	rs8768	ENSG00000142684	ZNF593	-0.20885	0.156656	-0.0247157	0.032277	0.0760863	0.033245	-6.47056	2.05892	-0.743441	1.89713e-08	0.0403776	0.457799	0	1	1	None
1_1335302_C_T	1	1335302	C	T	rs1240707	ENSG00000225905	ANKRD65-AS1	-0.278352	-0.217343	0.039926	0.0464295	0.0941282	0.0648084	-5.99514	-2.30901	0.616063	4.32282e-08	0.0215538	0.538269	0	1	1	None
1_47280859_G_A	1	47280859	G	A	rs2297810	ENSG00000142973	CYP4B1	-0.570092	0.0529466	-0.00133605	0.0869129	0.148795	0.0824279	-6.55934	0.355835	-0.0162087	8.88092e-09	0.72221	0.987079	0	1	1	None
1_109473527_C_T	1	109473527	C	T	rs12743716	ENSG00000121957	GPSM2	0.238691	-0.0101264	-0.0495611	0.0338574	0.0648454	0.0294353	7.04989	-0.156163	-1.68373	1.13792e-09	0.87601	0.0932678	0	1	1	None
1_180154248_G_C	1	180154248	G	C	rs3820306	ENSG00000116260	QSOX1	-0.229943	0.0240182	-0.0506053	0.0397804	0.097334	0.0459681	-5.78032	0.246761	-1.10088	1.56216e-07	0.805261	0.271821	0	1	1	None
1_201125326_T_C	1	201125326	T	C	rs7542768	ENSG00000116857	TMEM9	0.121365	0.0433944	0.00935363	0.0181074	0.0403418	0.0169943	6.70252	1.07567	0.550398	1.27979e-08	0.282962	0.582476	0	1	1	None
2_242132_G_A	2	242132	G	A	rs17713568	ENSG00000035115	SH3YL1	-0.61394	0.00469048	0.0247692	0.0332593	0.0515253	0.0226525	-18.4592	0.0910327	1.09344	1.95759e-29	0.927529	0.275084	0	1	1	None
2_74345370_C_G	2	74345370	C	G	rs60705299	ENSG00000217702		0.39348	0.0156879	-0.0618519	0.028754	0.069995	0.0387183	13.6844	0.224129	-1.59748	9.93447e-24	0.822796	0.111118	0	1	1	None
2_201736734_T_C	2	201736734	T	C	rs7606251	ENSG00000240344	PPIL3	-0.38218	-0.00555105	0.0675031	0.0263133	0.0554028	0.0319934	-14.5242	-0.100194	2.10991	8.29603e-23	0.920253	0.0356785	0	1	1	None
2_219154781_G_A	2	219154781	G	A	rs992157	ENSG00000261338		0.276299	-0.0558509	-0.0420715	0.0205332	0.0584785	0.0239069	13.4562	-0.955066	-1.75981	1.9768e-21	0.340273	0.0794206	0	1	1	None
2_239035853_C_T	2	239035853	C	T	rs12479385	ENSG00000144488	ESPNL	0.244215	0.0463149	-0.0374155	0.0200861	0.0533004	0.0202879	12.1584	0.868941	-1.84422	6.79984e-20	0.385545	0.0661069	0	1	1	None
2_128125615_C_G	2	128125615	C	G	rs11684068	ENSG00000236682	MAP3K2-DT	-0.434795	-0.0286497	-0.0281846	0.0393051	0.0976739	0.0459615	-11.0621	-0.29332	-0.613222	6.89716e-18	0.769468	0.54017	0	1	1	None
2_85823632_C_T	2	85823632	C	T	rs2232745	ENSG00000168894	RNF181	-0.306519	0.0217505	-0.0339656	0.0317435	0.0360156	0.029643	-9.65613	0.603921	-1.14582	5.97888e-16	0.546327	0.25276	0	1	1	None
2_75939781_C_T	2	75939781	C	T	rs112846031	ENSG00000115364	MRPL19	-0.190133	-0.0358973	0.0294901	0.0178617	0.0467249	0.0235304	-10.6447	-0.768268	1.25327	5.99404e-18	0.442871	0.210993	0	1	1	None
2_242294913_A_G	2	242294913	A	G	rs3755397	ENSG00000168385	SEPTIN2	0.255387	0.0131001	-0.00523315	0.0229597	0.0261692	0.0222453	11.1233	0.500592	-0.235248	3.14441e-17	0.617013	0.814177	0	1	1	None
2_217126643_C_A	2	217126643	C	A	rs57212054	ENSG00000260804	LINC01963	0.571569	-0.0191713	-0.0621854	0.0500528	0.0493603	0.0472193	11.4193	-0.388395	-1.31695	3.31588e-18	0.697996	0.188879	0	1	1	None
2_3609064_G_A	2	3609064	G	A	rs12629	ENSG00000234171	RNASEH1-DT	-0.324294	-0.117989	0.0267699	0.0305462	0.0700862	0.0342925	-10.6165	-1.68348	0.780635	4.94214e-17	0.0932857	0.43561	0	1	1	None
2_132508152_A_G	2	132508152	A	G	rs1821705	ENSG00000287071	CDRT15P4	-0.24799	-0.107556	0.0530348	0.0235734	0.0791426	0.0295352	-10.5199	-1.35901	1.79565	4.80038e-17	0.17508	0.0734834	0	1	1	None
2_203337001_A_G	2	203337001	A	G	rs12468226	ENSG00000273456		0.215424	-0.0728839	0.0369117	0.0332841	0.0750283	0.046685	6.47227	-0.971418	0.790655	1.69859e-08	0.332037	0.429706	0	1	1	None
2_113790260_C_G	2	113790260	C	G	rs11123156	ENSG00000136696	IL36B	-0.50778	0.180992	0.0461439	0.0511041	0.100972	0.0402317	-9.93619	1.7925	1.14695	8.21987e-15	0.0740759	0.252329	0	1	1	None
2_242916869_A_G	2	242916869	A	G	rs66921654	ENSG00000237940	LINC01238	-0.345431	-0.102861	0.0468496	0.0354956	0.104653	0.0396088	-9.73166	-0.98287	1.18281	9.31e-15	0.326413	0.237789	0	1	1	None
2_20142744_G_A	2	20142744	G	A	rs10208878	ENSG00000183891	TTC32	0.346917	-0.136111	0.0629898	0.0410409	0.0713741	0.0432438	8.45295	-1.90701	1.45662	2.12944e-12	0.057436	0.146214	0	1	1	None
2_242695900_T_C	2	242695900	T	C	rs6733823	ENSG00000180902	D2HGDH	-0.265185	-0.0163735	0.0122433	0.0302422	0.0599823	0.0223569	-8.76873	-0.272973	0.547632	2.33049e-13	0.785066	0.584362	0	1	1	None
2_43561985_A_G	2	43561985	A	G	rs72790903	ENSG00000234936		0.367167	-0.185558	-0.133837	0.049533	0.110096	0.0783473	7.41257	-1.68542	-1.70825	9.97768e-13	0.0928274	0.0885055	0	1	1	None
2_28852855_G_T	2	28852855	G	T	rs4555300	ENSG00000230730		0.359082	0.0652828	-0.0757968	0.0415672	0.101936	0.0517791	8.63858	0.640432	-1.46385	2.05263e-13	0.52234	0.144196	0	1	1	None
2_74345370_C_G	2	74345370	C	G	rs60705299	ENSG00000257800	FNBP1P1	0.134868	-0.0216768	-0.0357114	0.0148586	0.0375558	0.0207776	9.07676	-0.57719	-1.71875	4.69577e-14	0.564203	0.0865951	0	1	1	None
2_113981022_G_A	2	113981022	G	A	rs6707386	ENSG00000189223	PAX8-AS1	-1.13373	0.0175264	0.0139955	0.128589	0.160357	0.0714619	-8.8167	0.109296	0.195845	8.00691e-13	0.913044	0.844871	0	1	1	None
2_240956982_G_A	2	240956982	G	A	rs6732752	ENSG00000130414	NDUFA10	-0.212336	0.0177625	0.0364418	0.0236883	0.0368823	0.0241205	-8.96376	0.481601	1.51082	3.92399e-13	0.630439	0.131875	0	1	1	None
2_113981022_G_A	2	113981022	G	A	rs6707386	ENSG00000125618	PAX8	-0.786347	0.225534	-0.106565	0.0999937	0.15035	0.0670506	-7.86396	1.50006	-1.58932	3.26089e-11	0.134683	0.113082	0	1	1	None
2_28644670_G_C	2	28644670	G	C	rs7559046	ENSG00000270210		0.157374	-0.228649	0.0418073	0.0271323	0.104805	0.0419047	5.80024	-2.18165	0.997676	1.51862e-08	0.0298216	0.319148	0	1	1	None
2_3493560_A_G	2	3493560	A	G	rs13003003	ENSG00000171853	TRAPPC12	0.210752	0.0693954	-0.0214928	0.0253013	0.0550933	0.0231607	8.32972	1.2596	-0.927985	2.41387e-12	0.208776	0.354159	0	1	1	None
2_200632991_A_G	2	200632991	A	G	rs1523816	ENSG00000226124	FTCDNL1	-0.354323	0.224373	-0.0579571	0.0468252	0.110979	0.048363	-7.56692	2.02177	-1.19838	7.55521e-11	0.0440624	0.231689	0	1	1	None
2_29060630_T_A	2	29060630	T	A	rs61226201	ENSG00000171103	TRMT61B	0.15307	-0.0679249	0.00156228	0.0225961	0.0716853	0.0292953	6.7742	-0.947543	0.0533288	9.13713e-10	0.344066	0.957503	0	1	1	None
2_113219906_C_T	2	113219906	C	T	rs13390931	ENSG00000169629	RGPD8	0.273195	-0.0460946	0.00776118	0.0364796	0.0658375	0.0282448	7.48897	-0.700127	0.274782	1.74229e-10	0.484391	0.783676	0	1	1	None
2_179351321_T_TCTTA	2	179351321	T	TCTTA		ENSG00000116095	PLEKHA3	-0.248093	0.19459	0.0181462	0.0365486	0.083616	0.04329	-6.78802	2.32718	0.419179	9.36675e-10	0.0205595	0.675368	0	1	1	None
2_9988795_C_CAA	2	9988795	C	CAA	rs921127523	ENSG00000269973		0.209762	-0.103323	-0.00294141	0.0279618	0.0411641	0.0197943	7.50174	-2.51002	-0.148599	1.77555e-10	0.0126093	0.881973	0	1	1	None
2_86422416_T_C	2	86422416	T	C	rs17551822	ENSG00000132305	IMMT	-0.0918301	0.0178436	0.0165861	0.0119942	0.0361546	0.0139893	-7.6562	0.493536	1.18563	7.14735e-11	0.62198	0.236668	0	1	1	None
2_87322042_G_A	2	87322042	G	A	rs17041053	ENSG00000231259	ANAPC1P2	-0.509908	-0.0265319	-0.0268038	0.0708312	0.123192	0.0503317	-7.19891	-0.21537	-0.532543	6.52812e-10	0.82963	0.594757	0	1	1	None
2_46863872_A_C	2	46863872	A	C	rs6544906	ENSG00000119878	CRIPT	0.121887	0.117764	-0.0243215	0.0177217	0.0626772	0.0248688	6.87787	1.8789	-0.97799	5.38982e-10	0.0611225	0.328795	0	1	1	None
2_43330109_C_A	2	43330109	C	A	rs4567998	ENSG00000230587	LINC02580	-0.196883	-0.0956378	-0.0554056	0.0301005	0.0967434	0.0411249	-6.54084	-0.988573	-1.34725	1.24352e-08	0.323618	0.178874	0	1	1	None
2_192111616_C_T	2	192111616	C	T	rs35596292	ENSG00000227542	MYO1B-AS1	0.104764	-0.0281452	0.0274793	0.0173176	0.0610228	0.023458	6.04957	-0.461224	1.17143	3.99959e-08	0.644938	0.242274	0	1	1	None
2_160756345_G_A	2	160756345	G	A	rs7595388	ENSG00000054219	LY75	0.199367	-0.0107226	0.0198659	0.0299979	0.0766735	0.0300903	6.64604	-0.139848	0.66021	4.94081e-09	0.88887	0.509607	0	1	1	None
2_242667894_A_G	2	242667894	A	G	rs7588212	ENSG00000168395	ING5	-0.14805	0.0262383	0.0207481	0.0197636	0.0593053	0.0237078	-7.49107	0.442427	0.87516	3.0997e-10	0.658471	0.382127	0	1	1	None
2_132339510_A_G	2	132339510	A	G	rs11674634	ENSG00000287151	C2orf27A	-0.265968	0.0303334	-0.0319412	0.0387354	0.0652276	0.0253098	-6.86626	0.46504	-1.26201	2.85587e-09	0.642252	0.207986	0	1	1	None
2_114459955_G_T	2	114459955	G	T	rs13416930	ENSG00000115084	SLC35F5	-0.207457	0.0277521	-0.0129896	0.0309182	0.084274	0.0299842	-6.70986	0.329308	-0.433215	3.32409e-09	0.74215	0.665166	0	1	1	None
2_242919146_A_G	2	242919146	A	G	rs4973674	ENSG00000233806	LINC01237	-0.233958	-0.160477	0.073265	0.030043	0.0973036	0.0365096	-7.78746	-1.64924	2.00673	3.22391e-11	0.100058	0.0456171	0	1	1	None
2_234176108_T_TA	2	234176108	T	TA	rs79648914	ENSG00000085978	ATG16L1	0.120452	0.0231298	-0.0124681	0.0169015	0.0431159	0.0163511	7.12673	0.536455	-0.762527	5.61699e-10	0.592032	0.44633	0	1	1	None
2_132583143_GAT_G	2	132583143	GAT	G	rs869158198	ENSG00000186825	CDRT15P3	0.184872	0.0717001	0.00684688	0.0282026	0.0616206	0.0326123	6.55512	1.16357	0.209948	9.60467e-09	0.245468	0.833844	0	1	1	None
2_202003170_A_G	2	202003170	A	G	rs7573256	ENSG00000003402	CFLAR	-0.146464	-0.026003	-0.00643768	0.0232764	0.0494257	0.0296793	-6.29239	-0.526103	-0.216908	1.43783e-08	0.599176	0.828424	0	1	1	None
2_162107295_G_T	2	162107295	G	T	rs3731769	ENSG00000227403	LINC01806	-0.204827	0.00149988	0.0518284	0.0289853	0.0844272	0.0322086	-7.0666	0.0177654	1.60915	5.45824e-10	0.985837	0.108612	0	1	1	None
2_85783128_T_G	2	85783128	T	G	rs6738645	ENSG00000115486	GGCX	0.110329	-0.0321336	-0.000363964	0.0175847	0.0502951	0.0187195	6.27413	-0.6389	-0.019443	1.69056e-08	0.523356	0.9845	0	1	1	None
2_46761181_G_A	2	46761181	G	A	rs4952831	ENSG00000250565	ATP6V1E2	-0.22408	-0.137109	-0.041279	0.0370866	0.0733718	0.0350512	-6.04208	-1.86868	-1.17768	5.55461e-08	0.0626092	0.239857	0	1	1	None
2_191177958_C_CCCTT	2	191177958	C	CCCTT	rs1688605983	ENSG00000198130	HIBCH	0.17883	-0.0930024	0.0479787	0.0312092	0.0881101	0.0360889	5.73005	-1.05552	1.32946	1.78709e-07	0.291993	0.184678	0	1	1	None
2_102613371_CA_C	2	102613371	CA	C	rs1206926969	ENSG00000115590	IL1R2	0.504238	-0.116485	-0.0376121	0.0721918	0.128678	0.0675263	6.9847	-0.905242	-0.557	2.9877e-09	0.36608	0.577948	0	1	1	None
2_132493876_T_G	2	132493876	T	G	rs4850246	ENSG00000213222	TOMM40P4	-0.0789119	0.0702579	-0.0191463	0.0134756	0.0345426	0.0142083	-5.85593	2.03395	-1.34754	1.21255e-07	0.042798	0.178804	0	1	1	None
2_85787123_C_T	2	85787123	C	T	rs67988001	ENSG00000118640	VAMP8	-0.0962897	0.0195586	-0.0171552	0.0162978	0.0369087	0.017815	-5.90814	0.52992	-0.962967	1.11746e-07	0.596547	0.336299	0	1	1	None
3_40462510_A_T	3	40462510	A	T	rs13066971	ENSG00000223797	ENTPD3-AS1	-0.176258	-0.109803	-0.0288231	0.0191322	0.0691402	0.0274699	-9.21262	-1.58812	-1.04926	3.41442e-18	0.113192	0.294805	0	1	1	None
3_39469685_C_CATA	3	39469685	C	CATA	rs1293683797	ENSG00000168028	RPSA	-0.200885	-0.0247931	0.00872355	0.0163473	0.0335123	0.0161504	-12.2885	-0.73982	0.540145	3.00805e-19	0.459979	0.589495	0	1	1	None
3_125802782_C_G	3	125802782	C	G	rs59713080	ENSG00000250012	SLC41A3-AS1	-0.338679	0.00848562	0.0158925	0.0294346	0.0856035	0.0363237	-11.5062	0.099127	0.437524	3.83038e-19	0.921098	0.66202	0	1	1	None
3_75904907_G_A	3	75904907	G	A	rs7634843	ENSG00000242516	LINC00960	-0.901288	-0.0753158	0.013863	0.0771627	0.0816915	0.0308685	-11.6804	-0.921955	0.4491	1.62667e-17	0.357334	0.653703	0	1	1	None
3_134062433_T_G	3	134062433	T	G	rs1603824	ENSG00000260633		-0.154493	-0.140933	0.0328326	0.0129299	0.0469501	0.018975	-11.9485	-3.00176	1.73031	5.63157e-19	0.0028926	0.0845374	0	1	1	None
3_49044713_C_T	3	49044713	C	T	rs71324929	ENSG00000178252	WDR6	0.571128	0.0248601	-0.027231	0.0495973	0.0461361	0.0380137	11.5153	0.538842	-0.716346	4.68339e-18	0.590403	0.474346	0	1	1	None
3_194997620_C_T	3	194997620	C	T	rs2000052	ENSG00000173950	XXYLT1	-0.214876	-0.0700649	-0.0458369	0.0221855	0.0433006	0.0200104	-9.68541	-1.6181	-2.29065	7.9345e-15	0.106683	0.0226615	0	1	1	None
3_126249265_G_A	3	126249265	G	A	rs744233	ENSG00000180767	CHST13	-0.104253	0.0686446	0.000282249	0.0116681	0.0378388	0.0147718	-8.93491	1.81413	0.0191073	3.06613e-14	0.0705779	0.984768	0	1	1	None
3_98416900_G_T	3	98416900	G	T	rs10935473	ENSG00000239445	ST3GAL6-AS1	-0.275634	-0.0161918	0.0208778	0.0297115	0.0788713	0.0329262	-9.27702	-0.205294	0.634081	3.54876e-14	0.837478	0.526499	0	1	1	None
3_182663516_G_A	3	182663516	G	A	rs1509229	ENSG00000043093	DCUN1D1	-0.251534	0.173694	-0.0371685	0.0342908	0.103251	0.041295	-7.33531	1.68225	-0.900072	1.07979e-10	0.0934773	0.368745	0	1	1	None
3_50022064_G_A	3	50022064	G	A	rs139738301	ENSG00000004534	RBM6	-0.123088	-0.04436	0.00045408	0.015598	0.0481592	0.0185199	-7.89125	-0.92111	0.0245185	1.17635e-11	0.357688	0.980454	0	1	1	None
3_48743496_CGTGCATG_C	3	48743496	CGTGCATG	C	rs1312074322	ENSG00000213672	NCKIPSD	0.168838	0.0428131	-0.0379155	0.0181177	0.0561523	0.0224131	9.3189	0.762445	-1.69167	7.45609e-14	0.446355	0.0917015	0	1	1	None
3_49667691_T_C	3	49667691	T	C	rs9883000	ENSG00000173540	GMPPB	-0.158599	-0.077053	0.0312139	0.0190898	0.0505144	0.0194402	-8.30806	-1.52537	1.60564	1.37701e-12	0.128185	0.109392	0	1	1	None
3_66294095_G_A	3	66294095	G	A	rs1680402	ENSG00000144741	SLC25A26	-0.148811	0.00867654	0.0133003	0.0189282	0.0426907	0.0191787	-7.86187	0.203242	0.693493	1.13658e-11	0.839083	0.488537	0	1	1	None
3_171503310_T_C	3	171503310	T	C	rs1921343	ENSG00000075651	PLD1	-0.223436	-0.215757	0.00650024	0.0294542	0.0794527	0.0368907	-7.58589	-2.71554	0.176203	4.04227e-11	0.00698866	0.86025	0	1	1	None
3_48331286_G_C	3	48331286	G	C	rs77957078	ENSG00000172113	NME6	-0.124596	0.018255	-0.0461646	0.0193722	0.0529847	0.0248281	-6.4317	0.344534	-1.85937	7.6902e-09	0.730667	0.0638912	0	1	1	None
3_41827026_A_G	3	41827026	A	G	rs10212536	ENSG00000168038	ULK4	0.262038	-0.136847	0.0741612	0.0363537	0.0845302	0.0450818	7.208	-1.61891	1.64504	7.24707e-10	0.106433	0.10093	0	1	1	None
3_141452359_C_T	3	141452359	C	T	rs16851704	ENSG00000114124	GRK7	0.0896179	-0.00786752	0.0313122	0.0136971	0.0225253	0.0182342	6.54285	-0.349275	1.71722	6.33185e-09	0.727109	0.0868766	0	1	1	None
3_52870132_G_A	3	52870132	G	A	rs1573815	ENSG00000243696		0.179605	0.0131729	0.0347156	0.0257701	0.0628555	0.026103	6.96953	0.209575	1.32995	1.27526e-09	0.834137	0.184526	0	1	1	None
3_183533623_C_G	3	183533623	C	G	rs2582092	ENSG00000233885	YEATS2-AS1	0.158547	-0.0921056	-0.0310315	0.0212784	0.07569	0.029978	7.4511	-1.21688	-1.03514	1.04742e-10	0.224522	0.301366	0	1	1	None
3_98292683_C_T	3	98292683	C	T	rs1675511	ENSG00000286602		0.126235	-0.0112646	-0.00689374	0.0189492	0.0716485	0.0291759	6.66174	-0.15722	-0.236282	2.14477e-09	0.875165	0.813358	0	1	1	None
3_10316760_C_G	3	10316760	C	G	rs164939	ENSG00000240288	GHRLOS	0.168503	-0.0770522	0.0234647	0.0256872	0.0566859	0.0281018	6.55982	-1.35928	0.83499	3.51316e-09	0.17505	0.404347	0	1	1	None
3_58388482_CTT_C	3	58388482	CTT	C	rs2058778859	ENSG00000168291	PDHB	0.103211	0.052704	-0.00847978	0.0137324	0.0368318	0.0146302	7.5159	1.43094	-0.579607	2.50049e-10	0.153448	0.562608	0	1	1	None
3_48282651_TGCGC_T	3	48282651	TGCGC	T	rs577453669	ENSG00000164048	ZNF589	0.218298	0.0229995	-0.00368201	0.03107	0.0612249	0.0294038	7.02599	0.375656	-0.125222	9.47709e-10	0.707435	0.900431	0	1	1	None
3_153860857_G_A	3	153860857	G	A	rs12490468	ENSG00000114790	ARHGEF26	-0.200867	0.0639504	-0.00113761	0.0314007	0.0616694	0.0354599	-6.39689	1.03699	-0.0320816	4.76853e-09	0.300524	0.974427	0	1	1	None
3_188901397_C_T	3	188901397	C	T	rs12491585	ENSG00000188001	TPRG1	0.26547	0.012133	0.0772377	0.0448964	0.0761615	0.0451698	5.91295	0.159306	1.70994	8.01849e-08	0.873533	0.0883067	0	1	1	None
3_121519793_C_T	3	121519793	C	T	rs7642353	ENSG00000173226	IQCB1	0.120254	-0.0120472	-0.00972477	0.0174013	0.0474824	0.0170279	6.91062	-0.253718	-0.571108	1.25708e-09	0.799883	0.568341	0	1	1	None
3_134216139_G_T	3	134216139	G	T	rs6799543	ENSG00000129055	ANAPC13	0.106951	0.0908742	-0.00122369	0.0160042	0.0492205	0.0189503	6.68269	1.84627	-0.0645737	5.87373e-09	0.0657978	0.948555	0	1	1	None
3_50332697_G_A	3	50332697	G	A	rs13100173	ENSG00000186792	HYAL3	-0.252303	-0.170808	0.0182465	0.0366161	0.0885818	0.0372886	-6.89049	-1.92825	0.489332	3.52014e-09	0.0547525	0.624966	0	1	1	None
3_32033850_A_G	3	32033850	A	G	rs6806060	ENSG00000197385	ZNF860	0.169992	0.0354967	0.0201583	0.0336118	0.0602154	0.0537946	5.05749	0.589495	0.374728	6.97108e-07	0.555922	0.708097	0	1	1	None
3_150427910_T_G	3	150427910	T	G	rs13090897	ENSG00000240137	ERICH6-AS1	-0.187241	0.0593444	0.0236571	0.0289627	0.0990879	0.0391715	-6.4649	0.598906	0.603936	8.22962e-09	0.549649	0.546305	0	1	1	None
3_122081660_A_C	3	122081660	A	C	rs9857710	ENSG00000114023	FAM162A	-0.131652	0.19239	0.00507997	0.0200303	0.045971	0.0182476	-6.57266	4.18504	0.278392	5.17352e-09	3.74025e-05	0.780905	0	1	1	None
3_130701607_T_C	3	130701607	T	C	rs34092799	ENSG00000114670	NEK11	0.189891	0.0547553	-0.0237942	0.0287218	0.0683172	0.032277	6.6114	0.801486	-0.73719	6.16137e-09	0.423443	0.461545	0	1	1	None
4_119161795_G_A	4	119161795	G	A	rs617430	ENSG00000269893	SNHG8	0.64294	0.09583	-0.050268	0.0440898	0.0601887	0.0269459	14.5825	1.59216	-1.86551	2.95948e-22	0.112444	0.0631321	0	1	1	None
4_185637418_C_T	4	185637418	C	T	rs2077205	ENSG00000151725	CENPU	-0.474784	-0.188813	0.0368143	0.0349141	0.0754656	0.030955	-13.5987	-2.50198	1.18928	3.71048e-20	0.0128939	0.235308	0	1	1	None
4_159076826_C_T	4	159076826	C	T	rs6830702	ENSG00000248429	GASK1B-AS1	0.325344	0.0586277	-0.012148	0.0327189	0.0986804	0.0419019	9.94361	0.594117	-0.289916	5.37489e-16	0.552847	0.772068	0	1	1	None
4_83836725_T_A	4	83836725	T	A	rs3940815	ENSG00000251022	THAP9-AS1	-0.290329	-0.0685232	0.0551621	0.0253262	0.0593852	0.0265808	-11.4636	-1.15388	2.07526	7.63807e-17	0.249433	0.0387724	0	1	1	None
4_181476_T_C	4	181476	T	C	rs7665922	ENSG00000250312	ZNF718	0.319546	0.0208787	-0.0328688	0.031034	0.055865	0.024282	10.2966	0.373735	-1.35363	5.90948e-16	0.708865	0.176883	0	1	1	None
4_120409963_T_C	4	120409963	T	C	rs13145352	ENSG00000245958	SEPTIN7P14	-0.272879	-0.141543	-0.0138386	0.0280786	0.0667667	0.031184	-9.7184	-2.11997	-0.44377	2.39079e-14	0.0347987	0.65752	0	1	1	None
4_7931249_C_T	4	7931249	C	T	rs11733177	ENSG00000196526	AFAP1	0.243862	0.0606332	0.0226301	0.0263324	0.0813895	0.0368517	9.26091	0.744976	0.614086	6.38589e-14	0.456813	0.539589	0	1	1	None
4_164435698_G_C	4	164435698	G	C	rs9993988	ENSG00000273449		-0.211101	-0.171214	-0.00640097	0.0248563	0.0834881	0.0332067	-8.49283	-2.05076	-0.192761	4.90317e-13	0.0410884	0.847267	0	1	1	None
4_727153_C_T	4	727153	C	T	rs34434107	ENSG00000185619	PCGF3	-0.227746	-0.018753	0.0132583	0.025737	0.0470771	0.0205108	-8.84896	-0.398346	0.646407	1.03193e-13	0.690656	0.518509	0	1	1	None
4_175444382_T_C	4	175444382	T	C	rs1426945	ENSG00000250596		0.0923291	0.0139653	-0.0120614	0.0109977	0.0354531	0.0147001	8.39528	0.393908	-0.820499	5.19986e-13	0.693901	0.412522	0	1	1	None
4_84395132_C_A	4	84395132	C	A	rs13116765	ENSG00000163319	MRPS18C	0.188141	0.0845237	-0.0201101	0.0221079	0.0732251	0.0301578	8.5101	1.1543	-0.666828	2.46155e-12	0.249203	0.505338	0	1	1	None
4_8454938_G_A	4	8454938	G	A	rs871768	ENSG00000155275	TRMT44	-0.148272	0.0431683	0.00104527	0.020868	0.0638715	0.0250006	-7.10524	0.675861	0.04181	1.77882e-10	0.499623	0.966676	0	1	1	None
4_3496110_C_T	4	3496110	C	T	rs10937930	ENSG00000163956	LRPAP1	0.152948	-0.00427912	0.0397537	0.0211697	0.0403884	0.0180154	7.22487	-0.105949	2.20665	4.20181e-10	0.915694	0.0280882	0	1	1	None
4_6270056_G_A	4	6270056	G	A	rs4689388	ENSG00000109501	WFS1	0.182717	-0.112988	0.0036721	0.0238624	0.0515027	0.021292	7.65711	-2.19384	0.172464	1.4643e-10	0.0290261	0.863188	0	1	1	None
4_6937984_C_T	4	6937984	C	T	rs9291123	ENSG00000287104		0.232723	0.0480646	0.0256024	0.032813	0.0771929	0.0297789	7.09238	0.622656	0.859748	7.97689e-10	0.533981	0.390607	0	1	1	None
4_113143265_G_A	4	113143265	G	A	rs6813131	ENSG00000145365	TIFA	0.155427	0.0838843	0.0245617	0.0223295	0.0728882	0.0264966	6.9606	1.15086	0.926974	1.99979e-09	0.25065	0.354648	0	1	1	None
4_26841743_G_A	4	26841743	G	A	rs36053391	ENSG00000240005	STIM2-AS1	-0.558525	-0.13761	0.0984646	0.0745101	0.145387	0.0656888	-7.49596	-0.946508	1.49896	8.00577e-11	0.344639	0.134909	0	1	1	None
4_1212454_C_T	4	1212454	C	T	rs1265922	ENSG00000163945	UVSSA	0.208162	0.0550158	0.0465946	0.0325658	0.0601775	0.0300847	6.39206	0.914224	1.54878	1.16659e-08	0.361329	0.122454	0	1	1	None
4_185458566_A_G	4	185458566	A	G	rs13111483	ENSG00000271538	LINC02427	-0.0580463	-0.049287	0.0275979	0.00794799	0.0272003	0.0108185	-7.30326	-1.812	2.55099	5.14473e-11	0.0708868	0.0111911	0	1	1	None
4_4252175_G_GAT	4	4252175	G	GAT	rs10685229	ENSG00000132406	TMEM128	0.123988	-0.0217611	0.0264406	0.0211376	0.0617024	0.0259049	5.86578	-0.352678	1.02068	8.35967e-08	0.724559	0.308161	0	1	1	None
4_8357736_A_C	4	8357736	A	C	rs34893440	ENSG00000251615		0.284918	0.0448783	-0.0467151	0.0394659	0.0504758	0.0287757	7.21933	0.889106	-1.62342	5.78035e-10	0.374672	0.105585	0	1	1	None
4_178362122_C_G	4	178362122	C	G	rs13106192	ENSG00000038002	AGA	-0.208623	0.0244745	-0.0159088	0.0317558	0.0525477	0.0268418	-6.56959	0.465757	-0.59269	9.62659e-09	0.641728	0.553836	0	1	1	None
4_121995698_G_A	4	121995698	G	A	rs2136948	ENSG00000173376	NDNF	0.212209	0.14664	-0.0364823	0.0321849	0.0902341	0.033436	6.59344	1.62511	-1.09111	2.02007e-09	0.105141	0.276071	0	1	1	None
4_119506139_G_A	4	119506139	G	A	rs7689541	ENSG00000260404		-0.272107	-0.0926255	0.0081929	0.040709	0.0752788	0.0301402	-6.68419	-1.23043	0.271827	4.42031e-09	0.219519	0.785947	0	1	1	None
4_57718253_C_T	4	57718253	C	T	rs13108002	ENSG00000269949		-0.16409	-0.122847	0.0539857	0.0280315	0.103986	0.0444417	-5.85378	-1.18138	1.21475	1.13467e-08	0.238282	0.225306	0	1	1	None
5_96252432_G_A	5	96252432	G	A	rs2927608	ENSG00000164308	ERAP2	1.03371	-0.075552	0.0620054	0.0495386	0.0902452	0.0347526	20.8668	-0.837186	1.7842	7.83419e-33	0.403166	0.0754181	0	1	1	None
5_149826572_G_A	5	149826572	G	A	rs13183077	ENSG00000164587	RPS14	-0.373297	-0.00528367	0.0152075	0.0214053	0.03978	0.0173903	-17.4395	-0.132822	0.87448	4.44572e-27	0.894424	0.382557	0	1	1	None
5_179173067_T_G	5	179173067	T	G	rs9800237	ENSG00000161021	MAML1	-1.92021	-0.0969547	0.0878921	0.108721	0.191628	0.0819632	-17.6618	-0.505952	1.07234	8.45906e-27	0.613268	0.284446	0	1	1	None
5_74018774_A_C	5	74018774	A	C	rs16872220	ENSG00000164346	NSA2	0.403862	0.0828345	-0.0254671	0.0223164	0.0424606	0.023256	18.0971	1.95086	-1.09508	4.43361e-27	0.0519675	0.274363	0	1	1	None
5_68717462_T_C	5	68717462	T	C	rs299092	ENSG00000152939	MARVELD2	-0.570875	0.00387953	-0.0118716	0.0387485	0.114881	0.0462158	-14.7328	0.03377	-0.256873	2.42043e-23	0.973082	0.797442	0	1	1	None
5_81579071_AAG_A	5	81579071	AAG	A	rs1416202571	ENSG00000205464	ATP6AP1L	-0.465544	-0.141542	0.0256946	0.0327857	0.0986005	0.0386241	-14.1996	-1.43551	0.665247	2.09238e-23	0.152105	0.506367	0	1	1	None
5_1051687_T_C	5	1051687	T	C	rs1058508	ENSG00000113504	SLC12A7	-0.572351	-0.00281412	0.0482331	0.0396062	0.0753329	0.0289005	-14.4511	-0.0373558	1.66894	3.35051e-23	0.970227	0.0961888	0	1	1	None
5_167962244_C_T	5	167962244	C	T	rs13175257	ENSG00000188573	FBLL1	0.413675	-0.0120538	-0.043914	0.0295308	0.0579345	0.0332221	14.0083	-0.20806	-1.32183	4.19059e-23	0.835316	0.187173	0	1	1	None
5_180691410_G_A	5	180691410	G	A	rs1279910	ENSG00000248275	TRIM52-AS1	-0.364132	0.0196252	0.00880574	0.027563	0.0649634	0.0278576	-13.2109	0.302097	0.316098	1.09237e-20	0.762778	0.752139	0	1	1	None
5_68528843_A_G	5	68528843	A	G	rs2972357	ENSG00000152942	RAD17	-1.19343	-0.0430863	0.0829698	0.102439	0.109397	0.0484672	-11.6502	-0.393852	1.71188	4.80268e-18	0.693984	0.0880062	0	1	1	None
5_147693202_A_G	5	147693202	A	G	rs17719662	ENSG00000145879	SPINK7	1.2163	-0.378333	-0.0730849	0.109139	0.232879	0.0916208	11.1445	-1.62459	-0.797689	4.49317e-17	0.105289	0.425686	0	1	1	None
5_33440306_C_A	5	33440306	C	A	rs3756663	ENSG00000249572	TARS1-DT	-0.533077	-0.0305703	0.0828908	0.0511017	0.0934195	0.0553409	-10.4317	-0.327236	1.49782	7.60695e-17	0.743706	0.135186	0	1	1	None
5_80581631_A_C	5	80581631	A	C	rs62365032	ENSG00000247572	CKMT2-AS1	-0.369149	-0.0661967	0.0587245	0.031986	0.0592219	0.0450706	-11.5409	-1.11777	1.30294	6.00282e-17	0.264491	0.193523	0	1	1	None
5_80606814_C_T	5	80606814	C	T	rs1566432	ENSG00000248794		0.7388	0.198147	0.0108707	0.0705295	0.179511	0.107692	10.475	1.10382	0.100942	1.8704e-15	0.27046	0.91966	0	1	1	None
5_138773090_A_G	5	138773090	A	G	rs10900864	ENSG00000170482	SLC23A1	-0.429353	-0.0125933	0.042094	0.0439512	0.108683	0.0402278	-9.76885	-0.115872	1.04639	1.76058e-15	0.907828	0.29619	0	1	1	None
5_36702864_C_A	5	36702864	C	A	rs1025288	ENSG00000250155		0.232429	0.0309462	-0.0602112	0.0269903	0.0708121	0.0302794	8.61155	0.437018	-1.98852	1.28093e-13	0.662391	0.047622	0	1	1	None
5_127508074_G_GT	5	127508074	G	GT	rs1581134815	ENSG00000245937	SLC12A2-DT	0.159799	-0.0649411	0.0276188	0.0198428	0.0556383	0.0221571	8.05325	-1.1672	1.2465	4.60398e-11	0.24402	0.213524	0	1	1	None
5_1336178_A_T	5	1336178	A	T	rs457130	ENSG00000286388		-0.164074	0.0534666	0.014229	0.0210929	0.0505033	0.0218286	-7.77863	1.05868	0.65185	1.34243e-11	0.290569	0.514987	0	1	1	None
5_78275186_G_A	5	78275186	G	A	rs62377898	ENSG00000113273	ARSB	-0.156577	0.0317908	0.0490052	0.0188996	0.0548987	0.0278462	-8.28469	0.579082	1.75985	8.4478e-13	0.562921	0.079339	0	1	1	None
5_137876920_G_A	5	137876920	G	A	rs154069	ENSG00000113013	HSPA9	-0.220301	0.0473015	0.0194323	0.0249202	0.0512285	0.0223421	-8.84026	0.923343	0.869761	3.53689e-12	0.3566	0.385147	0	1	1	None
5_177266026_G_A	5	177266026	G	A	rs2382160	ENSG00000170089		0.435111	-0.0477217	0.0604731	0.0559257	0.0662392	0.0282317	7.78017	-0.720445	2.14203	7.04114e-11	0.471842	0.0330364	0	1	1	None
5_64940630_T_C	5	64940630	T	C	rs154869	ENSG00000113593	PPWD1	-0.11034	-0.0162636	-0.00705335	0.0150643	0.0493935	0.019904	-7.3246	-0.329267	-0.354369	2.02712e-10	0.742164	0.72329	0	1	1	None
5_150315356_G_C	5	150315356	G	C	rs6889435	ENSG00000197083	ZNF300P1	-0.347224	0.0346192	-0.0655901	0.0466061	0.0776683	0.031451	-7.45018	0.445732	-2.08547	1.89518e-10	0.656123	0.0379015	0	1	1	None
5_145514420_A_G	5	145514420	A	G	rs62373773	ENSG00000133706	LARS1	0.167675	-0.0255801	-0.0163921	0.0215736	0.051005	0.0241206	7.77223	-0.501521	-0.679591	3.02264e-11	0.616363	0.497268	0	1	1	None
5_64953081_C_T	5	64953081	C	T	rs11737962	ENSG00000123219	CENPK	0.208789	-0.106539	0.079103	0.0330731	0.102549	0.0489623	6.31295	-1.0389	1.61559	1.37146e-08	0.299604	0.107157	0	1	1	None
5_108710699_A_G	5	108710699	A	G	rs7720036	ENSG00000249476		-0.109981	0.0208407	0.0252241	0.0133514	0.0406682	0.0165289	-8.23741	0.512457	1.52606	1.46834e-11	0.608687	0.128025	0	1	1	None
5_438564_T_C	5	438564	T	C	rs2241598	ENSG00000221990	EXOC3-AS1	0.181464	0.00695847	0.0290354	0.0272122	0.0715324	0.031029	6.66848	0.0972772	0.935749	2.8335e-09	0.922569	0.350107	0	1	1	None
5_6604533_AC_A	5	6604533	AC	A	rs1736676664	ENSG00000037474	NSUN2	-0.133278	0.0101409	-0.00634679	0.0185248	0.0432283	0.0176032	-7.19458	0.234589	-0.360547	5.42453e-10	0.814685	0.718692	0	1	1	None
5_430776_C_T	5	430776	C	T	rs77580397	ENSG00000225138	SLC9A3-AS1	0.557525	-0.00731884	0.0371543	0.0775837	0.0937704	0.0550497	7.18611	-0.0780507	0.674922	6.04255e-10	0.937841	0.50026	0	1	1	None
5_151039702_A_T	5	151039702	A	T	rs2033468	ENSG00000260581		-0.182892	-0.0660463	-0.0205476	0.0289246	0.0785096	0.0316144	-6.32307	-0.841251	-0.649946	9.20109e-09	0.400833	0.516194	0	1	1	None
5_151221399_T_C	5	151221399	T	C	rs7735811	ENSG00000275765		-0.158714	-0.0515949	0.0062264	0.0244849	0.0794469	0.0326293	-6.48213	-0.649426	0.190822	3.79236e-09	0.516517	0.848784	0	1	1	None
5_87672704_A_G	5	87672704	A	G	rs6452782	ENSG00000247828	TMEM161B-DT	0.191299	-0.0549655	-0.0102487	0.0271977	0.0729705	0.0341021	7.03365	-0.753256	-0.300528	9.94894e-10	0.451862	0.763975	0	1	1	None
5_134670656_A_G	5	134670656	A	G	rs73789312	ENSG00000270021		-0.27583	-0.0508476	0.075618	0.0379502	0.0417343	0.0432801	-7.26821	-1.21837	1.74718	2.07347e-10	0.223985	0.0815781	0	1	1	None
5_42968313_G_A	5	42968313	G	A	rs309921	ENSG00000287263		-0.154044	-0.175581	0.0305647	0.0215908	0.0659042	0.0246467	-7.13471	-2.66419	1.24011	3.49057e-10	0.0081118	0.215863	0	1	1	None
5_49779592_A_G	5	49779592	A	G	rs1344365	ENSG00000170571	EMB	0.242229	-0.0156498	-0.0141953	0.0353597	0.111394	0.0415221	6.85043	-0.14049	-0.341875	1.4382e-09	0.888363	0.732677	0	1	1	None
5_80004285_A_AT	5	80004285	A	AT	rs1013866496	ENSG00000113318	MSH3	0.18679	0.0499164	0.0395146	0.0298829	0.0521955	0.0320075	6.25072	0.956335	1.23454	2.85616e-08	0.33965	0.217952	0	1	1	None
5_134135076_A_G	5	134135076	A	G	rs11242227	ENSG00000164615	CAMLG	0.245797	0.139986	-0.0603875	0.0340909	0.0470517	0.0336892	7.21006	2.97516	-1.79249	1.49493e-10	0.00315473	0.0740213	0	1	1	None
5_81418500_G_A	5	81418500	G	A	rs113136234	ENSG00000152348	ATG10	-0.354142	-0.0636143	0.0528633	0.0500877	0.0683449	0.0536867	-7.07045	-0.930783	0.984663	1.83559e-09	0.352699	0.325584	0	1	1	None
5_180258114_T_A	5	180258114	T	A	rs1872181	ENSG00000278970	HEIH	-0.252246	0.059172	-0.00922818	0.0387972	0.0369964	0.0374225	-6.50166	1.5994	-0.246595	1.26847e-08	0.110795	0.805387	0	1	1	None
6_150210685_C_T	6	150210685	C	T	rs9383921	ENSG00000216906		0.166897	-0.0505632	-0.0127987	0.0128558	0.0347095	0.0141623	12.9822	-1.45675	-0.903716	1.52908e-20	0.146181	0.366835	0	1	1	None
6_5454013_A_C	6	5454013	A	C	rs2503838	ENSG00000269985		-0.377961	0.151758	-0.0910535	0.0422713	0.0953448	0.048632	-8.94132	1.59168	-1.8723	6.07778e-14	0.11243	0.062054	0	1	1	None
6_109728441_T_C	6	109728441	T	C	rs9480949	ENSG00000135587	SMPD2	0.194584	0.16699	-0.0395625	0.0178858	0.0522051	0.0201933	10.8793	3.19872	-1.95919	1.22556e-16	0.00152255	0.0509883	0	1	1	None
6_151767907_A_G	6	151767907	A	G	rs2128945	ENSG00000155906	RMND1	-0.215485	-0.0226684	0.0324297	0.0207173	0.0568959	0.0213994	-10.4012	-0.398419	1.51545	5.29567e-16	0.690592	0.130652	0	1	1	None
6_139018132_A_G	6	139018132	A	G	rs1129180	ENSG00000225177		0.350708	-0.0314839	0.0410001	0.0360455	0.0868635	0.0403155	9.72961	-0.362452	1.01698	6.13061e-14	0.717266	0.309976	0	1	1	None
6_89931043_G_T	6	89931043	G	T	rs6905627	ENSG00000146276	GABRR1	0.171589	-0.0203649	-0.0145908	0.0198852	0.0465801	0.0228064	8.62896	-0.437201	-0.639769	1.30959e-13	0.66226	0.522779	0	1	1	None
6_107087622_A_G	6	107087622	A	G	rs1993774	ENSG00000130348	QRSL1	-0.120951	-0.0129506	0.0105296	0.0133195	0.0415601	0.0167782	-9.08074	-0.311611	0.627575	8.97627e-14	0.755543	0.530753	0	1	1	None
6_35057479_C_T	6	35057479	C	T	rs17610836	ENSG00000124678	TCP11	0.257145	0.0506137	-0.0101159	0.0289219	0.060233	0.0380649	8.89104	0.840298	-0.265754	5.64419e-13	0.401364	0.790602	0	1	1	None
6_167707759_C_T	6	167707759	C	T	rs2076007	ENSG00000112494	UNC93A	-0.651314	-0.120329	0.0734523	0.0697972	0.0657596	0.0499386	-9.33152	-1.82983	1.47085	2.23646e-13	0.0682976	0.142423	0	1	1	None
6_7541367_A_C	6	7541367	A	C	rs77482345	ENSG00000261189		0.215326	0.023473	0.0344779	0.0260412	0.0727443	0.0285396	8.26865	0.322679	1.20807	8.2423e-12	0.747157	0.227936	0	1	1	None
6_53889581_A_C	6	53889581	A	C	rs10080737	ENSG00000236996	MLIP-IT1	-0.480232	-0.238408	0.0728941	0.0528745	0.10318	0.0564166	-9.0825	-2.3106	1.29207	2.30157e-13	0.0215146	0.197317	0	1	1	None
6_43742527_G_A	6	43742527	G	A	rs833068	ENSG00000272114		-0.56704	0.225783	0.0528497	0.0659534	0.168989	0.0770369	-8.59759	1.33608	0.686031	1.33987e-12	0.182493	0.493218	0	1	1	None
6_58362847_C_T	6	58362847	C	T	rs1936255	ENSG00000215190	LINC00680	-0.349381	-0.0731551	0.0639176	0.0417835	0.0905064	0.0369169	-8.3617	-0.808286	1.73139	1.18943e-12	0.419558	0.0843991	0	1	1	None
6_137158668_T_C	6	137158668	T	C	rs34404520	ENSG00000112357	PEX7	-0.229725	-0.0732764	-0.00586836	0.0274317	0.046096	0.0304945	-8.37442	-1.58965	-0.19244	8.323e-12	0.112922	0.847526	0	1	1	None
6_97324845_A_T	6	97324845	A	T	rs1328122	ENSG00000112218	GPR63	-0.0561687	0.0169764	0.0085199	0.00704247	0.017212	0.00808972	-7.97571	0.986309	1.05318	6.42762e-12	0.324737	0.293054	0	1	1	None
6_6586605_C_T	6	6586605	C	T	rs9328372	ENSG00000112799	LY86	0.216605	0.0245914	0.0322405	0.0307909	0.0925397	0.035571	7.03469	0.265739	0.906369	4.63359e-10	0.790615	0.365436	0	1	1	None
6_99944858_A_C	6	99944858	A	C	rs9389427	ENSG00000219755		0.2348	-0.144315	-0.0122784	0.0310179	0.104451	0.0425496	7.56982	-1.38166	-0.288566	7.02643e-11	0.168008	0.773098	0	1	1	None
6_37255500_G_A	6	37255500	G	A	rs2748332	ENSG00000172738	TMEM217	0.197423	-0.0962053	0.0592094	0.0372732	0.104462	0.0453243	5.29664	-0.920958	1.30635	4.5786e-07	0.357747	0.192346	0	1	1	None
6_49437667_TAA_T	6	49437667	TAA	T	rs1409274410	ENSG00000146085	MMUT	0.152109	-0.0290419	0.00604523	0.0216717	0.0354603	0.0178359	7.01878	-0.818999	0.338936	7.98193e-10	0.413434	0.734895	0	1	1	None
6_135867300_C_CTG	6	135867300	C	CTG	rs202091352	ENSG00000135541	AHI1	0.224941	0.0848072	0.00600569	0.0352876	0.106639	0.0455917	6.3745	0.795277	0.131728	8.03894e-09	0.427037	0.89528	0	1	1	None
6_110737247_C_T	6	110737247	C	T	rs9374176	ENSG00000203797	DDO	0.138309	0.149392	-0.0384605	0.0189856	0.0600929	0.0239059	7.28494	2.48601	-1.60883	1.62287e-10	0.0134109	0.108616	0	1	1	None
6_24410364_A_C	6	24410364	A	C	rs7769012	ENSG00000124532	MRS2	0.138703	-0.016572	-0.00119275	0.0202988	0.0524272	0.0217466	6.83307	-0.316096	-0.0548479	2.04586e-09	0.75214	0.956295	0	1	1	None
6_116588910_A_G	6	116588910	A	G	rs1204861	ENSG00000187189	TSPYL4	-0.124828	-0.0822857	0.0409579	0.0165412	0.0351998	0.019445	-7.54648	-2.33768	2.10635	1.48052e-10	0.0200269	0.035959	0	1	1	None
6_71106657_G_A	6	71106657	G	A	rs7743819	ENSG00000237643		-0.670131	-0.164008	0.0632912	0.0939662	0.178136	0.0791009	-7.13163	-0.920688	0.800132	8.4167e-10	0.357944	0.42427	0	1	1	None
6_132050787_C_G	6	132050787	C	G	rs3800200	ENSG00000154269	ENPP3	0.221208	0.0578959	-0.0450043	0.0314609	0.0571431	0.0322138	7.03119	1.01317	-1.39705	9.90424e-10	0.311754	0.163424	0	1	1	None
6_111366465_G_A	6	111366465	G	A	rs13202203	ENSG00000197498	RPF2	-0.156671	0.0907482	0.0107118	0.0244642	0.0594674	0.0316742	-6.4041	1.52601	0.338185	8.11582e-09	0.128	0.735446	0	1	1	None
6_53853589_A_C	6	53853589	A	C	rs1041148	ENSG00000236740		-0.387279	-0.0146801	-0.0104628	0.0601406	0.110651	0.0550007	-6.43957	-0.13267	-0.19023	1.23611e-08	0.894543	0.849258	0	1	1	None
6_150212003_C_T	6	150212003	C	T	rs9383583	ENSG00000164520	RAET1E	-0.34716	0.172387	-0.036203	0.0558861	0.0747898	0.0462789	-6.21192	2.30495	-0.782279	2.56251e-08	0.0218512	0.434636	0	1	1	None
6_109815440_A_G	6	109815440	A	G	rs7773950	ENSG00000155085	AK9	-0.0970318	-0.170323	-0.0188827	0.0175548	0.0655499	0.0252987	-5.52738	-2.59837	-0.74639	2.95333e-07	0.00978417	0.455965	0	1	1	None
6_56812717_T_C	6	56812717	T	C	rs13198484	ENSG00000151917	BEND6	-0.250568	-0.0680777	-0.00879889	0.0411601	0.0942451	0.0482754	-6.08765	-0.722347	-0.182264	4.53336e-08	0.470615	0.855493	0	1	1	None
6_166737980_G_A	6	166737980	G	A	rs4710041	ENSG00000233231	HNRNPA1P49	-0.0983567	0.106938	-0.0374034	0.0200279	0.0699935	0.0277683	-4.91099	1.52782	-1.34698	3.396e-06	0.127494	0.178908	0	1	1	None
7_1205924_A_G	7	1205924	A	G	rs12702447	ENSG00000229043	ZFAND2A-DT	-0.489567	-0.183947	0.0557163	0.02938	0.0722623	0.0298569	-16.6633	-2.54555	1.86611	5.78472e-26	0.0114027	0.0629817	0	1	1	None
7_23175946_A_G	7	23175946	A	G	rs6953996	ENSG00000230658	KLHL7-DT	0.185787	0.0160913	-0.0211826	0.0115016	0.0300996	0.0119929	16.1531	0.534602	-1.76625	2.26735e-24	0.593306	0.0783381	0	1	1	None
7_142568878_A_G	7	142568878	A	G	rs4987687	ENSG00000165125	TRPV6	-0.829233	0.0700428	-0.0490188	0.0553951	0.0787118	0.0464925	-14.9694	0.889865	-1.05434	4.19611e-22	0.374263	0.2926	0	1	1	None
7_64461496_GC_G	7	64461496	GC	G	rs869083425	ENSG00000213462	ERV3-1	0.658883	0.21694	0.0111937	0.0519894	0.0905664	0.0482114	12.6734	2.39536	0.23218	2.47939e-19	0.0172317	0.816562	0	1	1	None
7_66204593_A_G	7	66204593	A	G	rs2707852	ENSG00000226824		-0.362667	-0.0212511	0.0494681	0.0306163	0.0965952	0.0373072	-11.8455	-0.220002	1.32597	2.99205e-19	0.82601	0.185791	0	1	1	None
7_130316613_T_TAAGA	7	130316613	T	TAAGA	rs35577789	ENSG00000158623	COPG2	0.382381	-0.0392857	-0.0033727	0.0325009	0.058015	0.025652	11.7652	-0.677164	-0.131479	2.40269e-17	0.498843	0.895488	0	1	1	None
7_128318168_A_G	7	128318168	A	G	rs6945126	ENSG00000243679		0.252949	-0.0470203	0.0333934	0.025375	0.0600468	0.0229955	9.96842	-0.78306	1.45217	2.5788e-15	0.434195	0.147494	0	1	1	None
7_128318168_A_G	7	128318168	A	G	rs6945126	ENSG00000230715		0.345823	-0.0788038	0.0303444	0.0339192	0.0764734	0.0292663	10.1955	-1.03047	1.03684	1.36731e-15	0.303608	0.300652	0	1	1	None
7_64461496_GC_G	7	64461496	GC	G	rs869083425	ENSG00000226002	GTF2IP14	0.26683	-0.108961	0.0236401	0.0304452	0.0841455	0.0450429	8.76428	-1.29492	0.524835	3.69707e-14	0.196249	0.600051	0	1	1	None
7_142568878_A_G	7	142568878	A	G	rs4987687	ENSG00000106123	EPHB6	-0.582654	0.00963344	-0.0506732	0.0563993	0.0727652	0.0429585	-10.3309	0.132391	-1.17958	3.39972e-15	0.894766	0.239128	0	1	1	None
7_35704949_T_C	7	35704949	T	C	rs2392378	ENSG00000271122	HERPUD2-AS1	0.131689	-0.0569773	0.031567	0.0140168	0.0438332	0.0170715	9.39511	-1.29987	1.8491	4.57562e-14	0.194593	0.0653681	0	1	1	None
7_55858667_C_A	7	55858667	C	A	rs10262809	ENSG00000226278	PSPHP1	2.516	-0.171584	0.0271409	0.245011	0.0979308	0.0448607	10.2689	-1.75209	0.605006	3.75685e-15	0.0808634	0.545668	0	1	1	None
7_128308386_C_T	7	128308386	C	T	rs6467202	ENSG00000229413		0.309451	0.0239251	0.0180166	0.0343028	0.101192	0.0388241	9.02116	0.236431	0.464058	5.30495e-14	0.813247	0.642923	0	1	1	None
7_23723212_C_T	7	23723212	C	T	rs2191305	ENSG00000234286		0.91267	0.0177464	-0.06499	0.0928106	0.298404	0.116215	9.83369	0.0594712	-0.559222	3.3828e-15	0.952614	0.576414	0	1	1	None
7_32994114_T_A	7	32994114	T	A	rs62467427	ENSG00000205763	RP9P	-0.256294	0.0636099	0.00452922	0.0273184	0.0557909	0.0328332	-9.38174	1.14015	0.137946	1.40546e-14	0.255085	0.890371	0	1	1	None
7_141492510_A_G	7	141492510	A	G	rs13223346	ENSG00000127364	TAS2R4	0.0858794	-0.0020362	-0.0186117	0.00855877	0.024368	0.00990776	10.0341	-0.0835606	-1.8785	8.47653e-16	0.933458	0.061239	0	1	1	None
7_50476139_C_T	7	50476139	C	T	rs12719019	ENSG00000132436	FIGNL1	0.257449	0.0683587	-0.00529325	0.0268883	0.0613166	0.0242213	9.57475	1.11485	-0.218537	2.42535e-14	0.265787	0.827156	0	1	1	None
7_144076915_C_G	7	144076915	C	G	rs1626337	ENSG00000050327	ARHGEF5	-0.888606	-0.0502726	0.0620829	0.0901223	0.119757	0.048797	-9.86	-0.419788	1.27227	1.31472e-14	0.674956	0.204304	0	1	1	None
7_45763875_A_G	7	45763875	A	G	rs59922821	ENSG00000272556	GTF2IP13	-0.276427	0.0400732	0.0174579	0.031451	0.0514066	0.0275256	-8.78914	0.779534	0.634244	6.68181e-13	0.436287	0.526415	0	1	1	None
7_150165280_A_T	7	150165280	A	T	rs2373748	ENSG00000171115	GIMAP8	0.300577	0.0765062	-0.0654075	0.0332033	0.0709156	0.0297173	9.05265	1.07883	-2.20099	9.00007e-14	0.281513	0.0284924	0	1	1	None
7_141466179_G_A	7	141466179	G	A	rs62476658	ENSG00000228775	WEE2-AS1	0.295456	0.0485797	-0.0269486	0.035142	0.0813325	0.0326256	8.40749	0.597297	-0.825994	7.3468e-13	0.550748	0.40945	0	1	1	None
7_8302284_G_A	7	8302284	G	A	rs9472	ENSG00000244239	ICA1-AS1	0.221552	-0.214896	0.00622036	0.0277749	0.0995795	0.0446818	7.97668	-2.15803	0.139215	2.16879e-11	0.0316355	0.889365	0	1	1	None
7_150044262_T_C	7	150044262	T	C	rs73170192	ENSG00000127399	LRRC61	0.273212	0.238475	-0.04839	0.0292884	0.0592593	0.025963	9.32835	4.02425	-1.8638	3.89368e-13	7.27105e-05	0.063351	0	1	1	None
7_66261225_T_TAA	7	66261225	T	TAA	rs1263859576	ENSG00000229180	RABGEF1P1	-0.180389	0.0430629	-0.00950729	0.0241434	0.0419279	0.0267062	-7.47156	1.02707	-0.355996	7.62028e-11	0.305185	0.722084	0	1	1	None
7_66076931_T_TTTTG	7	66076931	T	TTTTG	rs201349475	ENSG00000275400		-0.514724	-0.071543	0.0654539	0.0679701	0.235378	0.0961585	-7.5728	-0.303949	0.680687	2.65629e-11	0.761355	0.496535	0	1	1	None
7_87920173_CT_C	7	87920173	CT	C		ENSG00000127954	STEAP4	0.409256	-0.165879	-0.00731706	0.0504219	0.103869	0.0600663	8.11664	-1.597	-0.121816	1.06263e-11	0.111278	0.903121	0	1	1	None
7_76215147_T_C	7	76215147	T	C	rs55803891	ENSG00000146707	POMZP3	0.641564	-0.0213631	-0.00945307	0.0775586	0.0498554	0.0252675	8.27199	-0.428501	-0.374119	8.33483e-12	0.668615	0.708599	0	1	1	None
7_74098056_A_G	7	74098056	A	G	rs7794284	ENSG00000123965	PMS2P5	0.668151	0.0212707	-0.0520703	0.0819198	0.115293	0.0615136	8.15616	0.184492	-0.846485	6.07788e-12	0.853752	0.397961	0	1	1	None
7_66786631_TATC_T	7	66786631	TATC	T	rs397836418	ENSG00000106610	STAG3L4	-0.225554	-0.00330468	-0.0060056	0.0294824	0.0751436	0.0329492	-7.65046	-0.0439782	-0.182268	6.19892e-11	0.96495	0.855487	0	1	1	None
7_128300762_T_C	7	128300762	T	C	rs12670271	ENSG00000273270		-0.149106	0.0234209	-0.0194003	0.0202605	0.0375245	0.0166096	-7.35942	0.624149	-1.16802	2.55632e-10	0.533003	0.243735	0	1	1	None
7_149975180_A_G	7	149975180	A	G	rs4015666	ENSG00000106526	ACTR3C	-0.373939	0.0920891	0.0183749	0.0510974	0.0930021	0.0623575	-7.31815	0.990183	0.29467	1.5931e-10	0.322839	0.768443	0	1	1	None
7_43687296_C_T	7	43687296	C	T	rs2240516	ENSG00000106603	COA1	-0.128908	-0.0532363	0.000217159	0.0176917	0.0462439	0.01797	-7.28634	-1.15121	0.0120845	1.94308e-10	0.250541	0.990366	0	1	1	None
7_149577330_G_A	7	149577330	G	A	rs7799802	ENSG00000171130	ATP6V0E2	0.3972	-0.00544324	0.0725604	0.0568266	0.0568794	0.0435196	6.98969	-0.0956979	1.6673	1.44232e-09	0.923825	0.0964992	0	1	1	None
7_74113141_G_A	7	74113141	G	A	rs3846966	ENSG00000277072	STAG3L2	0.317242	-0.150766	-0.00924722	0.0441342	0.0755599	0.0404298	7.18812	-1.99532	-0.228723	3.68831e-10	0.0468897	0.819237	0	1	1	None
7_75846453_A_G	7	75846453	A	G	rs10952869	ENSG00000127952	STYXL1	-0.293219	-0.129499	-0.0408073	0.0429128	0.0763147	0.0360739	-6.8329	-1.69691	-1.13121	1.86335e-09	0.0907509	0.258841	0	1	1	None
7_77239456_T_G	7	77239456	T	G	rs10237942	ENSG00000214293	APTR	-0.23397	-0.0686416	0.0176481	0.0350666	0.0711065	0.046657	-6.67218	-0.965334	0.378252	2.00632e-09	0.335083	0.705495	0	1	1	None
7_142175816_C_T	7	142175816	C	T	rs2734153	ENSG00000230099	TRBV5-4	0.217649	-0.215627	0.0515315	0.0332979	0.092746	0.0395751	6.53642	-2.32492	1.30212	8.72724e-09	0.0207015	0.193819	0	1	1	None
7_107334513_T_A	7	107334513	T	A	rs2072064	ENSG00000241764	CBLL1-AS1	0.260084	0.0966555	0.0230077	0.0406465	0.102851	0.0460961	6.39869	0.939765	0.499125	8.46968e-09	0.348044	0.618033	0	1	1	None
7_152149618_G_C	7	152149618	G	C	rs28775339	ENSG00000261455	LINC01003	-0.19108	0.00297128	0.0421386	0.0255582	0.0644415	0.02532	-7.47626	0.0461082	1.66424	1.8703e-10	0.963254	0.0971027	0	1	1	None
7_42941854_G_A	7	42941854	G	A	rs602524	ENSG00000106591	MRPL32	-0.134846	0.027324	-0.0114313	0.0205806	0.0647529	0.0267188	-6.55208	0.421974	-0.427837	4.33971e-09	0.673324	0.66906	0	1	1	None
7_99490956_A_T	7	99490956	A	T	rs2572008	ENSG00000146833	TRIM4	0.180605	0.15087	-0.0581245	0.0236007	0.0647506	0.02501	7.6525	2.33002	-2.32405	8.64206e-11	0.0204658	0.0207801	0	1	1	None
7_66576034_G_A	7	66576034	G	A	rs6973163	ENSG00000198874	TYW1	0.141322	-0.0659546	0.00762427	0.0211917	0.0443809	0.0219382	6.66875	-1.4861	0.347535	3.46151e-09	0.138258	0.728418	0	1	1	None
7_66390724_A_G	7	66390724	A	G	rs12530806	ENSG00000273142	LINC02604	-0.21082	-0.0707615	0.0229668	0.0293903	0.0504046	0.0258129	-7.17313	-1.40387	0.889743	7.20576e-10	0.161416	0.374317	0	1	1	None
7_65375515_G_A	7	65375515	G	A	rs12671816	ENSG00000236529		0.208841	0.0633972	-0.0180627	0.0311778	0.0691154	0.029884	6.69839	0.917267	-0.604426	3.63842e-09	0.359737	0.546026	0	1	1	None
7_100887503_G_GC	7	100887503	G	GC		ENSG00000106404	CLDN15	0.282438	0.0663939	0.0380611	0.0441585	0.0594975	0.039777	6.39602	1.11591	0.956861	1.80858e-08	0.265337	0.339418	0	1	1	None
7_44121115_C_T	7	44121115	C	T	rs4640970	ENSG00000239775		0.342874	-0.00256245	0.0764091	0.0577374	0.122062	0.0495116	5.93851	-0.020993	1.54326	8.6923e-08	0.983265	0.123784	0	1	1	None
7_64122831_T_C	7	64122831	T	C	rs10269652	ENSG00000271550	BNIP3P11	-0.225999	-0.00429035	-0.00699858	0.0366127	0.103313	0.0411113	-6.1727	-0.0415278	-0.170235	2.42663e-08	0.966901	0.864934	0	1	1	None
7_120927109_C_A	7	120927109	C	A	rs60260855	ENSG00000002745	WNT16	-0.450659	0.180969	-0.00626177	0.0733304	0.125903	0.0692077	-6.1456	1.43737	-0.0904779	2.14462e-08	0.15164	0.927967	0	1	1	None
7_23307634_ATGGG_A	7	23307634	ATGGG	A	rs1783111457	ENSG00000136235	GPNMB	-0.144039	0.0538292	0.0122775	0.0216947	0.0541141	0.0204386	-6.63935	0.994737	0.600701	5.11367e-09	0.320649	0.548494	0	1	1	None
7_150035183_C_T	7	150035183	C	T	rs11538922	ENSG00000188707	ZBED6CL	-0.203487	0.272462	-0.0690425	0.0353754	0.0757797	0.0343228	-5.75222	3.59545	-2.01157	2.66692e-07	0.000378045	0.0451577	0	1	1	None
7_43987234_G_A	7	43987234	G	A	rs58301995	ENSG00000239556	UPK3BL3P	-0.183536	0.0558553	-0.0906862	0.0354542	0.125038	0.0490809	-5.17669	0.446705	-1.84769	1.98363e-06	0.65538	0.0655278	0	1	1	None
7_148859342_C_T	7	148859342	C	T	rs3953483	ENSG00000197362	ZNF786	0.112468	0.0039073	0.0308938	0.0199595	0.0543191	0.0213184	5.63479	0.0719322	1.44916	2.73619e-07	0.942702	0.148294	0	1	1	None
8_130761030_G_C	8	130761030	G	C	rs4144736	ENSG00000147697	GSDMC	-0.841023	0.00974996	-0.0510382	0.0507876	0.106168	0.0411317	-16.5596	0.0918353	-1.24085	6.81641e-28	0.92689	0.215635	0	1	1	None
8_145586285_A_G	8	145586285	A	G	rs4313195	ENSG00000071894	CPSF1	-0.419279	0.0433835	-0.0394011	0.024529	0.0429366	0.0170155	-17.0932	1.01041	-2.3156	2.65055e-26	0.313146	0.0212786	0	1	1	None
8_6731265_GA_G	8	6731265	GA	G	rs1806411496	ENSG00000164825	DEFB1	-3.32517	0.0854862	-0.0408428	0.209868	0.130329	0.0485473	-15.8441	0.655927	-0.8413	7.11838e-24	0.512414	0.400904	0	1	1	None
8_11015338_C_T	8	11015338	C	T	rs10106207	ENSG00000269918		-0.601838	-0.19453	0.00992984	0.047415	0.0817878	0.0304206	-12.693	-2.37847	0.326418	2.25662e-21	0.0180144	0.74434	0	1	1	None
8_143763690_G_A	8	143763690	G	A	rs10216533	ENSG00000167653	PSCA	0.520646	-0.24929	-0.002509	0.0468227	0.110836	0.0446357	11.1195	-2.24917	-0.0562107	9.33768e-18	0.0252056	0.955211	0	1	1	None
8_145599396_T_C	8	145599396	T	C	rs4407919	ENSG00000160948	VPS28	0.52201	-0.0198247	0.0190796	0.0542165	0.138749	0.0599949	9.62825	-0.142881	0.318019	1.08506e-15	0.886475	0.750679	0	1	1	None
8_71608136_T_C	8	71608136	T	C	rs34085166	ENSG00000221947	XKR9	0.276668	-0.035134	-0.0470061	0.0242239	0.0484869	0.0208673	11.4213	-0.724608	-2.25262	3.63498e-18	0.46925	0.0249795	0	1	1	None
8_144616902_A_G	8	144616902	A	G	rs4874146	ENSG00000287576		-0.0848459	0.0188309	-0.0228119	0.0103053	0.0353488	0.0142782	-8.23322	0.532718	-1.59767	1.36841e-12	0.594582	0.111058	0	1	1	None
8_100900356_A_T	8	100900356	A	T	rs12545930	ENSG00000164919	COX6C	0.261166	0.00144902	0.0054133	0.0268169	0.0446705	0.0241495	9.73888	0.0324379	0.224158	8.10836e-15	0.974144	0.822787	0	1	1	None
8_87481887_G_T	8	87481887	G	T	rs13267782	ENSG00000176623	RMDN1	0.160003	-0.00619081	0.0311459	0.0181323	0.0493561	0.0204328	8.82419	-0.125432	1.52431	3.61067e-13	0.900262	0.128425	0	1	1	None
8_10352308_C_A	8	10352308	C	A	rs4281086	ENSG00000272505		-0.164493	-0.0232244	0.0176589	0.0192642	0.0364175	0.0148942	-8.53878	-0.637727	1.18563	1.65504e-12	0.524151	0.236748	0	1	1	None
8_90778159_G_A	8	90778159	G	A	rs40452	ENSG00000251136	RIPK2-DT	-0.182938	-0.0218613	0.0209659	0.0234983	0.0791967	0.0327746	-7.78516	-0.276039	0.639699	2.1659e-11	0.78269	0.522807	0	1	1	None
8_142136964_C_T	8	142136964	C	T	rs7816501	ENSG00000253210	DENND3-AS1	-0.25559	-0.00905797	0.0231541	0.0344734	0.113297	0.0458272	-7.41412	-0.0799489	0.505247	4.17251e-11	0.936327	0.613721	0	1	1	None
8_144695176_C_T	8	144695176	C	T	rs2242087	ENSG00000254812		-0.282127	0.0328013	0.0852497	0.0351637	0.0814429	0.0444614	-8.02324	0.402751	1.91738	6.29553e-12	0.687395	0.0560637	0	1	1	None
8_144829407_T_G	8	144829407	T	G	rs11992439	ENSG00000254973		0.206006	-0.0103278	0.0193702	0.0293704	0.0389476	0.0298767	7.01408	-0.26517	0.648337	8.88927e-10	0.791048	0.517262	0	1	1	None
8_145152460_C_G	8	145152460	C	G	rs11784574	ENSG00000197858	GPAA1	0.137875	-0.0973643	0.0224707	0.0206128	0.0547775	0.0231549	6.68881	-1.77745	0.970452	3.12529e-09	0.0764793	0.332594	0	1	1	None
8_67379059_G_T	8	67379059	G	T	rs2555574	ENSG00000147576	ADHFE1	0.218807	0.0540454	0.013635	0.0314911	0.106146	0.0412726	6.9482	0.50916	0.330365	1.80871e-09	0.610993	0.74134	0	1	1	None
8_144732450_G_A	8	144732450	G	A	rs3750204	ENSG00000183309	ZNF623	0.395153	-0.0125961	0.103193	0.0678196	0.163608	0.0859001	5.82653	-0.0769895	1.20131	7.68691e-08	0.93868	0.230506	0	1	1	None
8_11214455_A_G	8	11214455	A	G	rs11250130	ENSG00000104643	MTMR9	-0.0795718	0.0261257	0.00969009	0.0107623	0.036017	0.0130731	-7.39357	0.72537	0.741222	1.91815e-10	0.468744	0.459103	0	1	1	None
8_125463250_T_C	8	125463250	T	C	rs3812475	ENSG00000183665	TRMT12	0.141397	-0.106544	0.016316	0.0239884	0.0636703	0.024355	5.89439	-1.67336	0.669925	6.38732e-08	0.0952566	0.503397	0	1	1	None
8_1709972_A_G	8	1709972	A	G	rs6558534	ENSG00000282021		-0.0595004	-0.00297778	0.0109711	0.00892346	0.024449	0.0104918	-6.66786	-0.121796	1.04568	2.39047e-09	0.903136	0.296501	0	1	1	None
8_124439166_C_G	8	124439166	C	G	rs6993896	ENSG00000156795	NTAQ1	0.16264	-0.0331065	0.00159494	0.0264474	0.0754424	0.0325625	6.14957	-0.438831	0.0489809	3.56208e-08	0.661084	0.960965	0	1	1	None
8_8098079_A_G	8	8098079	A	G	rs2955587	ENSG00000253981	ALG1L13P	0.145007	-0.12827	0.0387121	0.024156	0.0778114	0.0281635	6.00292	-1.64847	1.37455	9.30094e-08	0.100227	0.170253	0	1	1	None
8_99126739_T_A	8	99126739	T	A	rs2447505	ENSG00000132541	RIDA	0.135555	-0.0350475	0.0460748	0.0246508	0.0705651	0.0261055	5.49903	-0.496669	1.76495	3.9721e-07	0.619768	0.0785621	0	1	1	None
8_104451534_T_A	8	104451534	T	A	rs3098220	ENSG00000164934	DCAF13	-0.129475	-0.030446	-0.0120347	0.0224368	0.053409	0.024558	-5.77068	-0.570054	-0.490052	9.3425e-08	0.56905	0.624441	0	1	1	None
8_33358162_A_T	8	33358162	A	T	rs10644	ENSG00000272338		-0.133585	0.011624	-0.00127816	0.0217272	0.085679	0.0326035	-6.14829	0.13567	-0.039203	4.52237e-08	0.892165	0.968752	0	1	1	None
9_77707695_A_T	9	77707695	A	T	rs10869500	ENSG00000106733	NMRK1	-0.294968	-0.0767417	-0.0123113	0.0231943	0.0482403	0.0212843	-12.7173	-1.59082	-0.578424	2.00328e-20	0.112708	0.563414	0	1	1	None
9_98640671_T_C	9	98640671	T	C	rs589458	ENSG00000175611	LINC00476	0.258786	-0.0733412	0.0243808	0.0258775	0.0799245	0.028852	10.0004	-0.917631	0.84503	1.19239e-15	0.359516	0.398748	0	1	1	None
9_34151463_C_T	9	34151463	C	T	rs10971957	ENSG00000164978	NUDT2	0.284932	-0.0393769	0.00952424	0.02866	0.0452662	0.0151316	9.94179	-0.869896	0.629426	4.58329e-15	0.385085	0.529573	0	1	1	None
9_136281966_A_G	9	136281966	A	G	rs3124779	ENSG00000148290	SURF1	-0.197279	-0.0384076	0.00288249	0.0199285	0.0348991	0.013777	-9.89935	-1.10053	0.209225	5.02286e-15	0.272007	0.834417	0	1	1	None
9_115199507_C_T	9	115199507	C	T	rs10817342	ENSG00000119471	HSDL2	0.217682	0.201625	0.0172116	0.023449	0.0565358	0.0203502	9.28322	3.56633	0.845772	8.33293e-14	0.000420719	0.398356	0	1	1	None
9_131196695_C_T	9	131196695	C	T	rs7258	ENSG00000273186		0.413376	0.120906	-0.0832593	0.0448084	0.117572	0.0620126	9.22542	1.02835	-1.34262	1.59393e-14	0.304535	0.180314	0	1	1	None
9_131576416_T_G	9	131576416	T	G	rs10819447	ENSG00000167136	ENDOG	0.257996	0.0367992	-0.034999	0.0298151	0.0763066	0.0296461	8.65321	0.482255	-1.18056	2.4774e-12	0.629977	0.238759	0	1	1	None
9_108481495_G_A	9	108481495	G	A	rs10512339	ENSG00000095209	TMEM38B	0.210532	0.107502	-0.0515247	0.026969	0.0899996	0.034988	7.80644	1.19448	-1.47264	2.99057e-11	0.233166	0.141805	0	1	1	None
9_37418935_C_T	9	37418935	C	T	rs10814535	ENSG00000137106	GRHPR	0.0875207	-0.0321285	0.00496978	0.012298	0.0276519	0.0101613	7.11664	-1.16189	0.489091	7.25319e-10	0.2462	0.625137	0	1	1	None
9_5355995_T_C	9	5355995	T	C	rs10123831	ENSG00000107020	PLGRKT	-0.162372	-0.0221117	0.0269453	0.0215102	0.0569176	0.0216824	-7.5486	-0.388486	1.24273	8.84896e-11	0.697922	0.214903	0	1	1	None
9_139428802_T_C	9	139428802	T	C	rs10870080	ENSG00000237886	NALT1	0.252117	-0.288057	-0.0158558	0.0361295	0.106724	0.0443061	6.97813	-2.69908	-0.357871	6.33789e-10	0.00731764	0.720674	0	1	1	None
9_138837113_T_C	9	138837113	T	C	rs10776856	ENSG00000130560	UBAC1	-0.0869933	-0.0415289	-0.00913624	0.0132871	0.0351791	0.0127893	-6.5472	-1.1805	-0.714367	8.49695e-09	0.238725	0.475553	0	1	1	None
9_4670642_G_A	9	4670642	G	A	rs1385454	ENSG00000106686	SPATA6L	0.178876	-0.116591	-0.0256046	0.0262056	0.0835756	0.0312752	6.82588	-1.39503	-0.818687	1.91104e-09	0.163983	0.413595	0	1	1	None
9_140143470_G_T	9	140143470	G	T	rs56709399	ENSG00000188986	NELFB	0.0877108	0.0189514	-0.0292813	0.0106632	0.0311989	0.0114074	8.22554	0.607438	-2.56688	3.64522e-11	0.544029	0.0107775	0	1	1	None
9_141010641_A_G	9	141010641	A	G	rs2739258	ENSG00000159247	TUBBP5	-0.584172	0.0578004	-0.017017	0.0857353	0.0862819	0.0351767	-6.81366	0.669901	-0.483757	3.39014e-09	0.503467	0.628934	0	1	1	None
9_101034614_G_T	9	101034614	G	T	rs10985682	ENSG00000095383	TBC1D2	0.262466	0.0609413	-0.0874866	0.0353249	0.0520206	0.044662	7.43005	1.17148	-1.95886	1.84312e-10	0.24229	0.0509807	0	1	1	None
9_37752947_T_C	9	37752947	T	C	rs7873440	ENSG00000107371	EXOSC3	-0.230663	0.136371	0.0182389	0.0355544	0.0960725	0.0426118	-6.48759	1.41945	0.428024	7.98421e-09	0.156762	0.668924	0	1	1	None
9_116040440_T_G	9	116040440	T	G	rs10817474	ENSG00000136875	PRPF4	0.122092	0.064581	-0.00815997	0.0182223	0.0385129	0.019646	6.70016	1.67687	-0.415351	6.01724e-09	0.0945967	0.678184	0	1	1	None
10_120920588_T_C	10	120920588	T	C	rs10749291	ENSG00000183605	SFXN4	0.686505	0.140855	-0.00579378	0.0348785	0.0880791	0.0378471	19.6827	1.59919	-0.153084	1.12598e-34	0.110801	0.87843	0	1	1	None
10_62519731_G_A	10	62519731	G	A	rs720600	ENSG00000254271	ANK3-DT	-0.241398	-0.0246133	-0.0142459	0.0259392	0.091217	0.0403867	-9.3063	-0.269833	-0.352737	1.69519e-18	0.787453	0.724505	0	1	1	None
10_16556710_T_C	10	16556710	T	C	rs7909832	ENSG00000165985	C1QL3	0.197653	-0.00769223	-0.0313492	0.0130249	0.0459459	0.0188914	15.1751	-0.167419	-1.65944	3.48817e-27	0.867141	0.0979718	0	1	1	None
10_127496359_C_T	10	127496359	C	T	rs10901442	ENSG00000188690	UROS	-0.172873	0.0346975	-0.0270262	0.0141328	0.043286	0.0171355	-12.2321	0.801586	-1.5772	1.03156e-20	0.423382	0.115752	0	1	1	None
10_35718212_C_T	10	35718212	C	T	rs3003981	ENSG00000271335	CCNY-AS1	0.361943	0.0160552	-0.0652746	0.0234777	0.0897577	0.034821	15.4164	0.178873	-1.87458	2.07009e-24	0.858147	0.0617344	0	1	1	None
10_97666538_C_T	10	97666538	C	T	rs10786240	ENSG00000226688	ENTPD1-AS1	0.194696	-0.0618346	0.0308075	0.0201772	0.0641996	0.0261462	9.64927	-0.963163	1.17828	1.09425e-14	0.336176	0.239568	0	1	1	None
10_131303513_A_G	10	131303513	A	G	rs1762416	ENSG00000170430	MGMT	0.32723	0.0259951	0.0198214	0.0325857	0.0444279	0.018014	10.0421	0.585108	1.10033	5.58377e-15	0.558938	0.272112	0	1	1	None
10_105096021_A_G	10	105096021	A	G	rs11191658	ENSG00000283867	MIR1307	0.908961	0.0560865	-0.0517721	0.105717	0.330576	0.160194	8.59802	0.169663	-0.323183	1.89278e-13	0.865377	0.746762	0	1	1	None
10_124749740_A_C	10	124749740	A	C	rs11190	ENSG00000196177	ACADSB	0.360924	0.0349436	0.0189754	0.0411169	0.076998	0.0359745	8.77799	0.453825	0.52747	2.45913e-13	0.65028	0.598254	0	1	1	None
10_102750623_T_C	10	102750623	T	C	rs3740486	ENSG00000055950	MRPL43	0.145784	0.0167506	-0.0125863	0.0151703	0.0301968	0.0154059	9.60986	0.554714	-0.816975	4.08147e-14	0.579502	0.414585	0	1	1	None
10_104611764_A_C	10	104611764	A	C	rs12775431	ENSG00000166275	BORCS7	-0.220962	0.0510855	-0.0165633	0.0277266	0.0759165	0.0356586	-7.96931	0.672916	-0.464497	7.21393e-12	0.501483	0.64261	0	1	1	None
10_13175860_G_C	10	13175860	G	C	rs7068612	ENSG00000228330		0.206851	-0.104003	-0.065924	0.0239562	0.0688296	0.0325906	8.63454	-1.51103	-2.02279	9.51914e-14	0.131738	0.043917	0	1	1	None
10_95083039_C_T	10	95083039	C	T	rs11594445	ENSG00000138119	MYOF	-0.30502	-0.0391001	-0.000507486	0.039502	0.046641	0.0433862	-7.72164	-0.838318	-0.0116969	4.70521e-11	0.402487	0.990675	0	1	1	None
10_133976706_G_T	10	133976706	G	T	rs12776458	ENSG00000151640	DPYSL4	-0.361541	0.0129886	-0.0545101	0.048395	0.0883918	0.0330248	-7.47062	0.146943	-1.65058	1.83225e-10	0.883277	0.0998943	0	1	1	None
10_44013493_C_G	10	44013493	C	G	rs12260474	ENSG00000230555	LINC02916	0.249285	0.0207997	-0.00526673	0.0357457	0.0756901	0.0460213	6.97385	0.274801	-0.114441	1.16029e-09	0.783645	0.908957	0	1	1	None
10_104391034_C_T	10	104391034	C	T	rs11596235	ENSG00000171206	TRIM8	0.0835551	0.0113283	0.0253266	0.0136686	0.0396524	0.0180903	6.11291	0.28569	1.40001	4.5515e-08	0.7753	0.16249	0	1	1	None
10_5546697_G_A	10	5546697	G	A	rs11253209	ENSG00000178372	CALML5	0.292596	0.0455512	-0.0256962	0.0403559	0.0738969	0.041164	7.25038	0.616415	-0.624239	6.19966e-10	0.538077	0.532948	0	1	1	None
10_82157446_T_C	10	82157446	T	C	rs1815651	ENSG00000122378	PRXL2A	-0.260789	0.0318925	-0.0407045	0.0403182	0.0974847	0.0401788	-6.46827	0.327154	-1.01308	1.22687e-08	0.743778	0.311813	0	1	1	None
10_51570414_T_A	10	51570414	T	A	rs10821925	ENSG00000264204	AGAP7P	0.703014	-0.0458203	0.0513463	0.101653	0.0845897	0.03233	6.91581	-0.541677	1.58819	2.47815e-09	0.58847	0.113366	0	1	1	None
10_93452141_C_T	10	93452141	C	T	rs7073486	ENSG00000228701	TNKS2-DT	-0.285123	0.136322	0.0201097	0.0410794	0.11682	0.0426794	-6.94077	1.16694	0.471181	1.47814e-09	0.24412	0.637837	0	1	1	None
10_134146084_C_T	10	134146084	C	T	rs3923974	ENSG00000148814	LRRC27	0.26118	-0.00276401	0.027511	0.0414447	0.0785985	0.0651509	6.30189	-0.0351661	0.422266	1.73139e-08	0.971968	0.67311	0	1	1	None
10_33137515_T_G	10	33137515	T	G	rs2488294	ENSG00000273038		0.147029	-0.0411098	0.039963	0.0228944	0.059525	0.0242224	6.42205	-0.690631	1.64983	2.93323e-08	0.490312	0.100013	0	1	1	None
10_88433146_C_T	10	88433146	C	T	rs7895178	ENSG00000122367	LDB3	-0.252023	-0.166843	0.030989	0.0361669	0.0803984	0.0369544	-6.96833	-2.0752	0.838575	1.2401e-09	0.0387946	0.402352	0	1	1	None
10_106010178_C_T	10	106010178	C	T	rs11814480	ENSG00000065621	GSTO2	0.177864	-0.0505814	-0.00221778	0.0277643	0.0579139	0.0267006	6.40621	-0.87339	-0.0830611	8.7213e-09	0.383115	0.933855	0	1	1	None
10_90490627_T_C	10	90490627	T	C	rs10887850	ENSG00000226358	KRT8P38	-0.0802079	-0.0165085	-0.0222759	0.014645	0.046811	0.0197395	-5.47681	-0.352663	-1.1285	4.06613e-07	0.724566	0.259944	0	1	1	None
10_93442365_G_A	10	93442365	G	A	rs1891274	ENSG00000119938	PPP1R3C	-0.241554	-0.0901521	-0.0377566	0.0389514	0.126692	0.0450115	-6.20142	-0.711587	-0.83882	3.48e-08	0.477245	0.402215	0	1	1	None
10_114711672_C_CT	10	114711672	C	CT	rs2031650812	ENSG00000233547		-0.228822	-0.179671	0.0422665	0.0356451	0.110456	0.0467073	-6.41945	-1.62663	0.904922	5.70601e-09	0.104773	0.366167	0	1	1	None
10_102024258_C_T	10	102024258	C	T	rs34762508	ENSG00000095485	CWF19L1	0.117919	-0.058107	0.0145666	0.0192908	0.0464751	0.0204097	6.11272	-1.25028	0.71371	3.76106e-08	0.212119	0.475948	0	1	1	None
10_71714537_A_G	10	71714537	A	G	rs4746937	ENSG00000099284	MACROH2A2	-0.152426	0.0574037	0.00211426	0.0243246	0.060299	0.0220839	-6.26632	0.951983	0.0957378	1.60938e-08	0.341852	0.923791	0	1	1	None
10_82279960_C_T	10	82279960	C	T	rs873258	ENSG00000226659	TSPAN14-AS1	-0.182713	-0.0437068	-0.0204727	0.030881	0.0786912	0.0355316	-5.91667	-0.555421	-0.576185	8.12485e-08	0.578987	0.564884	0	1	1	None
11_1007831_T_C	11	1007831	T	C	rs10902267	ENSG00000183020	AP2A2	-0.730934	-0.0963481	0.00272474	0.024097	0.0654754	0.0254876	-30.333	-1.47152	0.106905	4.46075e-46	0.142136	0.914935	0	1	1	None
11_18460308_C_T	11	18460308	C	T	rs2643856	ENSG00000166796	LDHC	-0.886721	0.0150019	0.0507904	0.0480433	0.0717323	0.0361405	-18.4567	0.209137	1.40536	6.19059e-30	0.834485	0.160958	0	1	1	None
11_71496812_C_T	11	71496812	C	T	rs9326464	ENSG00000158483	FAM86C1P	-0.420619	-0.114048	0.0434056	0.024213	0.0564679	0.0212509	-17.3716	-2.0197	2.04253	2.92208e-29	0.0442857	0.0419553	0	1	1	None
11_571779_T_TG	11	571779	T	TG	rs1589845305	ENSG00000247095	MIR210HG	-2.81914	-0.178596	0.0921899	0.162967	0.135831	0.057211	-17.2988	-1.31484	1.6114	1.81759e-26	0.189641	0.108214	0	1	1	None
11_74725298_G_A	11	74725298	G	A	rs1371410	ENSG00000166435	XRRA1	0.511768	0.0172468	-0.00764168	0.0291053	0.0689335	0.0286941	17.5833	0.250195	-0.266315	1.18139e-27	0.802603	0.790177	0	1	1	None
11_77852147_A_AAGC	11	77852147	A	AAGC	rs1861785632	ENSG00000246174	KCTD21-AS1	-0.343621	-0.0288211	-0.0229896	0.0255928	0.0822806	0.0347187	-13.4265	-0.350278	-0.662168	1.23919e-24	0.726354	0.508331	0	1	1	None
11_64948555_A_G	11	64948555	A	G	rs12422027	ENSG00000254614		-0.507024	0.13042	-0.0811906	0.0347652	0.0996371	0.0489118	-14.5842	1.30895	-1.65994	1.58498e-24	0.19148	0.0979063	0	1	1	None
11_68667198_A_C	11	68667198	A	C	rs636049	ENSG00000197345	MRPL21	-0.261971	0.0846943	0.0113094	0.0189347	0.0409643	0.0198497	-13.8355	2.06752	0.56975	1.86637e-21	0.0394911	0.569257	0	1	1	None
11_2956166_T_C	11	2956166	T	C	rs2583442	ENSG00000110619	CARS1	-1.72052	0.0251592	-0.00296154	0.130956	0.0620705	0.0283769	-13.1381	0.405333	-0.104364	9.66351e-20	0.685544	0.916956	0	1	1	None
11_118622245_G_A	11	118622245	G	A	rs485901	ENSG00000278376		-0.301243	-0.128184	0.0503069	0.0232134	0.0753194	0.0304611	-12.9771	-1.70187	1.65151	2.34425e-20	0.0897907	0.0996799	0	1	1	None
11_118895202_A_G	11	118895202	A	G	rs11006	ENSG00000196655	TRAPPC4	0.197802	0.0110016	0.0494909	0.0185247	0.0398109	0.0211509	10.6777	0.276347	2.3399	1.19751e-16	0.782462	0.0199235	0	1	1	None
11_94169708_C_T	11	94169708	C	T	rs530569	ENSG00000020922	MRE11	0.193362	-0.05247	0.026393	0.0209444	0.0572616	0.0232683	9.23219	-0.91632	1.13429	3.68759e-15	0.360189	0.257557	0	1	1	None
11_18324823_T_TA	11	18324823	T	TA	rs11374602	ENSG00000110768	GTF2H1	0.152684	-0.016582	0.0424586	0.0151409	0.0465994	0.0202838	10.0842	-0.355842	2.09323	5.04817e-15	0.722192	0.0371076	0	1	1	None
11_93501148_G_A	11	93501148	G	A	rs3132750	ENSG00000182919	C11orf54	-0.239892	0.106349	0.000287968	0.0236242	0.0708035	0.0284662	-10.1545	1.50203	0.0101161	4.72826e-16	0.134071	0.991935	0	1	1	None
11_3020740_C_T	11	3020740	C	T	rs12805661	ENSG00000205531	NAP1L4	-0.755626	0.0308169	-0.0394163	0.0717296	0.088678	0.0408056	-10.5344	0.347515	-0.965951	9.01599e-16	0.728457	0.334884	0	1	1	None
11_559016_C_T	11	559016	C	T	rs3943356	ENSG00000185522	LMNTD2	-0.78255	-0.0955486	0.0970474	0.0807477	0.165709	0.067734	-9.69131	-0.576606	1.43277	1.19324e-14	0.564633	0.15297	0	1	1	None
11_2929552_A_G	11	2929552	A	G	rs429886	ENSG00000110628	SLC22A18	-0.543005	-0.0155505	-0.0253608	0.0589372	0.0977573	0.0380172	-9.21328	-0.159073	-0.667088	1.14053e-13	0.873722	0.505248	0	1	1	None
11_805578_G_T	11	805578	G	T	rs11246313	ENSG00000255142		0.466733	0.0891485	-0.0204849	0.0537368	0.141147	0.0606087	8.68553	0.6316	-0.337987	3.22222e-13	0.528107	0.735597	0	1	1	None
11_62378801_T_C	11	62378801	T	C	rs11553576	ENSG00000149499	EML3	0.161646	0.0351115	0.000141781	0.0202545	0.0415798	0.0200359	7.98072	0.844438	0.00707636	6.37415e-12	0.399078	0.994358	0	1	1	None
11_126164349_T_C	11	126164349	T	C	rs625413	ENSG00000110074	FOXRED1	0.20779	-0.0135383	-0.00513181	0.0248975	0.0513434	0.0216141	8.34582	-0.263682	-0.237428	1.6464e-12	0.792205	0.812486	0	1	1	None
11_68718669_G_T	11	68718669	G	T	rs6591360	ENSG00000132740	IGHMBP2	0.202717	-0.033937	-0.0201517	0.0231255	0.0602841	0.0280761	8.76594	-0.562951	-0.717751	1.09421e-12	0.573854	0.473433	0	1	1	None
11_207410_C_T	11	207410	C	T	rs58692051	ENSG00000277290		0.347716	-0.0499877	0.113188	0.0482361	0.120661	0.0591008	7.20863	-0.414281	1.91517	2.51411e-10	0.678949	0.0563893	0	1	1	None
11_33063174_A_G	11	33063174	A	G	rs4460781	ENSG00000176148	TCP11L1	0.170385	0.043156	-0.0219753	0.0193271	0.0581499	0.0248968	8.81583	0.742151	-0.882657	1.01923e-12	0.458537	0.378084	0	1	1	None
11_35161285_A_G	11	35161285	A	G	rs75624136	ENSG00000255521		0.289608	0.0996962	-0.063166	0.0359154	0.0811431	0.0484988	8.06363	1.22865	-1.30242	6.11724e-12	0.220069	0.193666	0	1	1	None
11_772701_A_G	11	772701	A	G	rs12223324	ENSG00000255284		0.223005	-0.135649	0.0567164	0.0300876	0.0719618	0.0301184	7.41186	-1.88501	1.88312	4.44685e-10	0.0604045	0.0606741	0	1	1	None
11_71495700_A_G	11	71495700	A	G	rs10898583	ENSG00000248671	ALG1L9P	-0.135323	-0.0902902	-0.011574	0.0203208	0.075014	0.028245	-6.65933	-1.20364	-0.409771	1.52307e-09	0.229568	0.682233	0	1	1	None
11_65197393_G_A	11	65197393	G	A	rs674485	ENSG00000245532	NEAT1	-0.378494	-0.108876	0.051554	0.0450215	0.0812415	0.0312314	-8.40697	-1.34016	1.65071	4.81841e-12	0.181245	0.0998828	0	1	1	None
11_34937697_T_C	11	34937697	T	C	rs2016814	ENSG00000149089	APIP	-0.218772	-0.0421324	0.0193597	0.0279998	0.0696134	0.0273539	-7.81337	-0.605234	0.70775	3.41174e-11	0.545471	0.479654	0	1	1	None
11_57289328_A_C	11	57289328	A	C	rs2649665	ENSG00000134809	TIMM10	-0.244919	0.0231046	0.0100877	0.0321138	0.0588916	0.0228445	-7.6266	0.392324	0.441581	5.45441e-11	0.695099	0.65911	0	1	1	None
11_68703264_G_A	11	68703264	G	A	rs596948	ENSG00000250508	LINC02701	-0.0923161	0.0202093	0.0290505	0.0113373	0.0373137	0.0148437	-8.14269	0.541606	1.95709	5.61879e-12	0.588452	0.051181	0	1	1	None
11_17187465_T_C	11	17187465	T	C	rs35361429	ENSG00000272034	SNORD14A	0.999621	0.0775127	-0.0954805	0.132288	0.227552	0.137215	7.55639	0.340637	-0.695845	8.06841e-11	0.733602	0.487046	0	1	1	None
11_8014138_A_G	11	8014138	A	G	rs3892448	ENSG00000175390	EIF3F	0.190401	-0.0128684	0.0339357	0.0275504	0.0379927	0.020016	6.91101	-0.338709	1.69543	1.59534e-09	0.73507	0.091061	0	1	1	None
11_65654783_A_G	11	65654783	A	G	rs693824	ENSG00000172543	CTSW	-0.560289	-0.0632657	0.0376183	0.0748276	0.100324	0.0557221	-7.48773	-0.63061	0.675105	1.57868e-10	0.528788	0.500133	0	1	1	None
11_47206723_TC_T	11	47206723	TC	T		ENSG00000165912	PACSIN3	0.332226	-0.039288	-0.0528794	0.0452789	0.0527815	0.0567401	7.33732	-0.744352	-0.931958	1.55592e-10	0.457221	0.352115	0	1	1	None
11_96077310_C_G	11	96077310	C	G	rs12283107	ENSG00000149231	CCDC82	0.181181	0.0884915	0.0131825	0.0272361	0.0693717	0.0299663	6.65225	1.27561	0.439911	2.43495e-09	0.203026	0.660309	0	1	1	None
11_65656564_C_T	11	65656564	C	T	rs2231884	ENSG00000172803	SNX32	0.389225	0.0791349	0.0474812	0.05629	0.0637029	0.0376103	6.91463	1.24225	1.26245	3.70447e-09	0.21519	0.207832	0	1	1	None
11_71464076_T_C	11	71464076	T	C	rs7117703	ENSG00000285933		-0.218042	-0.0115111	0.017022	0.0315795	0.0842094	0.0312032	-6.90456	-0.136696	0.545519	1.03733e-09	0.891359	0.585783	0	1	1	None
11_680647_A_C	11	680647	A	C	rs11246262	ENSG00000177042	TMEM80	-0.186841	-0.160611	0.0241725	0.0262848	0.0543425	0.0206173	-7.10833	-2.95553	1.17244	6.84957e-10	0.00336997	0.241955	0	1	1	None
11_18132001_G_T	11	18132001	G	T	rs907923	ENSG00000166788	SAAL1	-0.145233	-0.0659055	0.0187067	0.0203743	0.0571195	0.0274689	-7.12825	-1.15382	0.681014	1.27472e-09	0.249435	0.496363	0	1	1	None
11_76496737_T_C	11	76496737	T	C	rs10899280	ENSG00000255100	TSKU-AS1	0.389337	0.0109102	-0.00661793	0.0583101	0.131456	0.0658139	6.67702	0.0829951	-0.100555	4.73261e-09	0.933909	0.91997	0	1	1	None
11_68863659_G_T	11	68863659	G	T	rs72930611	ENSG00000287725		0.221208	-0.0110806	-0.0185389	0.0343898	0.0540953	0.0321825	6.43238	-0.204834	-0.576056	6.37872e-09	0.837837	0.565001	0	1	1	None
11_82619218_G_A	11	82619218	G	A	rs2086298	ENSG00000165490	DDIAS	-0.115147	0.0671647	-0.0279269	0.0211972	0.0774695	0.0314827	-5.43219	0.866982	-0.887055	6.00171e-07	0.386569	0.375686	0	1	1	None
11_77986371_A_T	11	77986371	A	T	rs2512544	ENSG00000288538		-0.181646	0.0874741	-0.0462714	0.0305484	0.0605101	0.0345445	-5.94617	1.44561	-1.33947	1.17745e-07	0.149275	0.181411	0	1	1	None
11_7685418_C_T	11	7685418	C	T	rs7925334	ENSG00000166394	CYB5R2	0.240474	-0.304344	0.0736962	0.0432179	0.0886011	0.034922	5.56422	-3.43499	2.11031	3.88022e-07	0.000673285	0.03563	0	1	1	None
11_1651917_C_T	11	1651917	C	T	rs4752769	ENSG00000185940	KRTAP5-5	-0.41252	-0.255868	0.0646048	0.0626971	0.192346	0.0758552	-6.57957	-1.33025	0.851686	4.9859e-09	0.184397	0.395035	0	1	1	None
12_118828801_A_G	12	118828801	A	G	rs61943397	ENSG00000275759		-0.30903	0.017208	-0.0482541	0.0340754	0.0935739	0.0495879	-9.069	0.183897	-0.973102	9.90867e-18	0.854204	0.331196	0	1	1	None
12_15079420_A_G	12	15079420	A	G	rs2430704	ENSG00000139055	ERP27	0.70738	-0.0712867	0.0810189	0.0391041	0.0957137	0.0393162	18.0897	-0.74479	2.0607	3.76107e-27	0.456993	0.0402112	0	1	1	None
12_29489158_C_CAACT	12	29489158	C	CAACT		ENSG00000257176		0.342411	-0.0300623	0.0209443	0.0243678	0.0656852	0.0288774	14.0518	-0.457672	0.725281	1.26795e-22	0.647494	0.468819	0	1	1	None
12_20837585_C_T	12	20837585	C	T	rs3809209	ENSG00000139155	SLCO1C1	-0.275034	0.168568	0.00784969	0.0328716	0.115774	0.04952	-8.36692	1.45601	0.158516	1.56542e-15	0.146315	0.874145	0	1	1	None
12_11338539_C_A	12	11338539	C	A	rs1650016	ENSG00000256537	SMIM10L1	-0.635175	0.0647787	-0.0129598	0.0467462	0.0496817	0.0199674	-13.5877	1.30387	-0.649047	6.42261e-21	0.193337	0.516833	0	1	1	None
12_7015915_A_G	12	7015915	A	G	rs1007924	ENSG00000010626	LRRC23	0.273401	0.0440698	-0.010492	0.0220446	0.0597153	0.0269922	12.4022	0.737999	-0.388704	1.90238e-20	0.461061	0.69776	0	1	1	None
12_59404113_C_T	12	59404113	C	T	rs17536158	ENSG00000257443	LRIG3-DT	0.356053	0.0758922	-0.00251123	0.0434117	0.0908144	0.0715254	8.20179	0.835685	-0.0351096	4.96246e-15	0.403921	0.972013	0	1	1	None
12_29525436_T_G	12	29525436	T	G	rs9651802	ENSG00000275476		0.45044	0.0590326	-0.000250509	0.0383708	0.107667	0.0465703	11.7391	0.548288	-0.00537915	1.90774e-18	0.583871	0.995712	0	1	1	None
12_75873161_G_A	12	75873161	G	A	rs11180540	ENSG00000257497		-0.349943	0.0239559	-0.029155	0.0315658	0.0786224	0.0336505	-11.0861	0.304696	-0.866406	1.74481e-17	0.760801	0.386927	0	1	1	None
12_41091810_T_G	12	41091810	T	G	rs6581905	ENSG00000018236	CNTN1	0.655526	-0.0589927	0.0893998	0.0567698	0.110677	0.0467084	11.5471	-0.533016	1.914	4.87949e-17	0.594432	0.0566066	0	1	1	None
12_58331514_C_CAAAAAACA	12	58331514	C	CAAAAAACA	rs201129052	ENSG00000166896	ATP23	-0.288681	-0.0713421	0.00235018	0.0302807	0.0961227	0.0405841	-9.5335	-0.742198	0.0579089	5.82996e-16	0.458492	0.953856	0	1	1	None
12_3019122_T_G	12	3019122	T	G	rs4572194	ENSG00000078246	TULP3	-0.167721	0.0844125	-0.0140293	0.0173054	0.0514022	0.0191884	-9.69182	1.6422	-0.731135	3.02252e-15	0.10155	0.465263	0	1	1	None
12_11295734_G_A	12	11295734	G	A	rs1839859	ENSG00000231887	PRH1	-0.422103	-0.0668081	0.0575618	0.0422066	0.0991382	0.0381633	-10.0009	-0.673889	1.5083	5.73975e-16	0.500894	0.132535	0	1	1	None
12_10531896_C_T	12	10531896	C	T	rs2255364	ENSG00000245648	KLRK1-AS1	0.625867	-0.359049	0.129074	0.0605003	0.158838	0.0719763	10.3449	-2.26047	1.79328	8.49545e-15	0.0245203	0.0739306	0	1	1	None
12_122250491_A_T	12	122250491	A	T	rs2019562	ENSG00000272849		0.325421	-0.112429	0.00420953	0.0326139	0.0910375	0.0386342	9.97799	-1.23497	0.108959	7.02347e-15	0.21775	0.913305	0	1	1	None
12_6990138_TTA_T	12	6990138	TTA	T	rs750811856	ENSG00000111671	SPSB2	0.259649	0.00925476	-0.0457499	0.0275499	0.0591513	0.0266047	9.42468	0.156459	-1.71962	1.11399e-14	0.875774	0.0865156	0	1	1	None
12_75889601_T_C	12	75889601	T	C	rs12819511	ENSG00000111615	KRR1	0.175972	0.0452753	-0.0194771	0.0211891	0.0565001	0.0232575	8.30484	0.80133	-0.837454	9.91769e-13	0.423531	0.402968	0	1	1	None
12_120941215_T_C	12	120941215	T	C	rs7471	ENSG00000110871	COQ5	0.153221	-0.105987	0.0278838	0.0220223	0.0517066	0.0263389	6.95753	-2.04978	1.05866	5.43815e-10	0.0412145	0.290561	0	1	1	None
12_6643329_C_T	12	6643329	C	T	rs7971637	ENSG00000111640	GAPDH	-0.222688	-0.0092252	0.0377576	0.0265799	0.0505597	0.0259954	-8.37808	-0.182461	1.45247	3.46346e-12	0.855343	0.147373	0	1	1	None
12_54573343_T_C	12	54573343	T	C	rs10161263	ENSG00000257534		0.130844	-0.0119501	0.0550484	0.0215305	0.0753632	0.0300239	6.07714	-0.158566	1.83348	2.27925e-08	0.874108	0.0676238	0	1	1	None
12_740961_G_A	12	740961	G	A	rs10849373	ENSG00000177406	NINJ2-AS1	-0.308364	-0.0699411	0.0672582	0.03643	0.0649007	0.0302519	-8.46455	-1.07766	2.22327	1.28156e-12	0.282054	0.0269378	0	1	1	None
12_8352832_C_T	12	8352832	C	T	rs12372630	ENSG00000226711	FAM66C	-0.20126	-0.0622414	0.0492762	0.0245421	0.085957	0.0365367	-8.20061	-0.724099	1.34868	6.46907e-12	0.469525	0.178375	0	1	1	None
12_54357198_T_G	12	54357198	T	G	rs17720428	ENSG00000228630	HOTAIR	0.476745	-0.188859	-0.0533744	0.0597892	0.113485	0.0526326	7.97377	-1.66418	-1.01409	2.50806e-11	0.0971298	0.31135	0	1	1	None
12_54580273_G_A	12	54580273	G	A	rs3136378	ENSG00000250432	FAM242C	0.257597	-0.082071	-0.00425693	0.0369398	0.134833	0.0532797	6.97341	-0.608687	-0.0798978	7.21626e-10	0.543155	0.936368	0	1	1	None
12_14721203_T_G	12	14721203	T	G	rs3811174	ENSG00000256751	PLBD1-AS1	0.189935	0.0480398	-0.00536936	0.0260503	0.0671384	0.0291513	7.29111	0.715533	-0.18419	2.46598e-10	0.474806	0.853982	0	1	1	None
12_123866429_G_A	12	123866429	G	A	rs28592876	ENSG00000111328	CDK2AP1	-0.214302	0.077829	-0.0561722	0.0310024	0.0631162	0.0351265	-6.91244	1.23311	-1.59914	3.03153e-09	0.218495	0.110817	0	1	1	None
12_122250491_A_T	12	122250491	A	T	rs2019562	ENSG00000212694	LINC01089	0.222318	-0.000436637	-0.0311485	0.0285465	0.0642739	0.0272397	7.78793	-0.00679339	-1.1435	9.84914e-11	0.994584	0.253734	0	1	1	None
12_6948468_T_C	12	6948468	T	C	rs1129649	ENSG00000111664	GNB3	-0.205794	-0.106473	0.0520804	0.028532	0.0876212	0.0340536	-7.21274	-1.21515	1.52937	1.72387e-10	0.225217	0.127205	0	1	1	None
12_11338539_C_A	12	11338539	C	A	rs1650016	ENSG00000255837	TAS2R20	-0.089495	-0.0186394	0.00530672	0.0138977	0.0366181	0.0146997	-6.43958	-0.509023	0.361009	4.83509e-09	0.611088	0.718333	0	1	1	None
12_49319270_C_T	12	49319270	C	T	rs2272312	ENSG00000139537	CCDC65	-0.139063	0.158727	-0.0463818	0.025277	0.0874784	0.0335773	-5.50156	1.81447	-1.38134	3.03143e-07	0.0705058	0.16813	0	1	1	None
12_9809178_C_T	12	9809178	C	T	rs7131784	ENSG00000284634		0.185884	0.0628681	-0.0284756	0.028766	0.0826297	0.0365715	6.46193	0.760841	-0.77863	4.84034e-09	0.447297	0.436758	0	1	1	None
12_118477182_G_T	12	118477182	G	T	rs12313999	ENSG00000176871	WSB2	-0.106274	0.0563522	-0.0399026	0.01845	0.0360153	0.0205004	-5.76015	1.56467	-1.94643	1.73366e-07	0.118689	0.0525022	0	1	1	None
12_15061425_C_T	12	15061425	C	T	rs55785959	ENSG00000111341	MGP	-0.270089	0.0205257	-0.0170968	0.0425478	0.0871722	0.0401149	-6.3479	0.235461	-0.426197	1.69596e-08	0.81401	0.670266	0	1	1	None
12_49501398_C_T	12	49501398	C	T	rs1274726	ENSG00000167552	TUBA1A	0.160093	0.0520635	-0.0107314	0.0247829	0.0596699	0.0246211	6.45981	0.872524	-0.435861	7.02324e-09	0.383605	0.66324	0	1	1	None
12_53036090_G_A	12	53036090	G	A	rs589619	ENSG00000257495	KRT73-AS1	-0.219473	-0.0296193	0.0177494	0.0331315	0.114904	0.0412078	-6.6243	-0.257774	0.430728	7.00657e-09	0.796743	0.666963	0	1	1	None
12_133202004_C_T	12	133202004	C	T	rs4883543	ENSG00000176915	ANKLE2	-0.0935418	0.035129	-0.0149507	0.0165669	0.0444867	0.0184625	-5.6463	0.789653	-0.809788	2.12706e-07	0.430322	0.418663	0	1	1	None
12_9804226_C_G	12	9804226	C	G	rs7961262	ENSG00000257027		-0.114099	-0.0137978	-0.020187	0.0251427	0.039105	0.0369378	-4.53808	-0.352839	-0.546513	7.89325e-06	0.724429	0.585073	0	1	1	None
12_2988135_GT_G	12	2988135	GT	G		ENSG00000278356		-0.157748	-0.080601	-0.0307913	0.0286973	0.107529	0.0413782	-5.49696	-0.749575	-0.744142	3.18221e-07	0.454037	0.457314	0	1	1	None
13_43597706_C_T	13	43597706	C	T	rs17553284	ENSG00000120675	DNAJC15	-0.351997	0.0764289	-0.025911	0.0269696	0.0575098	0.0301939	-13.0516	1.32897	-0.858153	5.51877e-22	0.184816	0.391468	0	1	1	None
13_24436475_C_T	13	24436475	C	T	rs11551114	ENSG00000205861	PCOTH	-0.872699	-0.202081	0.050745	0.0611296	0.0722095	0.0483438	-14.2762	-2.79853	1.04967	3.7441e-22	0.00546729	0.29472	0	1	1	None
13_79888476_T_C	13	79888476	T	C	rs1155848	ENSG00000227354	RBM26-AS1	0.335132	-0.017911	0.00290591	0.0278228	0.0619606	0.0415551	12.0452	-0.28907	0.0699291	3.20272e-19	0.772705	0.944293	0	1	1	None
13_115008388_T_C	13	115008388	T	C	rs7994573	ENSG00000130177	CDC16	0.155914	-0.0400825	0.0293021	0.014755	0.0311792	0.014588	10.5669	-1.28555	2.00865	5.27561e-16	0.199574	0.0454832	0	1	1	None
13_44706268_T_C	13	44706268	T	C	rs9595066	ENSG00000227258	SMIM2-AS1	-0.394724	0.0491289	0.0162191	0.0455205	0.117373	0.0487988	-8.67135	0.418572	0.332366	8.36318e-13	0.675803	0.739821	0	1	1	None
13_21951162_C_A	13	21951162	C	A	rs9580094	ENSG00000236953	ZDHHC20-IT1	0.388644	-0.0882881	0.0175498	0.0595083	0.123448	0.0491459	6.53093	-0.715186	0.357096	1.02242e-08	0.475038	0.721271	0	1	1	None
13_101285639_G_A	13	101285639	G	A	rs4772322	ENSG00000125247	TMTC4	0.178697	-0.031854	-0.0651098	0.024783	0.0635452	0.0297861	7.21048	-0.501281	-2.18591	2.46282e-10	0.616513	0.0295363	0	1	1	None
13_48490051_A_G	13	48490051	A	G	rs9591121	ENSG00000227848	SUCLA2-AS1	0.378693	-0.177764	-0.0606527	0.057827	0.0882477	0.0869825	6.54872	-2.01438	-0.697297	3.85941e-09	0.0447852	0.486115	0	1	1	None
15_22868301_C_T	15	22868301	C	T	rs3812921	ENSG00000275835	TUBGCP5	-0.466902	-0.0195214	0.015476	0.0387786	0.0710559	0.039545	-12.0402	-0.274734	0.391352	3.35358e-18	0.783705	0.695813	0	1	1	None
18_77370808_G_A	18	77370808	G	A	rs571219	ENSG00000267409		-0.593541	0.0123729	0.0347739	0.0515018	0.140113	0.0603371	-11.5247	0.0883067	0.576326	5.7774e-19	0.929687	0.564792	0	1	1	None
18_9397172_T_G	18	9397172	T	G	rs7229150	ENSG00000128791	TWSG1	-0.29805	0.103113	-0.0185156	0.0257475	0.0504417	0.0267608	-11.5759	2.0442	-0.691892	3.42225e-18	0.041776	0.489517	0	1	1	None
18_77785761_G_A	18	77785761	G	A	rs55921020	ENSG00000261126	RBFADN	-0.161679	-0.0576899	0.0430446	0.0199721	0.0584772	0.031338	-8.09521	-0.986537	1.37356	1.03674e-14	0.324573	0.170485	0	1	1	None
18_9621606_C_G	18	9621606	C	G	rs1787165	ENSG00000263627	PPP4R1-AS1	-0.333556	-0.096616	-0.0232891	0.0379946	0.135545	0.0566517	-8.77904	-0.712798	-0.411092	2.26667e-13	0.476465	0.681265	0	1	1	None
18_21119291_A_G	18	21119291	A	G	rs6507720	ENSG00000141458	NPC1	0.196022	-0.110076	0.0421639	0.0225985	0.0534731	0.0198352	8.67408	-2.05853	2.1257	1.02897e-12	0.0404009	0.0343681	0	1	1	None
18_9132371_A_C	18	9132371	A	C	rs2276095	ENSG00000178127	NDUFV2	-0.129172	-0.000751899	-0.0101359	0.0160811	0.0414645	0.0164002	-8.03252	-0.0181335	-0.618035	4.73515e-12	0.985544	0.53702	0	1	1	None
18_12457679_A_C	18	12457679	A	C	rs12971000	ENSG00000267199		0.302153	-0.0406838	0.0431395	0.0471269	0.0857161	0.0555014	6.41147	-0.474634	0.777269	5.19039e-09	0.635369	0.437554	0	1	1	None
18_72912469_C_T	18	72912469	C	T	rs1132845	ENSG00000180011	ZADH2	-0.174008	-0.156855	0.0238459	0.0241421	0.0621194	0.0265107	-7.20768	-2.52505	0.899484	1.72326e-10	0.0120516	0.369072	0	1	1	None
18_51802708_C_A	18	51802708	C	A	rs3730714	ENSG00000101751	POLI	-0.215835	-0.00386116	-0.00726695	0.031488	0.0750885	0.0317911	-6.85451	-0.0514215	-0.228584	7.91316e-10	0.959022	0.819342	0	1	1	None
18_61588637_G_C	18	61588637	G	C	rs17072158	ENSG00000221887	HMSD	0.467495	-0.218188	-0.0381313	0.0711432	0.123596	0.0702982	6.57119	-1.76534	-0.542423	3.67172e-09	0.0784621	0.587894	0	1	1	None
18_12970262_G_A	18	12970262	G	A	rs8089123	ENSG00000101639	CEP192	-0.116873	-0.104712	0.007816	0.0182063	0.068035	0.0257077	-6.4194	-1.53909	0.304033	5.41694e-09	0.124749	0.761291	0	1	1	None
18_48577782_G_C	18	48577782	G	C	rs7229678	ENSG00000267699		0.0696155	0.056446	0.0485173	0.0142225	0.0533641	0.0209591	4.89475	1.05775	2.31486	4.20527e-06	0.290925	0.0212225	0	1	1	None
18_77922913_A_C	18	77922913	A	C	rs2090672	ENSG00000267251		0.138817	0.0670575	0.00627317	0.0223059	0.0594099	0.0330217	6.22332	1.12872	0.189971	2.38532e-08	0.259827	0.849449	0	1	1	None
18_47362408_A_C	18	47362408	A	C	rs506696	ENSG00000267322	SNHG22	0.17086	-0.0261283	-0.0670763	0.0296034	0.118957	0.0445659	5.77163	-0.219645	-1.5051	1.77303e-08	0.82628	0.133229	0	1	1	None
18_12102407_G_A	18	12102407	G	A	rs8095647	ENSG00000267733		0.18997	-0.165182	-0.0217665	0.0284867	0.0769134	0.0286597	6.66874	-2.14764	-0.759481	3.99856e-09	0.0325128	0.448146	0	1	1	None
18_12033678_G_A	18	12033678	G	A	rs597094	ENSG00000267480		0.271693	-0.102717	-0.0038247	0.0421637	0.0924369	0.0414544	6.44376	-1.11121	-0.0922629	9.7554e-09	0.267347	0.926549	0	1	1	None
18_77782390_C_T	18	77782390	C	T	rs56173074	ENSG00000267127		-0.161584	-0.0930804	0.0007991	0.0254964	0.0650853	0.0354851	-6.33753	-1.43013	0.0225193	1.9274e-08	0.153631	0.982048	0	1	1	None
19_39525912_G_A	19	39525912	G	A	rs1840745	ENSG00000161243	FBXO27	-0.46922	0.0270971	-0.0178149	0.0279542	0.0668448	0.0265758	-16.7853	0.405373	-0.670342	3.53498e-27	0.685488	0.503153	0	1	1	None
19_6436196_A_G	19	6436196	A	G	rs1141220	ENSG00000181240	SLC25A41	-0.290721	-0.100699	0.0486929	0.0167185	0.0499783	0.0208225	-17.3892	-2.01485	2.33847	3.61914e-28	0.0447501	0.0199783	0	1	1	None
19_44488352_G_A	19	44488352	G	A	rs62116613	ENSG00000204920	ZNF155	-0.60163	-0.0308924	-0.0262256	0.039064	0.0538669	0.0380937	-15.4011	-0.573495	-0.68845	5.17165e-25	0.566728	0.4917	0	1	1	None
19_36156605_C_T	19	36156605	C	T	rs4806189	ENSG00000226510	UPK1A-AS1	0.661985	0.0711296	-0.0451954	0.0442843	0.0717667	0.0494586	14.9485	0.991122	-0.913804	3.56989e-25	0.322391	0.361515	0	1	1	None
19_39510778_A_G	19	39510778	A	G	rs2318896	ENSG00000287271		-0.744488	-0.112809	0.0745446	0.0562576	0.153919	0.069993	-13.2335	-0.732908	1.06503	2.99454e-23	0.464157	0.287681	0	1	1	None
19_54697079_C_T	19	54697079	C	T	rs7595	ENSG00000170892	TSEN34	0.446244	-0.16728	0.0727729	0.0355493	0.118016	0.05114	12.5528	-1.41744	1.42301	5.01449e-21	0.157315	0.155705	0	1	1	None
19_48759978_C_G	19	48759978	C	G	rs12459322	ENSG00000268001	CARD8-AS1	-0.25579	0.0891399	0.0150119	0.0194336	0.0663802	0.0258669	-13.1623	1.34287	0.580353	6.81376e-21	0.180253	0.562082	0	1	1	None
19_49206674_G_A	19	49206674	G	A	rs601338	ENSG00000176920	FUT2	-0.371221	0.147305	-0.0633774	0.0290625	0.0812012	0.0352259	-12.7732	1.81407	-1.79917	1.25364e-19	0.070615	0.0729548	0	1	1	None
19_54962467_G_A	19	54962467	G	A	rs1035451	ENSG00000167615	LENG8	0.640416	-0.0743087	0.0209682	0.0582244	0.0594908	0.0218141	10.9991	-1.24908	0.961227	2.56387e-16	0.212666	0.337253	0	1	1	None
19_38814725_C_T	19	38814725	C	T	rs7253960	ENSG00000267748		-0.33159	-0.251189	0.0922218	0.0413478	0.12214	0.0616039	-8.01953	-2.05657	1.49701	1.74274e-14	0.0404926	0.135321	0	1	1	None
19_39925621_C_T	19	39925621	C	T	rs73033380	ENSG00000105193	RPS16	-0.27797	0.0351943	0.00888578	0.0263951	0.0328963	0.018496	-10.5311	1.06985	0.480416	9.62493e-16	0.285571	0.631291	0	1	1	None
19_39266289_T_C	19	39266289	T	C	rs4802817	ENSG00000178934	LGALS7B	-4.16078	-0.161347	0.110171	0.396349	0.179325	0.0766677	-10.4978	-0.899746	1.437	1.60339e-15	0.369036	0.151847	0	1	1	None
19_9543029_T_C	19	9543029	T	C	rs62103915	ENSG00000188321	ZNF559	-0.340955	-0.0238679	-0.0817124	0.0498085	0.0844566	0.0629796	-6.8453	-0.282606	-1.29744	2.53909e-10	0.777654	0.195375	0	1	1	None
19_50487115_G_A	19	50487115	G	A	rs3786671	ENSG00000161643	SIGLEC16	0.211494	-0.0309573	-0.0456904	0.0202424	0.0395968	0.0225383	10.448	-0.781815	-2.02723	8.10223e-17	0.434919	0.0434815	0	1	1	None
19_51520487_A_C	19	51520487	A	C	rs3745535	ENSG00000129451	KLK10	0.361683	-0.133945	0.079405	0.0383882	0.0974757	0.0375778	9.42173	-1.37414	2.11308	5.32438e-14	0.170416	0.0354187	0	1	1	None
19_55904510_CCCG_C	19	55904510	CCCG	C	rs961569592	ENSG00000108107	RPL28	-0.176179	0.0230495	0.00808087	0.0175544	0.038848	0.0187381	-10.0362	0.593325	0.431254	3.4537e-15	0.553398	0.666586	0	1	1	None
19_54964608_G_A	19	54964608	G	A	rs4806762	ENSG00000226696	LENG8-AS1	0.292888	-0.0213484	0.0249963	0.0341601	0.107592	0.0390898	8.57398	-0.198421	0.639458	4.37177e-13	0.842842	0.522982	0	1	1	None
19_54677897_G_A	19	54677897	G	A	rs10416555	ENSG00000125505	MBOAT7	-0.64337	0.0250241	-0.00826712	0.0695779	0.0637696	0.0427673	-9.24676	0.392414	-0.193305	8.74854e-14	0.695042	0.846857	0	1	1	None
19_2214057_C_T	19	2214057	C	T	rs2074552	ENSG00000267122		0.153402	0.0125429	0.0193095	0.0192941	0.0510502	0.0217653	7.9507	0.245697	0.887169	4.23202e-12	0.806077	0.375656	0	1	1	None
19_41830606_T_C	19	41830606	T	C	rs6957	ENSG00000286177		-0.136952	0.0109297	0.0130567	0.0157044	0.0375882	0.0193428	-8.72064	0.290774	0.675015	1.63063e-13	0.771412	0.500148	0	1	1	None
19_34806543_G_A	19	34806543	G	A	rs34003722	ENSG00000105220	GPI	-0.251948	0.0181293	-0.0473293	0.0306111	0.0442608	0.0290543	-8.23063	0.409602	-1.629	3.55537e-12	0.682378	0.10432	0	1	1	None
19_38795250_G_A	19	38795250	G	A	rs45437199	ENSG00000167644	C19orf33	-0.308921	-0.00333377	0.0109371	0.0336009	0.0624462	0.035868	-9.19383	-0.0533863	0.304927	1.38226e-13	0.957459	0.76063	0	1	1	None
19_53943312_A_G	19	53943312	A	G	rs4239498	ENSG00000241015	TPM3P9	-0.456472	0.186499	-0.0701749	0.053736	0.118792	0.0513047	-8.49471	1.56996	-1.36781	2.31466e-12	0.117483	0.172394	0	1	1	None
19_17422402_C_A	19	17422402	C	A	rs8100448	ENSG00000130312	MRPL34	0.146165	0.0290224	0.0108189	0.0187931	0.0511947	0.0223011	7.77756	0.566902	0.48513	8.19176e-12	0.571177	0.627926	0	1	1	None
19_39257296_G_A	19	39257296	G	A	rs62121377	ENSG00000205076	LGALS7	-1.61337	-0.0352791	0.0114197	0.177578	0.112506	0.0443071	-9.0854	-0.313575	0.257739	4.08749e-13	0.75408	0.7968	0	1	1	None
19_57878194_G_T	19	57878194	G	T	rs1989455	ENSG00000186230	ZNF749	0.59552	-0.000513396	-0.0372008	0.0683221	0.109471	0.0459019	8.71635	-0.00468979	-0.810442	4.40523e-13	0.996261	0.418349	0	1	1	None
19_41913431_G_T	19	41913431	G	T	rs11670757	ENSG00000105341	DMAC2	0.0680544	-0.0627631	0.0271865	0.00949324	0.0372706	0.0136619	7.16872	-1.68399	1.98995	2.33667e-10	0.0931346	0.0474447	0	1	1	None
19_53941947_A_G	19	53941947	A	G	rs2617751	ENSG00000250731	TPM3P6	0.206113	-0.0110019	0.0239884	0.0260306	0.0917213	0.0372348	7.91811	-0.119949	0.644246	1.02248e-11	0.904599	0.519878	0	1	1	None
19_614967_T_C	19	614967	T	C	rs11669519	ENSG00000099821	POLRMT	-0.258395	-0.0662657	0.0194306	0.0296436	0.0555849	0.0223793	-8.71675	-1.19215	0.868242	4.36466e-13	0.234159	0.385966	0	1	1	None
19_58923263_C_T	19	58923263	C	T	rs34152946	ENSG00000232098		0.273693	0.0403449	0.0788994	0.0345266	0.0921064	0.044961	7.92701	0.438025	1.75484	2.98182e-11	0.661659	0.0802724	0	1	1	None
19_57874954_C_G	19	57874954	C	G	rs2285604	ENSG00000276449		-0.097775	-0.0654071	0.0227897	0.0112856	0.0310544	0.0131883	-8.6637	-2.10621	1.72802	3.17425e-13	0.035971	0.0849877	0	1	1	None
19_52356623_GACA_G	19	52356623	GACA	G		ENSG00000161551	ZNF577	-0.187401	-0.0460269	-0.0451272	0.0278009	0.0707385	0.0309248	-6.74083	-0.650662	-1.45926	1.2215e-09	0.515739	0.145478	0	1	1	None
19_12220613_A_G	19	12220613	A	G	rs8107823	ENSG00000214189	ZNF788P	-0.442829	0.120334	0.0341716	0.0579807	0.0964979	0.0656408	-7.63752	1.24701	0.520585	1.52662e-11	0.213304	0.603017	0	1	1	None
19_44553503_A_G	19	44553503	A	G	rs8109615	ENSG00000267022		0.204428	0.152965	-0.0318105	0.0256356	0.0771991	0.0297794	7.97438	1.98144	-1.06821	7.03501e-12	0.0483897	0.286244	0	1	1	None
19_43815568_C_A	19	43815568	C	A	rs8113515	ENSG00000183668	PSG9	-0.0720948	0.0169994	-0.017116	0.00999415	0.0258393	0.00982811	-7.2137	0.657891	-1.74154	4.52692e-10	0.511108	0.0826179	0	1	1	None
19_57721716_G_A	19	57721716	G	A	rs4141255	ENSG00000105146	AURKC	-0.224912	-0.0856278	-0.0438807	0.0317563	0.0988939	0.037023	-7.08243	-0.865855	-1.18523	5.88462e-10	0.387222	0.236818	0	1	1	None
19_2356277_A_G	19	2356277	A	G	rs62119754	ENSG00000130332	LSM7	0.101166	-0.0738189	0.0376835	0.0153304	0.0466562	0.0184472	6.59905	-1.58219	2.04278	6.26339e-09	0.114614	0.0419257	0	1	1	None
19_9829177_T_A	19	9829177	T	A	rs58542351	ENSG00000196605	ZNF846	0.294797	0.0126142	0.0267435	0.0396922	0.0801025	0.041138	7.42709	0.157476	0.650094	1.71503e-10	0.874973	0.516117	0	1	1	None
19_58155060_A_G	19	58155060	A	G	rs10408931	ENSG00000121417	ZNF211	0.262904	0.0530159	0.0387486	0.036993	0.0584286	0.0335912	7.10685	0.907362	1.15353	6.27995e-10	0.364945	0.249623	0	1	1	None
19_15983716_C_A	19	15983716	C	A	rs12982152	ENSG00000267453	CLEC4OP	0.749434	-0.0692949	0.018178	0.0995076	0.128672	0.06269	7.53142	-0.53854	0.289966	2.14287e-10	0.59062	0.772053	0	1	1	None
19_1272040_T_C	19	1272040	T	C	rs12488	ENSG00000228300	FAM174C	0.176396	-0.0355561	-0.00467641	0.0255397	0.0705211	0.0270705	6.90673	-0.504191	-0.172749	4.75908e-10	0.614478	0.862962	0	1	1	None
19_21535707_G_T	19	21535707	G	T	rs7258086	ENSG00000268119		-0.272248	-0.0238247	0.0427261	0.0367752	0.107466	0.0416605	-7.40304	-0.221696	1.02558	9.73606e-11	0.824694	0.305863	0	1	1	None
19_54573301_G_A	19	54573301	G	A	rs77768804	ENSG00000170909	OSCAR	0.450662	-0.0679314	-0.0279397	0.0641646	0.0841075	0.0569356	7.02353	-0.807673	-0.490724	4.82401e-10	0.419905	0.623984	0	1	1	None
19_54711981_G_A	19	54711981	G	A	rs11666543	ENSG00000204577	LILRB3	0.484029	0.1963	0.0993702	0.0720058	0.104427	0.0550887	6.72208	1.87978	1.80382	3.90862e-09	0.0611383	0.0722781	0	1	1	None
19_52825032_C_T	19	52825032	C	T	rs13343641	ENSG00000198464	ZNF480	-0.265997	0.0541162	0.00431921	0.0386996	0.0812097	0.0395348	-6.87338	0.666377	0.109251	1.41589e-09	0.505666	0.913074	0	1	1	None
19_53284823_C_T	19	53284823	C	T	rs57364342	ENSG00000189190	ZNF600	-0.337195	0.0927502	-0.0607476	0.0491017	0.0749232	0.03972	-6.86728	1.23794	-1.5294	3.29044e-09	0.216718	0.127229	0	1	1	None
19_7698320_C_T	19	7698320	C	T	rs1862514	ENSG00000268204		-0.247029	-0.0708057	0.037386	0.0332792	0.0856511	0.0386167	-7.42293	-0.826676	0.968131	2.4874e-10	0.409043	0.333746	0	1	1	None
19_988336_G_A	19	988336	G	A	rs2285902	ENSG00000065268	WDR18	-0.173685	0.0157206	-0.00548367	0.0251317	0.0507286	0.0209671	-6.91099	0.309897	-0.261537	1.75184e-09	0.756856	0.793859	0	1	1	None
19_24235329_G_A	19	24235329	G	A	rs62114768	ENSG00000268362		0.414388	0.0261103	-0.117541	0.0541136	0.0961936	0.0615489	7.65773	0.271434	-1.90971	5.27624e-11	0.786234	0.0570941	0	1	1	None
19_12186148_T_C	19	12186148	T	C	rs10424893	ENSG00000286132		-0.132901	0.0835173	-0.00249605	0.0198876	0.0459892	0.023766	-6.68263	1.81602	-0.105026	2.69931e-09	0.0703172	0.916421	0	1	1	None
19_58923263_C_T	19	58923263	C	T	rs34152946	ENSG00000269473	ZNF132-DT	0.0414987	-0.0160953	-0.000234967	0.00632625	0.018227	0.00892864	6.55977	-0.88305	-0.0263161	5.13609e-09	0.377848	0.979022	0	1	1	None
19_46284520_G_A	19	46284520	G	A	rs522769	ENSG00000185800	DMWD	0.0751082	-0.132497	0.0245624	0.01321	0.0450649	0.0176815	5.68569	-2.94014	1.38916	1.71514e-07	0.00351189	0.165731	0	1	1	None
19_55550026_C_T	19	55550026	C	T	rs8103747	ENSG00000267265	GP6-AS1	-0.266789	0.0395097	-0.0991991	0.0451809	0.082572	0.0486467	-5.9049	0.478487	-2.03917	1.00576e-07	0.63264	0.0422885	0	1	1	None
19_21110801_CT_C	19	21110801	CT	C	rs1568545142	ENSG00000105750	ZNF85	0.417571	-0.0532217	0.054572	0.0646692	0.0887024	0.0659533	6.45704	-0.600003	0.827433	9.28333e-09	0.548945	0.408627	0	1	1	None
19_58492291_C_A	19	58492291	C	A	rs56356559	ENSG00000176593		-0.207847	0.00288196	0.0319472	0.0287904	0.0589352	0.0238505	-7.21933	0.0489004	1.33948	4.42394e-10	0.961031	0.18144	0	1	1	None
19_44062486_CA_C	19	44062486	CA	C	rs1972660076	ENSG00000234465	PINLYP	0.281179	0.0773341	-0.0232692	0.0394689	0.124658	0.047446	7.12407	0.620371	-0.490435	1.29427e-09	0.535451	0.624162	0	1	1	None
19_33387685_C_T	19	33387685	C	T	rs4134430	ENSG00000021488	SLC7A9	0.153039	-0.0785337	-0.0351092	0.0226425	0.0509039	0.028745	6.75891	-1.54278	-1.2214	1.01907e-09	0.123862	0.222839	0	1	1	None
19_57089050_C_T	19	57089050	C	T	rs4801177	ENSG00000197016	ZNF470	0.120976	-0.0186662	-0.0375835	0.0211295	0.0814706	0.0335872	5.72543	-0.229115	-1.11898	2.2741e-08	0.818917	0.26394	0	1	1	None
19_49116359_T_C	19	49116359	T	C	rs447802	ENSG00000232871	SEC1P	-0.265299	0.0299703	0.0676359	0.0378984	0.131834	0.0507892	-7.00027	0.227335	1.3317	8.83049e-10	0.820302	0.183866	0	1	1	None
19_44069741_T_A	19	44069741	T	A	rs2682552	ENSG00000176472	ZNF575	0.216653	0.00725598	-0.0886269	0.0300981	0.0722342	0.0418538	7.19824	0.100451	-2.11754	2.7689e-10	0.920048	0.0349645	0	1	1	None
19_20730207_A_C	19	20730207	A	C	rs2562645	ENSG00000237440	ZNF737	0.206013	0.00351629	-0.0231752	0.0315235	0.108713	0.0399766	6.53522	0.0323446	-0.579719	5.48392e-09	0.974217	0.562509	0	1	1	None
19_5806686_G_A	19	5806686	G	A	rs898010	ENSG00000141994	DUS3L	-0.15922	-0.0379684	0.0280616	0.0224825	0.0590711	0.026248	-7.08195	-0.642758	1.0691	1.32141e-09	0.52085	0.285846	0	1	1	None
19_49228272_T_C	19	49228272	T	C	rs2287921	ENSG00000105538	RASIP1	0.207776	-0.0564216	0.0563848	0.0352801	0.0678863	0.0300669	5.88933	-0.831119	1.87531	1.13605e-07	0.406566	0.0617225	0	1	1	None
19_21752009_A_G	19	21752009	A	G	rs4808279	ENSG00000197013	ZNF429	-0.0831352	0.0763518	-0.0384198	0.0197519	0.080242	0.0305787	-4.20897	0.95152	-1.25643	3.28962e-05	0.342019	0.209826	0	1	1	None
19_40833470_G_A	19	40833470	G	A	rs16974196	ENSG00000130758	MAP3K10	-0.143314	0.0861114	-0.0379511	0.0251233	0.0666154	0.0284816	-5.70442	1.29266	-1.33248	1.7242e-07	0.197073	0.18367	0	1	1	None
19_14635651_C_A	19	14635651	C	A	rs4926223	ENSG00000099797	TECR	0.110023	-0.0372778	-0.0287785	0.0161241	0.0394441	0.0171867	6.82354	-0.94508	-1.67446	1.59543e-09	0.345336	0.0950404	0	1	1	None
19_9866463_G_A	19	9866463	G	A	rs113551493	ENSG00000171469	ZNF561	-0.15508	-0.0117749	-0.0166841	0.0264092	0.0555229	0.0308691	-5.87219	-0.212073	-0.540478	9.78655e-08	0.832187	0.589243	0	1	1	None
19_8425212_G_A	19	8425212	G	A	rs72996742	ENSG00000269386	RAB11B-AS1	-0.304648	0.177914	0.0188553	0.0472905	0.0954972	0.0431847	-6.44206	1.86303	0.436621	8.06975e-09	0.0634186	0.662699	0	1	1	None
20_37050959_A_C	20	37050959	A	C	rs3752279	ENSG00000196756	SNHG17	-0.526768	0.0625379	-0.00882928	0.0360043	0.0738436	0.0309085	-14.6307	0.846897	-0.285659	1.59365e-22	0.397726	0.775336	0	1	1	None
20_25871074_G_A	20	25871074	G	A	rs6037264	ENSG00000175170	FAM182B	-0.567939	0.0021378	-0.0826975	0.0502912	0.0980274	0.0438128	-11.293	0.0218081	-1.88752	6.09436e-18	0.982616	0.0600584	0	1	1	None
20_45135893_G_C	20	45135893	G	C	rs6011976	ENSG00000198185	ZNF334	0.389759	0.0277607	0.0324598	0.0351117	0.0499602	0.0297133	11.1005	0.555657	1.09243	8.0726e-18	0.578864	0.275533	0	1	1	None
20_34218673_G_C	20	34218673	G	C	rs12481228	ENSG00000214078	CPNE1	-0.277376	0.0636721	0.0364624	0.0237079	0.0429719	0.0312943	-11.6997	1.48172	1.16515	4.82206e-18	0.139412	0.244892	0	1	1	None
20_7963041_C_T	20	7963041	C	T	rs2076015	ENSG00000125827	TMX4	0.279848	0.0488702	-0.0174057	0.0298698	0.0486721	0.0286477	9.36894	1.00407	-0.607576	3.01328e-15	0.316124	0.543906	0	1	1	None
20_37032261_A_G	20	37032261	A	G	rs1780635	ENSG00000224635		-0.146772	0.0287379	-0.0261162	0.0166301	0.0436242	0.0176833	-8.82569	0.65876	-1.47689	5.82807e-13	0.510533	0.140723	0	1	1	None
20_37262128_C_T	20	37262128	C	T	rs6070829	ENSG00000124143	ARHGAP40	-0.445387	-0.17162	-0.02229	0.0532449	0.0896338	0.0399763	-8.36488	-1.91468	-0.557581	4.63089e-12	0.056505	0.577565	0	1	1	None
20_48523755_G_A	20	48523755	G	A	rs571694	ENSG00000158480	SPATA2	0.11299	0.050382	-0.0238694	0.0132642	0.0395612	0.0161443	8.51846	1.27352	-1.4785	6.92853e-13	0.203733	0.140269	0	1	1	None
20_31232567_T_TG	20	31232567	T	TG	rs372678593	ENSG00000198547	C20orf203	0.0670066	0.0235197	-0.0267193	0.0080063	0.0247791	0.0111462	8.36924	0.949178	-2.39717	5.33985e-13	0.343218	0.0170747	0	1	1	None
20_3193893_A_C	20	3193893	A	C	rs7270101	ENSG00000125877	ITPA	-0.153661	-0.000981568	-0.0111537	0.0194451	0.0318535	0.0181531	-7.90229	-0.030815	-0.614425	4.80885e-11	0.975438	0.539421	0	1	1	None
20_25582197_C_T	20	25582197	C	T	rs13040655	ENSG00000100997	ABHD12	0.121342	0.042799	0.0144711	0.0162403	0.0439078	0.0186636	7.47167	0.974748	0.775368	1.17147e-10	0.330436	0.43871	0	1	1	None
20_5059552_C_T	20	5059552	C	T	rs6116635	ENSG00000089063	TMEM230	0.124661	0.00550065	0.00276888	0.0171158	0.0456196	0.0172181	7.28337	0.120577	0.160813	3.21444e-10	0.904105	0.872348	0	1	1	None
20_25871074_G_A	20	25871074	G	A	rs6037264	ENSG00000204556		-0.390235	0.0575768	-0.104512	0.0606609	0.153525	0.0685556	-6.43306	0.375031	-1.52448	9.73667e-09	0.707895	0.128412	0	1	1	None
20_5938207_G_A	20	5938207	G	A	rs236118	ENSG00000125885	MCM8	-0.168379	-0.107451	-0.0264247	0.0253737	0.052571	0.0286333	-6.63596	-2.04393	-0.922868	3.43594e-09	0.0418024	0.356802	0	1	1	None
20_44420682_T_C	20	44420682	T	C	rs2664591	ENSG00000101457	DNTTIP1	0.0883698	-0.0349742	0.0222973	0.0138523	0.0430603	0.0164684	6.37942	-0.812216	1.35394	1.50318e-08	0.417279	0.176704	0	1	1	None
20_62695931_G_A	20	62695931	G	A	rs6062343	ENSG00000171700	RGS19	0.206464	0.08183	-0.0410573	0.0279117	0.0789587	0.0294118	7.39706	1.03636	-1.39594	1.7361e-10	0.300837	0.163741	0	1	1	None
20_60850442_A_G	20	60850442	A	G	rs6061477	ENSG00000130703	OSBPL2	-0.106564	-0.0309367	0.0181446	0.0154867	0.0418296	0.017746	-6.88101	-0.739589	1.02246	6.71232e-10	0.460087	0.30732	0	1	1	None
20_62139177_A_G	20	62139177	A	G	rs6122466	ENSG00000125534	PPDPF	-0.158966	0.0153218	0.0194556	0.0215581	0.0424921	0.0209109	-7.37384	0.360579	0.930403	1.1669e-09	0.71867	0.352912	0	1	1	None
20_1546175_T_G	20	1546175	T	G	rs2253814	ENSG00000101307	SIRPB1	-0.32359	0.251883	-0.0592877	0.0522703	0.127546	0.0535472	-6.19071	1.97484	-1.1072	3.20563e-08	0.0491763	0.269075	0	1	1	None
20_25969265_A_G	20	25969265	A	G	rs6115458	ENSG00000287569		-0.104699	-0.072787	0.0156111	0.0166668	0.0516095	0.0220848	-6.2819	-1.41034	0.706872	1.17782e-08	0.159399	0.480155	0	1	1	None
21_45525685_G_A	21	45525685	G	A	rs1051981	ENSG00000160221	GATD3	-1.64488	-0.213586	0.0550305	0.0664681	0.129933	0.0523293	-24.7469	-1.64382	1.05162	2.99911e-35	0.101273	0.293837	0	1	1	None
21_45520600_T_C	21	45520600	T	C	rs7281270	ENSG00000241945	PWP2	1.48224	0.00803745	0.0273719	0.0733191	0.127821	0.0669148	20.2164	0.0628806	0.409056	1.37836e-32	0.949902	0.682783	0	1	1	None
21_45525685_G_A	21	45525685	G	A	rs1051981	ENSG00000275464		1.01105	0.0478622	-0.00114881	0.057461	0.0757875	0.0304856	17.5955	0.631532	-0.0376835	4.12154e-26	0.528196	0.969966	0	1	1	None
21_44515685_T_C	21	44515685	T	C	rs2839634	ENSG00000160201	U2AF1	-0.640951	0.205049	-0.0572852	0.0502844	0.164149	0.0695619	-12.7465	1.24917	-0.823515	1.46145e-20	0.212496	0.410805	0	1	1	None
21_45649778_A_G	21	45649778	A	G	rs4568033	ENSG00000277117		0.507421	0.0882856	-0.0100875	0.0470035	0.0994196	0.0393568	10.7954	0.88801	-0.25631	1.15048e-16	0.375255	0.797891	0	1	1	None
21_44323720_C_T	21	44323720	C	T	rs4148974	ENSG00000160194	NDUFV3	-0.311779	0.133364	-0.0619936	0.0383246	0.0467356	0.0395929	-8.13521	2.8536	-1.56578	6.84248e-13	0.00461227	0.118455	0	1	1	None
21_45759689_C_T	21	45759689	C	T	rs57125046	ENSG00000160226	CFAP410	0.230057	0.0154324	-0.0238125	0.0238619	0.050823	0.0266793	9.6412	0.30365	-0.892545	2.7134e-15	0.761595	0.372811	0	1	1	None
21_34811835_C_T	21	34811835	C	T	rs6517172	ENSG00000142188	TMEM50B	-0.21141	0.0273392	-0.00104804	0.0217265	0.0526898	0.019967	-9.73049	0.518871	-0.0524886	1.75191e-14	0.604223	0.958174	0	1	1	None
21_43148681_A_C	21	43148681	A	C	rs13046636	ENSG00000236384	LINC00479	-0.251076	-0.0375873	0.0344031	0.0303459	0.100761	0.0388307	-8.2738	-0.373035	0.885977	3.96643e-12	0.709367	0.376296	0	1	1	None
21_37370956_T_TCGGCTAGC	21	37370956	T	TCGGCTAGC	rs868450468	ENSG00000231106	LINC01436	0.369113	-0.131031	0.0413322	0.0490167	0.121063	0.0447402	7.53035	-1.08234	0.923827	7.62635e-11	0.279962	0.356316	0	1	1	None
21_45726232_A_G	21	45726232	A	G	rs55758521	ENSG00000141959	PFKL	-0.143157	6.90266e-05	-0.0236385	0.0217609	0.0301966	0.0193617	-6.57864	0.00228591	-1.22089	3.61988e-09	0.998178	0.223078	0	1	1	None
21_45759689_C_T	21	45759689	C	T	rs57125046	ENSG00000184441		0.125087	0.0411019	0.0163518	0.0194128	0.0443653	0.0233526	6.4435	0.926442	0.700214	5.63224e-09	0.354912	0.484322	0	1	1	None
21_47717686_G_A	21	47717686	G	A	rs2839207	ENSG00000182362	YBEY	-0.361473	-0.0872936	0.0353498	0.0478474	0.0763737	0.03233	-7.5547	-1.14298	1.09341	1.19342e-10	0.253972	0.27511	0	1	1	None
21_37513262_C_T	21	37513262	C	T	rs8127356	ENSG00000142197	DOP1B	-0.153347	0.0743711	-0.00501611	0.0209259	0.0519634	0.020274	-7.32809	1.43122	-0.247416	6.28725e-10	0.15341	0.804762	0	1	1	None
21_47690068_C_T	21	47690068	C	T	rs2839186	ENSG00000160294	MCM3AP	0.0954294	0.0189226	-0.00397713	0.0139632	0.0413169	0.0157531	6.83433	0.457986	-0.252466	2.73301e-09	0.647274	0.800848	0	1	1	None
21_43158106_G_C	21	43158106	G	C	rs11701487	ENSG00000232401	LINC00112	-0.1167	-0.0155333	-0.019152	0.0195334	0.0496538	0.0202871	-5.97437	-0.312831	-0.944048	4.96713e-08	0.754616	0.345879	0	1	1	None
21_46290560_A_C	21	46290560	A	C	rs235370	ENSG00000183255	PTTG1IP	0.118638	0.0498251	-0.0077177	0.0179085	0.031966	0.0165491	6.62469	1.55869	-0.466352	6.87297e-09	0.120121	0.641292	0	1	1	None
22_36219694_T_G	22	36219694	T	G	rs5995169	ENSG00000100320	RBFOX2	-0.8205	-0.0100773	0.00510997	0.0406109	0.0594644	0.0347927	-20.2039	-0.169468	0.146869	5.79343e-32	0.865541	0.883329	0	1	1	None
22_42473603_C_T	22	42473603	C	T	rs133383	ENSG00000184983	NDUFA6	1.66369	0.214702	-0.0430551	0.0855653	0.181061	0.0850346	19.4435	1.1858	-0.506324	2.92179e-31	0.236612	0.612995	0	1	1	None
22_42514190_T_C	22	42514190	T	C	rs11090076	ENSG00000237037	NDUFA6-DT	-0.602668	-0.0448266	-0.0450859	0.0420601	0.0856305	0.036008	-14.3287	-0.523488	-1.25211	1.96426e-23	0.601021	0.211506	0	1	1	None
22_47156703_T_C	22	47156703	T	C	rs5769136	ENSG00000260708	TBC1D22A-DT	-0.442387	-0.264179	0.023375	0.042798	0.0829635	0.0403892	-10.3366	-3.18427	0.578745	1.14507e-15	0.00160167	0.563199	0	1	1	None
22_42487613_C_CA	22	42487613	C	CA	rs4147642	ENSG00000100197	CYP2D6	-0.394506	-0.0550432	-0.0440133	0.0415318	0.0759478	0.0334518	-9.49889	-0.72475	-1.31572	1.09563e-14	0.469171	0.189277	0	1	1	None
22_41272143_T_C	22	41272143	T	C	rs138354	ENSG00000196236	XPNPEP3	0.299422	-0.0386725	-0.0731187	0.0285032	0.108483	0.0397289	10.5049	-0.356483	-1.84044	3.77213e-16	0.721705	0.0666148	0	1	1	None
22_19365286_T_C	22	19365286	T	C	rs2285334	ENSG00000185065		-0.0812291	-0.000995125	0.0030247	0.01243	0.0331987	0.0190654	-6.5349	-0.0299748	0.158649	2.33648e-10	0.976105	0.87404	0	1	1	None
22_19030722_A_G	22	19030722	A	G	rs715590	ENSG00000273311	DGCR11	0.22763	-0.0494922	-0.0108884	0.0251948	0.0518121	0.0227512	9.03479	-0.955224	-0.478585	3.69264e-13	0.340234	0.632586	0	1	1	None
22_47021996_G_T	22	47021996	G	T	rs138480	ENSG00000075240	GRAMD4	-0.171149	-0.0256939	-0.0437835	0.0226996	0.0554202	0.0247867	-7.53971	-0.463619	-1.76641	7.65924e-11	0.643244	0.0782984	0	1	1	None
22_21171115_T_C	22	21171115	T	C	rs165763	ENSG00000241973	PI4KA	-0.128707	0.00827623	-0.00399193	0.0158309	0.0472452	0.0201016	-8.13012	0.175176	-0.198588	5.99261e-12	0.861052	0.842712	0	1	1	None
22_43587490_A_C	22	43587490	A	C	rs9612022	ENSG00000100304	TTLL12	-0.191332	-0.018847	0.00651934	0.0228617	0.047559	0.0177038	-8.36912	-0.396287	0.368245	3.95304e-12	0.692178	0.712953	0	1	1	None
22_38175477_G_T	22	38175477	G	T	rs5756813	ENSG00000100106	TRIOBP	0.140748	-0.00426272	0.00199427	0.0166765	0.0439085	0.0165686	8.4399	-0.0970819	0.120364	1.16321e-11	0.922726	0.904277	0	1	1	None
22_43561919_A_G	22	43561919	A	G	rs2005138	ENSG00000100300	TSPO	0.149997	0.00847634	-0.0199411	0.0196952	0.0373749	0.0162322	7.61594	0.226792	-1.22849	7.78177e-11	0.820743	0.220234	0	1	1	None
22_42563308_C_T	22	42563308	C	T	rs4453786	ENSG00000227370		-0.325143	0.269174	-0.000654557	0.0475822	0.110588	0.0575075	-6.83329	2.43401	-0.0113821	1.09828e-09	0.0154813	0.990926	0	1	1	None
22_50025205_T_C	22	50025205	T	C	rs739248	ENSG00000188511	MIR3667HG	0.186333	0.0127331	-0.0640057	0.0239147	0.0660024	0.0290942	7.79156	0.192918	-2.19995	2.10624e-11	0.847145	0.0285169	0	1	1	None
22_37951451_A_G	22	37951451	A	G	rs5995460	ENSG00000128283	CDC42EP1	-0.13459	0.0153547	-0.00616198	0.0205064	0.0470258	0.0203176	-6.56333	0.326516	-0.303283	6.06511e-09	0.744258	0.761883	0	1	1	None
22_37970189_G_A	22	37970189	G	A	rs5756736	ENSG00000100079	LGALS2	-0.278232	0.064855	-0.0596572	0.045988	0.104363	0.0423	-6.0501	0.621439	-1.41033	5.09407e-08	0.534784	0.159481	0	1	1	None
22_42176059_G_A	22	42176059	G	A	rs5758466	ENSG00000285531		-0.334312	-0.122692	0.000555698	0.0534512	0.170619	0.0662109	-6.25454	-0.719103	0.00839284	1.71852e-08	0.472593	0.993309	0	1	1	None
22_39497617_G_T	22	39497617	G	T	rs57092150	ENSG00000239713	APOBEC3G	0.197981	-0.0456606	0.0346778	0.0339546	0.0716627	0.0350433	5.83076	-0.637161	0.98957	9.00655e-08	0.524484	0.32316	0	1	1	None
22_46339118_A_C	22	46339118	A	C	rs10448589	ENSG00000188064	WNT7B	-0.220826	0.0280402	0.0403369	0.0331025	0.0784405	0.0327452	-6.67099	0.357471	1.23184	2.27132e-09	0.720982	0.218952	0	1	1	None
22_39630287_A_G	22	39630287	A	G	rs2247128	ENSG00000284633		0.128055	0.0615117	-0.0285547	0.0186884	0.0514549	0.0201332	6.85214	1.19545	-1.41829	1.57942e-09	0.232809	0.157083	0	1	1	None
22_26832103_G_A	22	26832103	G	A	rs3788400	ENSG00000128203	ASPHD2	0.194034	-0.254782	0.0223582	0.0325435	0.0945301	0.0429939	5.96231	-2.69525	0.520032	6.67766e-08	0.00739667	0.603391	0	1	1	None

## Sheet: Treatment group interactions
Variant_ID	Chromosome	Position	REF	ALT	RS_ID	Ensembl_ID	Symbol	eQTL_Beta	Gene_Beta	Interaction_Beta	eQTL_SE	Gene_SE	Interaction_SE	eQTL_tValue	Gene_tValue	Interaction_tValue	eQTL_PValue	Gene_PValue	Interaction_PValue	Intx_Chisq	Intx_Pr(>Chisq)	Intx_FDR	Classification
21_44872714_C_T	21	44872714	C	T	rs17004555	ENSG00000275993		-0.442598	-0.0502828	-1.09834	0.240065	0.173667	0.302973	-1.84366	-0.289535	-3.62522	0.0707859	0.773297	0.00064942	11.3303	0.000762528	0.726689	None
1_180154248_G_C	1	180154248	G	C	rs3820306	ENSG00000116260	QSOX1	-0.346397	-0.517837	0.271312	0.0400896	0.129907	0.067429	-8.64057	-3.98622	4.02367	8.01544e-12	0.000275241	0.000233292	10.5175	0.00118248	1	None
10_114711672_C_CT	10	114711672	C	CT	rs2031650812	ENSG00000233547		-0.318064	-0.249031	0.215327	0.039651	0.067428	0.0562513	-8.02159	-3.69328	3.82794	4.83037e-11	0.000561793	0.000336156	9.68077	0.00186206	1	None
12_48473739_T_A	12	48473739	T	A	rs10875738	ENSG00000240399		-0.355479	-0.0745125	0.211599	0.0443855	0.0438595	0.0599806	-8.0089	-1.69889	3.52779	2.07569e-11	0.0963528	0.000834777	7.48769	0.00621223	1	None
6_54706583_A_G	6	54706583	A	G	rs9396000	ENSG00000224984		-0.0226482	-0.070872	1.45323	0.526749	0.119174	0.555004	-0.0429961	-0.594695	2.61841	0.965845	0.554243	0.01114	7.26202	0.00704282	1	None
3_50347787_CAGG_C	3	50347787	CAGG	C		ENSG00000114378	HYAL1	-0.897612	-0.0821545	-7.45094	0.106227	0.0526394	9.6554	-8.44997	-1.5607	-0.771686	7.88908e-12	0.123891	0.443017	6.96613	0.00830672	1	None
19_21110801_CT_C	19	21110801	CT	C	rs1568545142	ENSG00000105750	ZNF85	0.630166	0.158618	-0.353863	0.0824306	0.0484612	0.110756	7.6448	3.27309	-3.19498	7.86504e-10	0.00186261	0.00238775	6.74249	0.00941429	1	None
19_54573301_G_A	19	54573301	G	A	rs77768804	ENSG00000170909	OSCAR	0.330655	-0.0925835	0.384586	0.0613335	0.0473468	0.124036	5.3911	-1.95544	3.10059	1.66262e-06	0.0555055	0.00307484	6.69813	0.00965141	1	None
5_430776_C_T	5	430776	C	T	rs77580397	ENSG00000225138	SLC9A3-AS1	0.760343	0.110511	-0.405726	0.0969773	0.0844211	0.141765	7.84042	1.30905	-2.86196	1.122e-10	0.195828	0.00583077	5.6814	0.0171457	1	None
6_42660017_A_G	6	42660017	A	G	rs9394917	ENSG00000112619	PRPH2	0.182318	-0.0641745	0.118213	0.0283115	0.0356653	0.0358135	6.43971	-1.79935	3.3008	1.8397e-08	0.0768938	0.00159308	5.43831	0.0196997	1	None
13_24436475_C_T	13	24436475	C	T	rs11551114	ENSG00000205861	PCOTH	-0.625294	0.106405	-0.315491	0.101736	0.0599794	0.110918	-6.14623	1.77402	-2.84436	6.42465e-08	0.0812492	0.00610222	4.99502	0.0254203	1	None
5_180258114_T_A	5	180258114	T	A	rs1872181	ENSG00000278970	HEIH	-0.418539	0.0264744	0.226379	0.0620451	0.0235525	0.0764062	-6.74572	1.12406	2.96284	1.3712e-08	0.266103	0.0045816	4.93857	0.0262637	1	None
7_155103374_A_G	7	155103374	A	G	rs60945883	ENSG00000273117	INSIG1-DT	0.0634043	-0.270621	0.181937	0.0524559	0.0952169	0.060473	1.20872	-2.84215	3.00857	0.23214	0.00669797	0.00420694	4.85245	0.0276069	1	None
21_45649778_A_G	21	45649778	A	G	rs4568033	ENSG00000277117		0.273677	-0.567067	0.282087	0.0861359	0.165637	0.102476	3.17727	-3.42355	2.75271	0.00232474	0.00111849	0.00777628	4.56133	0.0327016	1	None
11_47206723_TC_T	11	47206723	TC	T		ENSG00000165912	PACSIN3	0.204969	0.0195121	0.217491	0.0545127	0.0266142	0.0779153	3.76002	0.733147	2.79138	0.00043671	0.466764	0.00713271	4.25658	0.0390986	1	None
10_63422876_A_G	10	63422876	A	G	rs71490861	ENSG00000183346	CABCOCO1	0.447251	-0.0105403	-0.181015	0.0439676	0.0324348	0.0656775	10.1723	-0.324969	-2.75613	6.54169e-14	0.746644	0.00786387	3.60154	0.057726	1	None
6_53853589_A_C	6	53853589	A	C	rs1041148	ENSG00000236740		-0.50138	-0.0519346	0.272534	0.0687844	0.0767984	0.107507	-7.28914	-0.676246	2.53504	1.80948e-09	0.501772	0.0142107	3.44532	0.0634312	1	None
3_47328744_C_T	3	47328744	C	T	rs10490798	ENSG00000114648	KLHL18	-0.214426	0.00452123	0.107199	0.0272854	0.0246922	0.0363052	-7.85864	0.183104	2.95272	1.03928e-10	0.855496	0.00480726	3.28711	0.0698256	1	None
7_130316613_T_TAAGA	7	130316613	T	TAAGA	rs35577789	ENSG00000158623	COPG2	0.297381	-0.308974	0.155644	0.0438938	0.106575	0.0596322	6.77502	-2.89911	2.61008	9.35065e-09	0.00539966	0.0116823	2.86435	0.0905621	1	None
8_96126166_C_T	8	96126166	C	T	rs297557	ENSG00000245080	MIR3150BHG	-0.181468	0.355704	-0.170448	0.0392451	0.123648	0.0665128	-4.62397	2.87674	-2.56263	2.16577e-05	0.00548197	0.0128465	2.83861	0.0920241	1	None
11_17187465_T_C	11	17187465	T	C	rs35361429	ENSG00000272034	SNORD14A	0.741694	-0.170939	0.458603	0.155874	0.115539	0.229545	4.75828	-1.4795	1.99788	2.02455e-05	0.14514	0.0513792	2.81558	0.0933532	1	None
11_2956166_T_C	11	2956166	T	C	rs2583442	ENSG00000110619	CARS1	-1.93987	-0.201559	0.500944	0.173651	0.211904	0.260585	-11.1711	-0.951182	1.92238	2.56287e-16	0.345283	0.0592664	2.78397	0.0952119	1	None
20_2285898_AGTCACTG_A	20	2285898	AGTCACTG	A		ENSG00000286022		-0.839064	-0.341183	0.195638	0.0584354	0.138473	0.0792925	-14.3588	-2.4639	2.4673	6.93308e-18	0.017874	0.0179865	2.76424	0.0963922	1	None
6_138142737_A_G	6	138142737	A	G	rs2788289	ENSG00000237499	WAKMAR2	-0.529003	-0.2088	0.191494	0.0613397	0.116432	0.0774073	-8.62416	-1.79332	2.47385	8.60496e-11	0.0809482	0.0177289	2.75535	0.0969294	1	None
19_15939257_T_C	19	15939257	T	C	rs7247124	ENSG00000214049	UCA1	0.657918	0.135972	-0.250295	0.0724761	0.094346	0.10733	9.07772	1.4412	-2.33201	1.21982e-12	0.154932	0.0232293	2.71577	0.0993611	1	None
10_82019997_T_G	10	82019997	T	G	rs3844126	ENSG00000151224	MAT1A	-0.667701	-0.347178	0.3008	0.106551	0.18644	0.133979	-6.26648	-1.86215	2.24512	4.40794e-08	0.0672649	0.0282631	2.69799	0.100475	1	None
5_180691410_G_A	5	180691410	G	A	rs1279910	ENSG00000248275	TRIM52-AS1	-0.286285	0.0424845	-0.120283	0.0366065	0.0416871	0.045601	-7.82062	1.01913	-2.63773	5.82239e-11	0.312139	0.0103841	2.51025	0.113108	1	None
1_152881649_T_C	1	152881649	T	C	rs11205130	ENSG00000163207	IVL	-1.02076	-0.0106732	0.371419	0.129062	0.0686571	0.187661	-7.90912	-0.155457	1.97921	1.61977e-10	0.877043	0.0529229	2.36988	0.123697	1	None
5_68528843_A_G	5	68528843	A	G	rs2972357	ENSG00000152942	RAD17	-0.988323	0.142556	-0.399512	0.132656	0.204575	0.20715	-7.45029	0.696837	-1.92861	3.72454e-10	0.488555	0.0584498	2.356	0.124802	1	None
8_8997975_G_A	8	8997975	G	A	rs13264959	ENSG00000173281	PPP1R3B	-0.905011	0.0238319	0.288217	0.0941966	0.0468289	0.135015	-9.60769	0.508915	2.1347	1.56959e-13	0.612954	0.037396	2.34478	0.125703	1	None
1_25816847_T_C	1	25816847	T	C	rs72660960	ENSG00000187010	RHD	-0.501952	-0.0820494	0.182031	0.0692588	0.0906224	0.0762111	-7.24748	-0.905399	2.38851	1.14263e-09	0.368974	0.0202376	2.18848	0.139046	1	None
22_42473603_C_T	22	42473603	C	T	rs133383	ENSG00000184983	NDUFA6	1.87502	-0.000390728	-0.294668	0.11636	0.133504	0.14228	16.114	-0.0029267	-2.07104	2.45231e-23	0.997675	0.0425513	2.15329	0.142265	1	None
1_152590051_AT_A	1	152590051	AT	A	rs1491377616	ENSG00000244057	LCE3C	-2.99587	-0.868244	0.53234	0.250413	0.525144	0.335973	-11.9637	-1.65334	1.58447	3.96867e-16	0.105189	0.119591	2.13434	0.144033	1	None
22_39358037_A_C	22	39358037	A	C	rs12628403	ENSG00000179750	APOBEC3B	-1.07112	-0.123629	0.337033	0.113764	0.0792662	0.173643	-9.4153	-1.55967	1.94095	1.47736e-13	0.124448	0.0572154	2.06711	0.150506	1	None
11_18460308_C_T	11	18460308	C	T	rs2643856	ENSG00000166796	LDHC	-1.00725	-0.400634	0.202142	0.0745071	0.162513	0.0881623	-13.5188	-2.46524	2.29284	4.27799e-20	0.0166057	0.0253878	2.06335	0.150878	1	None
2_179351321_T_TCTTA	2	179351321	T	TCTTA		ENSG00000116095	PLEKHA3	-0.326835	-0.0741825	0.150748	0.0477287	0.0383272	0.0624342	-6.84777	-1.9355	2.41451	1.95546e-09	0.0578349	0.0181457	2.04341	0.152866	1	None
7_55858667_C_A	7	55858667	C	A	rs10262809	ENSG00000226278	PSPHP1	2.22635	-0.860851	0.582797	0.338597	0.35462	0.424458	6.57521	-2.42754	1.37304	1.19954e-08	0.0181688	0.174784	2.00329	0.156959	1	None
11_65656564_C_T	11	65656564	C	T	rs2231884	ENSG00000172803	SNX32	0.300125	-0.119894	0.216825	0.0757597	0.0604212	0.100106	3.96153	-1.9843	2.16596	0.000246397	0.0531777	0.0355997	1.85597	0.173091	1	None
19_39266289_T_C	19	39266289	T	C	rs4802817	ENSG00000178934	LGALS7B	-4.45618	-1.2217	0.505957	0.654539	1.40739	0.840382	-6.80812	-0.868061	0.602055	4.90855e-09	0.388775	0.549374	1.84942	0.173851	1	None
7_55881917_A_G	7	55881917	A	G	rs1605029	ENSG00000146733	PSPH	0.270233	-0.172034	0.172597	0.0591423	0.0685983	0.0752932	4.5692	-2.50785	2.29233	2.68485e-05	0.0149431	0.0258367	1.84765	0.174056	1	None
19_614967_T_C	19	614967	T	C	rs11669519	ENSG00000099821	POLRMT	-0.171931	0.0883058	-0.134181	0.0426161	0.0579667	0.0553212	-4.03442	1.52339	-2.42549	0.000156645	0.133128	0.0183605	1.81192	0.178278	1	None
5_134670656_A_G	5	134670656	A	G	rs73789312	ENSG00000270021		-0.353465	-0.00986034	0.16454	0.0544852	0.0190798	0.0691475	-6.48736	-0.516796	2.37956	2.1173e-08	0.607531	0.0209251	1.78147	0.181969	1	None
1_82178734_T_C	1	82178734	T	C	rs11163352	ENSG00000215875	ST13P20	-0.195593	-0.108775	0.097752	0.0297368	0.046132	0.0380166	-6.57748	-2.3579	2.5713	1.30528e-08	0.0218202	0.0126484	1.76907	0.183497	1	None
19_44062486_CA_C	19	44062486	CA	C	rs1972660076	ENSG00000234465	PINLYP	0.179422	-0.199156	0.168904	0.0542979	0.101932	0.0737294	3.3044	-1.95381	2.29087	0.00178418	0.0561176	0.0260859	1.69901	0.192417	1	None
2_102613371_CA_C	2	102613371	CA	C	rs1206926969	ENSG00000115590	IL1R2	0.631627	0.100763	-0.257171	0.0994306	0.0981058	0.130153	6.35244	1.02709	-1.97591	7.68109e-08	0.309592	0.0538242	1.64407	0.199768	1	None
12_41091810_T_G	12	41091810	T	G	rs6581905	ENSG00000018236	CNTN1	0.814853	0.402112	-0.240299	0.0817038	0.197218	0.119428	9.97326	2.03892	-2.01208	1.50223e-13	0.0464525	0.0492205	1.60545	0.205133	1	None
13_48631483_T_C	13	48631483	T	C	rs9526441	ENSG00000276968		-0.508642	0.459006	-0.235101	0.0748317	0.218519	0.115061	-6.79714	2.10053	-2.04327	1.18098e-08	0.0401491	0.0457295	1.57173	0.209956	1	None
10_105096021_A_G	10	105096021	A	G	rs11191658	ENSG00000283867	MIR1307	1.05041	0.232397	-0.335363	0.124688	0.159987	0.19101	8.42432	1.4526	-1.75574	3.21155e-11	0.151712	0.0840058	1.54656	0.213645	1	None
2_119741069_G_C	2	119741069	G	C	rs6722472	ENSG00000019169	MARCO	-0.429353	0.0857902	-0.306097	0.137711	0.128436	0.169979	-3.11778	0.667959	-1.8008	0.00270841	0.506861	0.0766915	1.45358	0.227954	1	None
10_75421770_C_T	10	75421770	C	T	rs2177844	ENSG00000166317	SYNPO2L	0.712256	0.00955072	-0.204523	0.0787199	0.0258368	0.0994657	9.04798	0.369655	-2.05622	1.15716e-17	0.71187	0.0405268	1.43479	0.230984	1	None
21_45642363_G_A	21	45642363	G	A	rs12482807	ENSG00000160223	ICOSLG	0.11761	-0.109524	0.139239	0.0503823	0.0495161	0.0604579	2.33434	-2.21189	2.30307	0.0230512	0.0309587	0.0249246	1.36986	0.241837	1	None
6_86180732_A_C	6	86180732	A	C	rs10944128	ENSG00000203875	SNHG5	0.819971	-0.339868	0.232856	0.0941339	0.166151	0.118829	8.71069	-2.04553	1.95959	3.21267e-12	0.0450635	0.0545845	1.36568	0.242555	1	None
1_23700811_C_T	1	23700811	C	T	rs9887921	ENSG00000125945	ZNF436	0.137107	-0.00677628	0.123631	0.0443213	0.0270148	0.052331	3.09347	-0.250835	2.36248	0.0030483	0.802873	0.0215655	1.30885	0.252604	1	None
19_9866463_G_A	19	9866463	G	A	rs113551493	ENSG00000171469	ZNF561	-0.209496	-0.0319711	0.106086	0.030314	0.0292421	0.0437582	-6.91086	-1.09332	2.42438	3.42017e-09	0.279614	0.0190104	1.30253	0.253752	1	None
5_134135076_A_G	5	134135076	A	G	rs11242227	ENSG00000164615	CAMLG	0.275753	0.0352966	-0.148475	0.0408846	0.0250223	0.066165	6.74468	1.41061	-2.24401	9.20943e-09	0.164317	0.0284654	1.2972	0.254726	1	None
12_75873161_G_A	12	75873161	G	A	rs11180540	ENSG00000257497		-0.462469	-0.125598	0.144751	0.0538219	0.0563548	0.0642316	-8.59257	-2.2287	2.25358	1.99988e-12	0.029721	0.0274759	1.28776	0.256461	1	None
8_100900356_A_T	8	100900356	A	T	rs12545930	ENSG00000164919	COX6C	0.218142	-0.0724088	0.11999	0.031246	0.0351967	0.0509749	6.98142	-2.05726	2.35391	2.52782e-09	0.0439193	0.0218811	1.28098	0.257717	1	None
12_31240622_C_G	12	31240622	C	G	rs7308494	ENSG00000177359		-0.751313	-0.306808	0.252798	0.101949	0.152432	0.13514	-7.36947	-2.01276	1.87065	1.88915e-09	0.0498933	0.067539	1.25314	0.262954	1	None
6_109728441_T_C	6	109728441	T	C	rs9480949	ENSG00000135587	SMPD2	0.228042	0.0534028	-0.0852142	0.0254715	0.0398017	0.0345385	8.95282	1.34172	-2.46722	4.25586e-12	0.185473	0.0169249	1.08478	0.297631	1	None
11_1996297_G_A	11	1996297	G	A	rs217219	ENSG00000214026	MRPL23	-0.777115	0.242259	-0.327724	0.161987	0.149487	0.2165	-4.79739	1.62061	-1.51374	1.03737e-05	0.110253	0.135188	1.05357	0.304687	1	None
19_58155060_A_G	19	58155060	A	G	rs10408931	ENSG00000121417	ZNF211	0.356969	0.107313	-0.147124	0.0482009	0.0431736	0.0681934	7.40587	2.48563	-2.15745	7.75239e-10	0.0159104	0.0349279	1.03646	0.308645	1	None
19_24235329_G_A	19	24235329	G	A	rs62114768	ENSG00000268362		0.267908	0.00940869	0.179266	0.0663248	0.0531191	0.087154	4.03934	0.177124	2.05689	0.00022067	0.860163	0.0458102	1.03237	0.309602	1	None
8_8548304_C_T	8	8548304	C	T	rs7819167	ENSG00000253958	CLDN23	-0.727218	0.13337	-0.251185	0.113357	0.126959	0.144366	-6.41527	1.0505	-1.73992	2.94026e-08	0.297864	0.0872394	0.97574	0.323253	1	None
4_39458051_A_G	4	39458051	A	G	rs2125313	ENSG00000163682	RPL9	-3.00448	0.528009	-0.330641	0.171464	0.395939	0.250773	-17.5225	1.33356	-1.31849	1.96122e-25	0.18734	0.192324	0.806346	0.369203	1	None
11_7685418_C_T	11	7685418	C	T	rs7925334	ENSG00000166394	CYB5R2	0.213016	-0.2834	0.153287	0.0505632	0.1306	0.0746336	4.21287	-2.16999	2.05386	0.000101252	0.0345219	0.0448477	0.799782	0.371158	1	None
19_52356623_GACA_G	19	52356623	GACA	G		ENSG00000161551	ZNF577	-0.252817	-0.0270832	0.0997013	0.0304545	0.0404419	0.0424555	-8.30147	-0.669681	2.34837	4.38884e-11	0.506013	0.0225854	0.791927	0.373518	1	None
5_175572010_C_T	5	175572010	C	T	rs6556241	ENSG00000251623	FAM153B	0.491694	-0.341075	0.27746	0.12964	0.212114	0.179684	3.79275	-1.60798	1.54415	0.000350382	0.113138	0.12795	0.78455	0.375753	1	None
8_10679087_C_T	8	10679087	C	T	rs2409652	ENSG00000258724	PINX1	-0.395268	0.0193208	-0.214223	0.0855934	0.0932157	0.122335	-4.61797	0.20727	-1.75112	2.47753e-05	0.836572	0.0854524	0.678175	0.410216	1	None
11_71167449_G_T	11	71167449	G	T	rs12785878	ENSG00000254682		0.467046	-0.249251	0.166633	0.0746653	0.148168	0.0861453	6.25519	-1.68222	1.93432	8.41059e-08	0.0991498	0.0590063	0.664488	0.41498	1	None
2_218617622_G_A	2	218617622	G	A	rs80352669	ENSG00000231672	DIRC3	1.42112	-0.0135911	-0.334431	0.276521	0.0984838	0.322243	5.13927	-0.138004	-1.03782	3.2961e-06	0.890739	0.303606	0.64909	0.420438	1	None
5_80606814_C_T	5	80606814	C	T	rs1566432	ENSG00000248794		0.880792	0.118453	-0.213277	0.0998204	0.0748779	0.122947	8.82376	1.58194	-1.7347	1.69068e-11	0.121351	0.0900668	0.630302	0.427244	1	None
7_142326607_C_T	7	142326607	C	T	rs17260	ENSG00000211746	TRBV19	-0.612054	-0.222863	0.188927	0.07644	0.124515	0.10069	-8.00699	-1.78985	1.87634	1.1581e-10	0.0795393	0.0665735	0.62034	0.430921	1	None
1_110281941_G_A	1	110281941	G	A	rs10735234	ENSG00000134202	GSTM3	0.394223	-0.337445	0.226071	0.0927275	0.179769	0.135336	4.25141	-1.8771	1.67045	7.50943e-05	0.0655064	0.0999844	0.614145	0.433232	1	None
21_45525685_G_A	21	45525685	G	A	rs1051981	ENSG00000280071		0.757626	-0.259395	0.137999	0.0480757	0.119438	0.0675412	15.759	-2.1718	2.04318	1.27647e-21	0.034238	0.0458978	0.576844	0.447552	1	None
6_58362847_C_T	6	58362847	C	T	rs1936255	ENSG00000272541		-0.386459	-0.246842	0.17222	0.064304	0.140189	0.0907916	-6.00988	-1.76077	1.89687	9.50744e-08	0.0839184	0.0634247	0.575456	0.448099	1	None
9_74927609_C_T	9	74927609	C	T	rs4745183	ENSG00000225434	LINC01504	0.213777	-0.148264	0.137054	0.0510375	0.0712588	0.0670719	4.18863	-2.08064	2.04339	0.000105247	0.0419445	0.0455922	0.561085	0.453823	1	None
2_128125615_C_G	2	128125615	C	G	rs11684068	ENSG00000236682	MAP3K2-DT	-0.526447	-0.0538923	0.144651	0.0528117	0.0584092	0.0726223	-9.96836	-0.922668	1.99182	1.24661e-14	0.360203	0.0508378	0.491675	0.483181	1	None
5_179156449_T_C	5	179156449	T	C	rs7566	ENSG00000127022	CANX	-1.98482	0.218064	-0.199895	0.319593	0.771001	0.45309	-6.21044	0.282832	-0.441181	5.72095e-08	0.778314	0.660716	0.443687	0.505348	1	None
5_167962244_C_T	5	167962244	C	T	rs13175257	ENSG00000188573	FBLL1	0.454787	0.0314548	-0.112771	0.037636	0.0347705	0.0528073	12.0838	0.90464	-2.13552	1.91567e-16	0.369571	0.0372291	0.435453	0.509325	1	None
21_45520600_T_C	21	45520600	T	C	rs7281270	ENSG00000241945	PWP2	1.59346	0.0447751	-0.207458	0.0943626	0.0900916	0.125995	16.8866	0.496996	-1.64657	2.20802e-24	0.62098	0.10452	0.4012	0.52647	1	None
7_107334513_T_A	7	107334513	T	A	rs2072064	ENSG00000241764	CBLL1-AS1	0.360959	0.00545585	-0.134218	0.0527448	0.0572322	0.0669133	6.84349	0.0953283	-2.00585	1.5955e-08	0.924399	0.0505616	0.36439	0.546078	1	None
1_152709456_G_T	1	152709456	G	T	rs4845473	ENSG00000172155	LCE1D	-2.4192	-0.174242	-0.0123947	0.369805	0.473121	0.473403	-6.54184	-0.368281	-0.0261822	1.43615e-08	0.713951	0.979197	0.334801	0.562846	1	None
8_6731265_GA_G	8	6731265	GA	G	rs1806411496	ENSG00000164825	DEFB1	-3.31337	0.341725	-0.0198726	0.293538	0.58365	0.460921	-11.2877	0.585497	-0.0431148	1.65857e-16	0.560393	0.965751	0.282575	0.595019	1	None
11_62378801_T_C	11	62378801	T	C	rs11553576	ENSG00000149499	EML3	0.201621	0.0576448	-0.0791637	0.0243209	0.0269782	0.0341186	8.29	2.13672	-2.32025	2.07e-11	0.0375956	0.0239739	0.236987	0.626391	1	None
1_156147558_C_T	1	156147558	C	T	rs3738581	ENSG00000196189	SEMA4A	0.167413	-0.0674873	0.114593	0.0391147	0.0481094	0.0555461	4.28007	-1.40279	2.06303	7.00272e-05	0.165893	0.0436544	0.215543	0.642457	1	None
7_44121115_C_T	7	44121115	C	T	rs4640970	ENSG00000239775		0.476975	0.216587	-0.182669	0.0791636	0.112968	0.107212	6.02518	1.91725	-1.70381	1.07337e-07	0.0600751	0.093413	0.198335	0.656068	1	None
18_77782390_C_T	18	77782390	C	T	rs56173074	ENSG00000267127		-0.105632	0.0445951	-0.0954779	0.0329429	0.0328145	0.0433853	-3.2065	1.35901	-2.2007	0.00254919	0.181704	0.0331638	0.192105	0.66117	1	None
6_116588910_A_G	6	116588910	A	G	rs1204861	ENSG00000187189	TSPYL4	-0.143363	-0.0160085	0.0663035	0.0201391	0.0192683	0.0280356	-7.11865	-0.830821	2.36498	3.46097e-09	0.409566	0.0219545	0.183573	0.668321	1	None
4_1212454_C_T	4	1212454	C	T	rs1265922	ENSG00000163945	UVSSA	0.312376	0.0632447	-0.128466	0.055723	0.0480784	0.0657465	5.60588	1.31545	-1.95396	4.97791e-07	0.193849	0.0553659	0.17185	0.678473	1	None
11_68718669_G_T	11	68718669	G	T	rs6591360	ENSG00000132740	IGHMBP2	0.245941	0.0678411	-0.0832439	0.0302641	0.0322254	0.0368682	8.1265	2.10521	-2.25788	1.0649e-10	0.0408074	0.0288842	0.16089	0.688339	1	None
7_75846453_A_G	7	75846453	A	G	rs10952869	ENSG00000127952	STYXL1	-0.388749	-0.0406975	0.133173	0.0576246	0.0607262	0.0710132	-6.74623	-0.670181	1.87533	6.07401e-09	0.5055	0.0656006	0.0534789	0.817117	1	None
1_205789282_G_A	1	205789282	G	A	rs823080	ENSG00000286619		1.31783	-0.058383	0.0617259	0.0563548	0.0789432	0.0791979	23.3846	-0.739557	0.779389	7.29795e-31	0.462762	0.439014	0	1	1	None
1_213032568_T_A	1	213032568	T	A	rs12023052	ENSG00000198468	FLVCR1-DT	0.743201	0.00667211	-0.0109668	0.0393829	0.0515445	0.049445	18.8712	0.129444	-0.221798	1.7005e-26	0.897472	0.825214	0	1	1	None
1_45981144_G_A	1	45981144	G	A	rs2356560	ENSG00000280670	CCDC163	-0.742696	0.11142	-0.0680781	0.0459447	0.102511	0.0625983	-16.165	1.0869	-1.08754	2.88577e-23	0.281777	0.281734	0	1	1	None
1_89475930_G_<CN0>	1	89475930	G	<CN0>	rs559773277	ENSG00000117226	GBP3	-0.803865	-0.0571861	0.133012	0.0464429	0.0607248	0.0716959	-17.3087	-0.941726	1.85523	1.96252e-25	0.350655	0.0687472	0	1	1	None
1_230849886_T_G	1	230849886	T	G	rs5050	ENSG00000135744	AGT	1.32564	-0.0337378	-0.131881	0.118881	0.0744102	0.142028	11.151	-0.453403	-0.928555	5.09522e-16	0.651983	0.357105	0	1	1	None
1_150712926_G_A	1	150712926	G	A	rs111842513	ENSG00000143452	HORMAD1	1.21395	-0.129878	-0.0091452	0.101838	0.155247	0.139154	11.9204	-0.83659	-0.0657201	7.5901e-18	0.406173	0.947817	0	1	1	None
1_110065752_C_A	1	110065752	C	A	rs528077	ENSG00000181754	AMIGO1	0.364858	0.0628437	-0.0634344	0.0287804	0.0490584	0.0417157	12.6773	1.281	-1.52064	6.11781e-18	0.205646	0.134141	0	1	1	None
1_43415465_G_T	1	43415465	G	T	rs2297976	ENSG00000227533	SLC2A1-DT	0.412142	-0.0353544	0.0172201	0.0364354	0.0394593	0.0616322	11.3116	-0.89597	0.2794	6.18384e-16	0.374169	0.780887	0	1	1	None
1_75881030_T_G	1	75881030	T	G	rs1249801	ENSG00000137968	SLC44A5	-0.985694	0.108361	-0.0762128	0.0994959	0.176113	0.135757	-9.90688	0.61529	-0.561391	4.91294e-14	0.540729	0.576653	0	1	1	None
1_206677765_G_A	1	206677765	G	A	rs6693843	ENSG00000261000		0.500625	0.0174313	0.0160398	0.0518172	0.0868881	0.0732951	9.66138	0.200618	0.218838	3.97717e-14	0.841631	0.827473	0	1	1	None
1_75199299_C_G	1	75199299	C	G	rs28568334	ENSG00000116791	CRYZ	-0.588567	-0.0539204	0.0358363	0.0627449	0.119329	0.0830869	-9.38032	-0.451865	0.431311	2.34086e-13	0.65304	0.667858	0	1	1	None
1_37939094_C_T	1	37939094	C	T	rs6681785	ENSG00000233621	ZC3H12A-DT	-0.37628	0.0770357	0.0344994	0.0337102	0.0400201	0.0534826	-11.1622	1.92493	0.645058	1.22933e-15	0.0591861	0.521531	0	1	1	None
1_153632852_C_A	1	153632852	C	A	rs6427640	ENSG00000271853		-0.355547	0.0590302	-0.0604427	0.0403878	0.0806955	0.0561219	-8.80334	0.731518	-1.07699	1.49355e-11	0.467759	0.2868	0	1	1	None
1_63876367_T_G	1	63876367	T	G	rs6664140	ENSG00000142856	ITGB3BP	-0.314379	0.0881986	-0.0213048	0.0314602	0.0710939	0.045702	-9.99291	1.24059	-0.466169	1.33658e-13	0.220865	0.64313	0	1	1	None
1_28241083_G_A	1	28241083	G	A	rs17185052	ENSG00000117748	RPA2	0.487332	0.016934	-0.104414	0.0443637	0.0283257	0.0605913	10.9849	0.597833	-1.72325	1.33007e-13	0.55297	0.0920988	0	1	1	None
1_1335302_C_T	1	1335302	C	T	rs1240707	ENSG00000235098	ANKRD65	-0.595067	0.00257613	0.115493	0.0685763	0.0416902	0.0844669	-8.67744	0.0617923	1.36732	3.36303e-12	0.950936	0.176225	0	1	1	None
1_53073556_CT_C	1	53073556	CT	C	rs1553249735	ENSG00000116157	GPX7	-0.395214	-0.0212913	0.0330549	0.0425703	0.0805125	0.0631453	-9.28379	-0.264447	0.523474	6.83032e-13	0.792389	0.602635	0	1	1	None
1_38284616_G_C	1	38284616	G	C	rs12760154	ENSG00000204084	INPP5B	0.259891	0.0161892	-0.00504664	0.045803	0.0428421	0.0554552	5.67411	0.377881	-0.091004	4.90785e-07	0.706926	0.927796	0	1	1	None
1_233070803_T_C	1	233070803	T	C	rs12410594	ENSG00000135778	NTPCR	-0.473688	-0.0113506	-0.00644257	0.0603429	0.0460396	0.0798165	-7.84993	-0.24654	-0.0807174	1.2577e-10	0.806138	0.93595	0	1	1	None
1_21785287_T_C	1	21785287	T	C	rs6666997	ENSG00000142794	NBPF3	-0.407994	0.00807484	0.0249572	0.0524044	0.114841	0.0708501	-7.78549	0.0703132	0.352253	1.11015e-10	0.944178	0.725891	0	1	1	None
1_39492462_C_T	1	39492462	C	T	rs3768324	ENSG00000168653	NDUFS5	-0.202937	0.0131134	-0.0598799	0.0268429	0.0313191	0.0395262	-7.56019	0.418705	-1.51494	3.64741e-10	0.677048	0.135526	0	1	1	None
1_224400175_A_G	1	224400175	A	G	rs6682292	ENSG00000232628		-0.545017	0.167134	-0.133008	0.0752358	0.140304	0.108344	-7.24413	1.19122	-1.22764	1.03106e-09	0.238822	0.224815	0	1	1	None
1_153632852_C_A	1	153632852	C	A	rs6427640	ENSG00000272030		-0.277776	0.003301	-0.0291156	0.0369215	0.0748981	0.0515649	-7.52342	0.0440733	-0.564641	1.12875e-09	0.965005	0.574799	0	1	1	None
1_85044958_C_T	1	85044958	C	T	rs7515928	ENSG00000117151	CTBS	0.234277	-0.0312829	0.0566134	0.0264642	0.0180853	0.0409275	8.85258	-1.72974	1.38326	3.79164e-11	0.090988	0.174347	0	1	1	None
1_90226801_G_A	1	90226801	G	A	rs520045	ENSG00000231613		-0.30976	-0.0526339	0.060423	0.0337673	0.0587515	0.0488017	-9.17337	-0.895873	1.23813	2.54948e-12	0.374229	0.221734	0	1	1	None
1_943687_G_C	1	943687	G	C	rs2465140	ENSG00000272512		-0.515471	-0.0513409	-0.0256006	0.0660614	0.105238	0.0976855	-7.80291	-0.487854	-0.262071	1.70718e-10	0.627504	0.794231	0	1	1	None
1_152748253_G_A	1	152748253	G	A	rs12239774	ENSG00000186226	LCE1E	-1.03875	0.0302312	-0.0530311	0.149318	0.204379	0.196657	-6.95663	0.147918	-0.269664	3.46165e-09	0.882926	0.788355	0	1	1	None
1_6032172_A_G	1	6032172	A	G	rs6694797	ENSG00000131697	NPHP4	-0.242862	0.017927	-0.00735269	0.036506	0.0862672	0.0478147	-6.65265	0.207808	-0.153775	8.94843e-09	0.836166	0.878389	0	1	1	None
1_150712198_GAA_GAAA	1	150712198	GAA	GAAA	rs1652706098	ENSG00000143457	GOLPH3L	0.241727	-0.0944766	0.0624779	0.0402698	0.0614654	0.0540684	6.00267	-1.53707	1.15554	1.78544e-07	0.130664	0.253219	0	1	1	None
1_201374677_A_C	1	201374677	A	C	rs2799680	ENSG00000159173	TNNI1	-0.186772	-0.042196	0.0411799	0.0231814	0.0400106	0.0333567	-8.05698	-1.05462	1.23453	1.47785e-10	0.29699	0.22269	0	1	1	None
1_145556986_C_T	1	145556986	C	T	rs56110740	ENSG00000198483	ANKRD35	-0.34121	-0.0155976	-0.00616722	0.0478196	0.0678789	0.0746701	-7.13536	-0.229785	-0.0825929	2.37327e-09	0.819148	0.934453	0	1	1	None
1_119621894_T_C	1	119621894	T	C	rs7525871	ENSG00000231365	WARS2-AS1	-0.178241	0.0192259	-0.0163993	0.0312991	0.0297683	0.0416702	-5.69475	0.645853	-0.39355	4.09073e-07	0.521174	0.695274	0	1	1	None
1_153314932_C_A	1	153314932	C	A	rs3006451	ENSG00000163218	PGLYRP4	-0.376493	0.00051583	-0.0072143	0.0590404	0.151176	0.0819965	-6.37687	0.00341212	-0.0879831	2.46715e-08	0.997289	0.930199	0	1	1	None
1_147129786_G_A	1	147129786	G	A	rs12145385	ENSG00000162836	ACP6	-0.277551	0.0304281	-0.0979044	0.0566916	0.0586422	0.0761989	-4.8958	0.518877	-1.28485	9.78534e-06	0.605894	0.204404	0	1	1	None
1_228426311_ACG_A	1	228426311	ACG	A	rs764899585	ENSG00000154358	OBSCN	-0.383918	0.00803684	0.0314106	0.0588179	0.123029	0.0760113	-6.52724	0.0653245	0.413236	2.60734e-08	0.948157	0.681099	0	1	1	None
1_7911302_C_T	1	7911302	C	T	rs3753500	ENSG00000049247	UTS2	0.858768	0.0577536	-0.0605462	0.135187	0.0806763	0.167414	6.35247	0.715868	-0.361657	2.83986e-08	0.477023	0.719013	0	1	1	None
1_212681049_G_A	1	212681049	G	A	rs59996156	ENSG00000288007		0.0791628	0.00280688	-0.00682642	0.0156288	0.0101983	0.021253	5.0652	0.275229	-0.321198	6.71408e-07	0.783308	0.748258	0	1	1	None
1_236711886_C_T	1	236711886	C	T	rs1041941	ENSG00000116977	LGALS8	0.141448	-0.00268444	0.0124662	0.0233496	0.0514517	0.0338098	6.05782	-0.0521739	0.368716	8.38527e-08	0.958565	0.713649	0	1	1	None
1_24519437_C_A	1	24519437	C	A	rs59960858	ENSG00000185436	IFNLR1	-0.2589	-0.00862704	0.0180643	0.0365999	0.0310307	0.0486077	-7.07381	-0.278016	0.371636	9.9926e-09	0.782195	0.711951	0	1	1	None
1_183559704_A_C	1	183559704	A	C	rs2274065	ENSG00000116701	NCF2	-0.376434	0.00401851	0.00351962	0.0715269	0.0443928	0.0875859	-5.26283	0.0905217	0.0401848	1.91801e-06	0.928219	0.968087	0	1	1	None
1_245215216_A_AT	1	245215216	A	AT	rs1663914307	ENSG00000203666	EFCAB2	-0.270399	0.018069	-0.0398839	0.0530368	0.0947094	0.0671824	-5.09834	0.190784	-0.593666	3.85074e-06	0.849407	0.554997	0	1	1	None
1_202827191_G_A	1	202827191	G	A	rs6663182	ENSG00000214796	TUBA5P	-0.288247	0.0326519	0.0408084	0.0410846	0.0546265	0.055255	-7.01593	0.59773	0.738547	2.76083e-09	0.552763	0.463448	0	1	1	None
1_118036420_A_G	1	118036420	A	G	rs1290543	ENSG00000198162	MAN1A2	-0.136506	-0.0212811	0.027215	0.0215582	0.0247627	0.0294869	-6.33197	-0.859403	0.922952	7.68159e-10	0.390726	0.356689	0	1	1	None
1_107573565_A_G	1	107573565	A	G	rs2335077	ENSG00000198890	PRMT6	-0.310453	-0.0323518	0.0941563	0.0423011	0.0547115	0.0590302	-7.33912	-0.591315	1.59505	1.69123e-09	0.556953	0.116985	0	1	1	None
1_111992095_C_T	1	111992095	C	T	rs1264899	ENSG00000260948		-0.129517	0.0050213	0.00898336	0.0221552	0.0308591	0.0273171	-5.84591	0.162717	0.328855	3.38683e-07	0.871243	0.743446	0	1	1	None
1_19945189_A_G	1	19945189	A	G	rs1770489	ENSG00000270136	MICOS10-NBL1	-0.538482	-0.066469	-0.0340321	0.0881724	0.0949981	0.121536	-6.10715	-0.699688	-0.280017	1.04955e-07	0.487248	0.780595	0	1	1	None
1_166827224_G_A	1	166827224	G	A	rs6675750	ENSG00000225171	DUTP6	0.259441	-0.0162274	0.000115937	0.047726	0.0559685	0.0634318	5.43607	-0.289938	0.00182774	1.61231e-06	0.773156	0.998549	0	1	1	None
1_48683851_C_T	1	48683851	C	T	rs960721	ENSG00000272491		0.155947	0.00501841	-0.0274647	0.0233138	0.0324686	0.0319147	6.68902	0.154562	-0.860567	1.6128e-08	0.877728	0.393255	0	1	1	None
1_155520144_T_C	1	155520144	T	C	rs11264380	ENSG00000225855	RUSC1-AS1	0.242593	-0.0446778	0.053566	0.043075	0.0458476	0.0552661	5.63186	-0.974485	0.969238	1.02686e-06	0.335186	0.337645	0	1	1	None
1_227073669_C_CAAG	1	227073669	C	CAAG	rs1661337158	ENSG00000143801	PSEN2	0.139887	-0.0314683	0.017722	0.0267129	0.0463785	0.0350243	5.23666	-0.678512	0.50599	2.41508e-06	0.500097	0.61478	0	1	1	None
1_23752470_T_C	1	23752470	T	C	rs1198426	ENSG00000204219	TCEA3	0.20897	-0.100879	0.0315012	0.0381172	0.091716	0.0518849	5.4823	-1.09991	0.607136	1.03594e-06	0.276394	0.546441	0	1	1	None
1_43310639_A_G	1	43310639	A	G	rs12406279	ENSG00000164010	ERMAP	-0.159036	-0.00623838	-0.0267776	0.0331526	0.029906	0.043732	-4.79707	-0.208599	-0.612311	1.39092e-05	0.835522	0.542957	0	1	1	None
1_43281980_A_C	1	43281980	A	C	rs56361642	ENSG00000177868	SVBP	0.13876	0.0355833	-0.00877755	0.0221217	0.0289394	0.0313617	6.2726	1.22958	-0.279881	9.78003e-08	0.224161	0.780801	0	1	1	None
1_208128722_G_A	1	208128722	G	A	rs2745967	ENSG00000284237	LINC02767	0.15906	0.0602901	-0.0265906	0.0249361	0.0558421	0.0356823	6.37871	1.07965	-0.745204	2.03368e-08	0.284372	0.458986	0	1	1	None
1_119555146_G_T	1	119555146	G	T	rs2645303	ENSG00000116874	WARS2	-0.193544	0.0379602	-0.0104044	0.0380554	0.0542946	0.0514599	-5.08584	0.699152	-0.202184	4.21284e-06	0.487379	0.840489	0	1	1	None
1_33512628_A_G	1	33512628	A	G	rs12023706	ENSG00000239670		0.125848	0.0103502	0.00186645	0.0232161	0.0260343	0.0303208	5.42072	0.397559	0.0615566	1.06321e-06	0.692621	0.95114	0	1	1	None
1_159859392_C_T	1	159859392	C	T	rs4656856	ENSG00000272668		0.238908	-0.0253594	-0.0259514	0.0449969	0.0579117	0.0571048	5.30942	-0.437898	-0.454452	2.25628e-06	0.663166	0.651349	0	1	1	None
1_161159147_C_T	1	161159147	C	T	rs4233366	ENSG00000158869	FCER1G	0.266535	0.0335544	0.0219216	0.0502524	0.0522808	0.0645362	5.30392	0.641812	0.339679	1.97847e-06	0.523548	0.735405	0	1	1	None
1_41000044_G_C	1	41000044	G	C	rs6676501	ENSG00000238287	EXO5-DT	-0.165088	-0.0256324	0.0525191	0.0233002	0.0367374	0.0350892	-7.08526	-0.69772	1.49673	4.57672e-09	0.488723	0.140618	0	1	1	None
1_245179171_C_T	1	245179171	C	T	rs1196365	ENSG00000272195		0.118099	-0.0118426	-0.0126625	0.0235162	0.0394294	0.0284041	5.02202	-0.300349	-0.445798	4.73439e-06	0.765113	0.657322	0	1	1	None
1_228407010_C_T	1	228407010	C	T	rs1757158	ENSG00000287315		0.146189	0.0295865	0.0123911	0.0297832	0.0301557	0.0379511	4.90843	0.981125	0.326503	1.14373e-05	0.331359	0.745433	0	1	1	None
1_85399781_A_C	1	85399781	A	C	rs12124212	ENSG00000153898	MCOLN2	-0.276497	0.0107844	0.0109207	0.0668888	0.0606258	0.0753821	-4.13368	0.177884	0.144871	0.000114939	0.859439	0.885304	0	1	1	None
1_1503928_G_A	1	1503928	G	A	rs7550471	ENSG00000160075	SSU72	0.0906819	0.00516263	-0.00272059	0.0166609	0.0233708	0.0212946	5.4428	0.220901	-0.127759	1.2512e-06	0.826094	0.898839	0	1	1	None
1_200964282_C_G	1	200964282	C	G	rs10920085	ENSG00000163362	INAVA	0.142668	-0.00346549	0.0348533	0.0314084	0.0480243	0.0402153	4.54236	-0.0721611	0.866667	2.72163e-05	0.942728	0.389456	0	1	1	None
1_17560195_C_T	1	17560195	C	T	rs35408430	ENSG00000142623	PADI1	-0.463395	-0.0344463	0.0501774	0.0835091	0.117616	0.109205	-5.54903	-0.292871	0.459477	7.14036e-07	0.770696	0.647704	0	1	1	None
1_1846357_G_A	1	1846357	G	A	rs2748988	ENSG00000178821	TMEM52	0.292892	0.0521575	-0.0396255	0.0522909	0.0919425	0.0749899	5.6012	0.567284	-0.528411	4.31553e-07	0.57262	0.599146	0	1	1	None
1_231377761_A_G	1	231377761	A	G	rs822625	ENSG00000116906	GNPAT	-0.0835781	0.0613155	-0.0459677	0.0238011	0.0479221	0.0324072	-3.51153	1.27948	-1.41844	0.000905972	0.205513	0.161251	0	1	1	None
1_238650133_C_T	1	238650133	C	T	rs12035663	ENSG00000215808	LINC01139	0.56266	0.109389	0.0117615	0.113446	0.109074	0.150814	4.95972	1.00289	0.0779867	5.26157e-06	0.319992	0.938094	0	1	1	None
1_113687964_G_A	1	113687964	G	A	rs4630126	ENSG00000198799	LRIG2	0.234617	0.0166747	0.00141448	0.0421886	0.095727	0.0532801	5.56113	0.17419	0.0265481	9.04763e-07	0.8624	0.978918	0	1	1	None
1_173892660_A_C	1	173892660	A	C	rs9425773	ENSG00000117601	SERPINC1	0.113142	0.00836063	-0.014193	0.0210766	0.0197691	0.0267326	5.36811	0.422915	-0.530924	1.48307e-06	0.674067	0.597248	0	1	1	None
1_85733929_C_T	1	85733929	C	T	rs2252408	ENSG00000223653	BCL10-AS1	-0.182315	-0.0944792	0.0431038	0.0335997	0.0720093	0.0446144	-5.4261	-1.31204	0.96614	1.81482e-06	0.195042	0.338353	0	1	1	None
1_91998437_T_TA	1	91998437	T	TA	rs1571350866	ENSG00000097046	CDC7	-0.247107	-0.0247419	0.052647	0.0442345	0.0603575	0.054819	-5.58629	-0.409923	0.960379	8.48914e-07	0.683604	0.341163	0	1	1	None
1_201440213_C_T	1	201440213	C	T	rs3753992	ENSG00000174307	PHLDA3	0.1996	-0.0283488	0.0532711	0.0443089	0.0414196	0.0662047	4.50474	-0.684428	0.804642	3.3785e-05	0.496602	0.424492	0	1	1	None
1_153282796_C_A	1	153282796	C	A	rs3006472	ENSG00000159527	PGLYRP3	-0.23443	-0.0919047	0.0667978	0.0393686	0.060893	0.053504	-5.95473	-1.50928	1.24846	1.69752e-07	0.13737	0.217242	0	1	1	None
1_113083439_C_T	1	113083439	C	T	rs10745330	ENSG00000007341	ST7L	0.0968545	0.0113665	0.0111687	0.0235421	0.0339508	0.0298312	4.1141	0.334795	0.374395	0.000129964	0.739054	0.709462	0	1	1	None
1_38455891_G_C	1	38455891	G	C	rs4360494	ENSG00000183386	FHL3	-0.110911	0.0522588	-0.0347177	0.0304343	0.0451984	0.0366948	-3.64428	1.15621	-0.946121	0.000599561	0.252896	0.348254	0	1	1	None
1_166856607_C_T	1	166856607	C	T	rs7513457	ENSG00000152382	TADA1	-0.0690751	0.00797706	-0.0123792	0.0159402	0.0244665	0.0207887	-4.3334	0.32604	-0.595479	5.52868e-05	0.745694	0.553855	0	1	1	None
1_221007257_T_C	1	221007257	T	C	rs2131885	ENSG00000238078	LINC01352	-0.181295	-0.00118734	-0.00113351	0.0348278	0.0808708	0.0625621	-5.20545	-0.0146819	-0.0181181	1.74153e-06	0.988327	0.985594	0	1	1	None
1_55434648_G_A	1	55434648	G	A	rs2317951	ENSG00000143001	TMEM61	0.251808	0.118226	-0.0582591	0.0414389	0.0588214	0.0558565	6.07659	2.00991	-1.04301	7.10235e-08	0.0484373	0.301244	0	1	1	None
1_214458735_G_C	1	214458735	G	C	rs6419473	ENSG00000228470		-0.145506	-0.023043	0.0209925	0.0314502	0.0720394	0.0427343	-4.62656	-0.319866	0.491233	5.2992e-06	0.749267	0.62358	0	1	1	None
1_108743059_G_C	1	108743059	G	C	rs663045	ENSG00000260879		0.0933766	0.0202213	-0.0209329	0.0216283	0.0310983	0.0260428	4.31734	0.650238	-0.803787	7.01595e-05	0.518085	0.424989	0	1	1	None
1_152168717_G_A	1	152168717	G	A	rs35058813	ENSG00000237975	FLG-AS1	0.267982	-0.0325244	-0.00260226	0.0565143	0.0527235	0.0723025	4.74184	-0.616887	-0.0359913	1.45539e-05	0.539961	0.971418	0	1	1	None
1_36884473_A_G	1	36884473	A	G	rs57413616	ENSG00000116885	OSCP1	0.172841	-0.0465957	-0.0238491	0.0289694	0.0404036	0.0469774	5.96634	-1.15326	-0.507673	2.48086e-07	0.254512	0.613855	0	1	1	None
1_45292866_G_A	1	45292866	G	A	rs2295996	ENSG00000142959	BEST4	-0.121691	-0.017976	0.00480949	0.0291743	0.0255846	0.0385362	-4.17118	-0.702611	0.124805	0.000169019	0.485461	0.901257	0	1	1	None
1_170633896_T_C	1	170633896	T	C	rs659580	ENSG00000271811		0.654139	0.184646	-0.106578	0.153538	0.32894	0.185451	4.26044	0.561336	-0.574696	6.89214e-05	0.57659	0.567569	0	1	1	None
1_155713650_T_G	1	155713650	T	G	rs10908481	ENSG00000203761	MSTO2P	-0.192395	-0.0642076	0.0261603	0.0366372	0.0437405	0.0489742	-5.25136	-1.46792	0.534164	2.22666e-06	0.147677	0.595344	0	1	1	None
1_1812688_A_G	1	1812688	A	G	rs6603803	ENSG00000231050	GNB1-DT	0.112348	-0.0811125	0.0116868	0.0218935	0.0367973	0.0298055	5.13157	-2.2043	0.392101	3.35122e-06	0.0320501	0.696612	0	1	1	None
1_209608020_C_A	1	209608020	C	A	rs6690362	ENSG00000230937	MIR205HG	0.147606	-0.0654702	0.0673734	0.0355037	0.0766584	0.055567	4.15749	-0.85405	1.21247	0.000133192	0.397073	0.231098	0	1	1	None
1_3570883_C_T	1	3570883	C	T	rs6697769	ENSG00000116213	WRAP73	0.144105	0.0415661	-0.0358468	0.0265484	0.0514988	0.0395236	5.42803	0.807127	-0.906972	1.01609e-06	0.422417	0.368011	0	1	1	None
1_26497340_A_C	1	26497340	A	C	rs8768	ENSG00000142684	ZNF593	-0.182423	0.0863707	-0.0493228	0.0511594	0.104029	0.0659051	-3.56578	0.830257	-0.748391	0.000877565	0.410921	0.45823	0	1	1	None
1_1335302_C_T	1	1335302	C	T	rs1240707	ENSG00000225905	ANKRD65-AS1	-0.233255	0.032959	-0.0608456	0.0602139	0.0359835	0.0762113	-3.87377	0.915948	-0.79838	0.000326125	0.364994	0.428063	0	1	1	None
1_47280859_G_A	1	47280859	G	A	rs2297810	ENSG00000142973	CYP4B1	-0.550044	-0.0558875	-0.0785014	0.109685	0.0977123	0.148007	-5.01478	-0.571959	-0.53039	5.63061e-06	0.569694	0.597963	0	1	1	None
1_109473527_C_T	1	109473527	C	T	rs12743716	ENSG00000121957	GPSM2	0.204457	-0.0732217	0.0267877	0.045695	0.0545368	0.0615916	4.47437	-1.34261	0.434925	3.55129e-05	0.184462	0.665261	0	1	1	None
1_26357656_C_A	1	26357656	C	A	rs2736831	ENSG00000284309		0.200964	0.0945754	-0.0682905	0.035628	0.0723011	0.0487228	5.64061	1.30808	-1.40161	3.47327e-07	0.195214	0.165211	0	1	1	None
1_201125326_T_C	1	201125326	T	C	rs7542768	ENSG00000116857	TMEM9	0.142728	0.0224607	-0.0397976	0.0228067	0.0312431	0.0329029	6.25816	0.718901	-1.20955	2.74368e-07	0.476556	0.233768	0	1	1	None
2_242132_G_A	2	242132	G	A	rs17713568	ENSG00000035115	SH3YL1	-0.621642	-0.00121433	0.0300935	0.0512454	0.0619122	0.0703836	-12.1307	-0.0196137	0.427564	9.56289e-18	0.984418	0.670478	0	1	1	None
2_88469863_G_C	2	88469863	G	C	rs6547758	ENSG00000144115	THNSL2	1.21215	0.166345	-0.048869	0.10023	0.210824	0.13483	12.0937	0.789022	-0.362448	4.58554e-18	0.433101	0.718262	0	1	1	None
2_61393890_G_T	2	61393890	G	T	rs12999245	ENSG00000237651	C2orf74	0.603723	-0.0386194	0.0395795	0.0586425	0.0651007	0.0764339	10.295	-0.593225	0.517827	1.17219e-14	0.555594	0.606645	0	1	1	None
2_74345370_C_G	2	74345370	C	G	rs60705299	ENSG00000217702		0.400708	-0.0179384	-0.0724187	0.0337781	0.0313984	0.0472632	11.8629	-0.571316	-1.53224	5.43988e-16	0.570343	0.13196	0	1	1	None
2_108912673_C_A	2	108912673	C	A	rs13410305	ENSG00000198203	SULT1C2	0.31742	0.0255605	-0.0195278	0.0249441	0.0343558	0.0399273	12.7252	0.743992	-0.489084	1.13504e-16	0.460184	0.627063	0	1	1	None
2_201736734_T_C	2	201736734	T	C	rs7606251	ENSG00000240344	PPIL3	-0.385693	-0.0103465	0.0360867	0.0449257	0.0295259	0.0511554	-8.58513	-0.350422	0.705433	8.89356e-12	0.727479	0.4833	0	1	1	None
2_75189737_A_T	2	75189737	A	T	rs13402369	ENSG00000204792	LINC01291	0.930865	-0.0718421	0.0151098	0.101822	0.16766	0.147107	9.14209	-0.428499	0.102713	6.28384e-13	0.669833	0.918537	0	1	1	None
2_219154781_G_A	2	219154781	G	A	rs992157	ENSG00000261338		0.235836	0.00389276	0.0406457	0.0261858	0.0470452	0.0344607	9.00626	0.0827452	1.17948	7.65308e-12	0.934409	0.244214	0	1	1	None
2_169729563_G_A	2	169729563	G	A	rs554494	ENSG00000152253	SPC25	-0.575271	-0.20066	0.135877	0.0588513	0.0750147	0.0784806	-9.77499	-2.67494	1.73134	3.21728e-14	0.00962895	0.0881984	0	1	1	None
2_48822381_G_A	2	48822381	G	A	rs2140551	ENSG00000242441	GTF2A1L	0.169237	-0.0231626	0.0440605	0.0211007	0.0378539	0.0277248	8.02044	-0.611895	1.58921	6.35691e-10	0.544049	0.119785	0	1	1	None
2_239035853_C_T	2	239035853	C	T	rs12479385	ENSG00000144488	ESPNL	0.222843	0.0585452	0.0102944	0.0284569	0.0439416	0.0359842	7.83089	1.33234	0.28608	1.06893e-10	0.188267	0.775785	0	1	1	None
2_85823632_C_T	2	85823632	C	T	rs2232745	ENSG00000168894	RNF181	-0.297338	0.00810358	-0.0880717	0.0316306	0.0172205	0.0531027	-9.40031	0.470579	-1.65852	3.15853e-13	0.639911	0.101473	0	1	1	None
2_75939781_C_T	2	75939781	C	T	rs112846031	ENSG00000115364	MRPL19	-0.176542	-0.0470882	0.000339534	0.0217159	0.0213958	0.0284074	-8.1296	-2.20082	0.0119523	3.42838e-11	0.0320618	0.990507	0	1	1	None
2_191503225_A_G	2	191503225	A	G	rs6731208	ENSG00000284052		0.304732	0.0307323	-0.00519896	0.0378501	0.0372372	0.053287	8.05103	0.825311	-0.0975653	3.27749e-11	0.413047	0.922624	0	1	1	None
2_242294913_A_G	2	242294913	A	G	rs3755397	ENSG00000168385	SEPTIN2	0.243137	-0.00674768	0.0166107	0.0344187	0.0150772	0.0458991	7.0641	-0.447541	0.361896	3.45896e-09	0.656155	0.718847	0	1	1	None
2_217126643_C_A	2	217126643	C	A	rs57212054	ENSG00000260804	LINC01963	0.548637	-0.0219196	-0.0119638	0.067827	0.0299932	0.0944288	8.08877	-0.730819	-0.126696	5.40316e-11	0.468208	0.899653	0	1	1	None
2_3609064_G_A	2	3609064	G	A	rs12629	ENSG00000234171	RNASEH1-DT	-0.317033	0.0223282	0.0161827	0.0369069	0.0472035	0.0549488	-8.59005	0.47302	0.294505	7.19508e-12	0.638124	0.769534	0	1	1	None
2_75189737_A_T	2	75189737	A	T	rs13402369	ENSG00000236209		0.224511	-0.0173997	0.0248565	0.0291646	0.0483172	0.0421341	7.69805	-0.360113	0.589938	3.90321e-10	0.720184	0.557796	0	1	1	None
2_132508152_A_G	2	132508152	A	G	rs1821705	ENSG00000287071	CDRT15P4	-0.208474	-0.0355482	-0.0319306	0.030733	0.054118	0.0409919	-6.78339	-0.656865	-0.778949	6.53753e-09	0.514048	0.439324	0	1	1	None
2_27323385_C_T	2	27323385	C	T	rs1131375	ENSG00000138030	KHK	0.272291	0.00967395	0.0183069	0.0368289	0.0548487	0.0508438	7.3934	0.176375	0.360062	6.98191e-10	0.860634	0.720221	0	1	1	None
2_18061117_G_C	2	18061117	G	C	rs56884760	ENSG00000170745	KCNS3	0.447737	0.0787344	-0.0115277	0.0535134	0.0764456	0.0753718	8.36683	1.02994	-0.152944	1.66267e-11	0.30733	0.879013	0	1	1	None
2_203337001_A_G	2	203337001	A	G	rs12468226	ENSG00000273456		0.261835	0.0730689	-0.105946	0.0353003	0.0307953	0.0547917	7.41735	2.37273	-1.93361	9.67299e-13	0.0182146	0.0539929	0	1	1	None
2_114493509_CT_C	2	114493509	CT	C		ENSG00000227359		0.388528	-0.00633902	0.0339983	0.0547846	0.0510527	0.0750986	7.09192	-0.124166	0.452716	4.40262e-09	0.901702	0.652804	0	1	1	None
2_21246306_G_C	2	21246306	G	C	rs12714102	ENSG00000084674	APOB	0.218673	0.0299922	-0.077672	0.0281935	0.018367	0.0369511	7.75615	1.63294	-2.10202	7.93348e-11	0.107265	0.0396349	0	1	1	None
2_202145612_C_T	2	202145612	C	T	rs10804111	ENSG00000064012	CASP8	0.201847	-0.051856	0.0262608	0.0309159	0.059367	0.0427752	6.52888	-0.873482	0.613927	2.14203e-08	0.38624	0.541805	0	1	1	None
2_113790260_C_G	2	113790260	C	G	rs11123156	ENSG00000136696	IL36B	-0.485233	-0.000215248	-0.0140886	0.0874038	0.162148	0.108194	-5.55162	-0.00132747	-0.130216	7.27639e-07	0.998945	0.89684	0	1	1	None
2_242916869_A_G	2	242916869	A	G	rs66921654	ENSG00000237940	LINC01238	-0.351076	-0.0872464	0.0577605	0.040666	0.0699775	0.0550711	-8.63316	-1.24678	1.04884	2.51354e-11	0.218348	0.299306	0	1	1	None
2_20142744_G_A	2	20142744	G	A	rs10208878	ENSG00000183891	TTC32	0.361917	0.0730596	0.0232483	0.0459213	0.0371671	0.0698836	7.88125	1.96571	0.332672	7.90945e-10	0.0549367	0.740837	0	1	1	None
2_190526205_C_T	2	190526205	C	T	rs2289226	ENSG00000128699	ORMDL1	-0.249887	0.0969222	-0.072034	0.0369342	0.09154	0.059037	-6.76575	1.0588	-1.22015	2.13026e-08	0.295496	0.228565	0	1	1	None
2_241821504_C_T	2	241821504	C	T	rs9288742	ENSG00000172478	MAB21L4	-0.258497	-0.071347	0.00637167	0.0405813	0.0643255	0.0578014	-6.36985	-1.10916	0.110234	4.3315e-08	0.272015	0.912631	0	1	1	None
2_242695900_T_C	2	242695900	T	C	rs6733823	ENSG00000180902	D2HGDH	-0.285047	-0.0125187	0.0472214	0.0414993	0.0670007	0.0527323	-6.86871	-0.186844	0.895493	3.54961e-09	0.852453	0.374176	0	1	1	None
2_43561985_A_G	2	43561985	A	G	rs72790903	ENSG00000234936		0.31238	-0.00182078	0.0116094	0.0619969	0.0429219	0.0857199	5.03864	-0.0424207	0.135434	7.64087e-07	0.966188	0.892349	0	1	1	None
2_28852855_G_T	2	28852855	G	T	rs4555300	ENSG00000230730		0.381247	0.1251	-0.102472	0.0525585	0.0509667	0.0671657	7.25378	2.45454	-1.52566	5.91865e-10	0.0172824	0.132392	0	1	1	None
2_132256059_CTG_C	2	132256059	CTG	C	rs1011231516	ENSG00000152117	SMPD4BP	-0.304438	-0.00565985	0.0136608	0.0474737	0.0471977	0.064482	-6.41277	-0.119918	0.211854	3.5453e-08	0.904981	0.833	0	1	1	None
2_74345370_C_G	2	74345370	C	G	rs60705299	ENSG00000257800	FNBP1P1	0.127837	0.000278956	-0.0155194	0.0181006	0.016827	0.0253262	7.06255	0.0165779	-0.612781	6.49606e-09	0.986842	0.542989	0	1	1	None
2_113981022_G_A	2	113981022	G	A	rs6707386	ENSG00000189223	PAX8-AS1	-1.18752	0.137225	0.0967089	0.184969	0.260554	0.248412	-6.42009	0.526664	0.389309	2.28737e-08	0.600382	0.698442	0	1	1	None
2_240956982_G_A	2	240956982	G	A	rs6732752	ENSG00000130414	NDUFA10	-0.184071	-0.0175601	-0.0395396	0.032334	0.026765	0.0461649	-5.69282	-0.656084	-0.856486	5.1581e-07	0.514431	0.395451	0	1	1	None
2_74690378_C_T	2	74690378	C	T	rs1063588	ENSG00000115274	INO80B	-0.207268	-0.0218846	-0.0414982	0.0339659	0.0282289	0.0413287	-6.10225	-0.775252	-1.0041	1.06697e-07	0.442013	0.319569	0	1	1	None
2_85546052_A_G	2	85546052	A	G	rs1053561	ENSG00000152291	TGOLN2	-0.11217	0.0126587	0.00430556	0.0178365	0.0320305	0.0234368	-6.28878	0.395206	0.183709	1.23662e-07	0.694616	0.855087	0	1	1	None
2_3481857_G_T	2	3481857	G	T	rs4641971	ENSG00000225234	TRAPPC12-AS1	-0.253758	-0.0386817	0.034218	0.0426609	0.0595953	0.0549551	-5.94826	-0.649074	0.622655	1.16629e-07	0.518401	0.535585	0	1	1	None
2_113981022_G_A	2	113981022	G	A	rs6707386	ENSG00000125618	PAX8	-0.90454	0.0586381	0.134063	0.142048	0.199509	0.19012	-6.36783	0.293912	0.705149	2.64832e-08	0.769842	0.483466	0	1	1	None
2_28644670_G_C	2	28644670	G	C	rs7559046	ENSG00000270210		0.1416	-0.0656193	0.0589832	0.0320212	0.0650187	0.0462745	4.42207	-1.00924	1.27464	1.31844e-05	0.31358	0.203311	0	1	1	None
2_3493560_A_G	2	3493560	A	G	rs13003003	ENSG00000171853	TRAPPC12	0.183435	-0.0739404	0.0346682	0.0360691	0.05005	0.0483669	5.08565	-1.47733	0.716775	3.79193e-06	0.14444	0.476116	0	1	1	None
2_200632991_A_G	2	200632991	A	G	rs1523816	ENSG00000226124	FTCDNL1	-0.360464	0.0580611	-0.0278155	0.0680703	0.131639	0.0851723	-5.29546	0.441063	-0.326579	1.81164e-06	0.660708	0.745117	0	1	1	None
2_114399145_G_A	2	114399145	G	A	rs73955042	ENSG00000236397	DDX11L2	0.538985	-0.00689096	0.0146283	0.101658	0.158284	0.143426	5.30193	-0.0435355	0.101992	1.67287e-06	0.965416	0.919092	0	1	1	None
2_159676116_C_T	2	159676116	C	T	rs10207728	ENSG00000251491	OR7E28P	-0.603221	0.129891	-0.0272383	0.122062	0.231924	0.16541	-4.94194	0.560059	-0.164671	6.9475e-06	0.577627	0.869776	0	1	1	None
2_29060630_T_A	2	29060630	T	A	rs61226201	ENSG00000171103	TRMT61B	0.139819	-0.0297634	0.0387793	0.0251742	0.0493015	0.0409263	5.55404	-0.603703	0.947541	7.85006e-07	0.548435	0.347529	0	1	1	None
2_113219906_C_T	2	113219906	C	T	rs13390931	ENSG00000169629	RGPD8	0.228595	-0.0347468	0.0784536	0.0520373	0.0708688	0.069066	4.3929	-0.490297	1.13592	4.72324e-05	0.625656	0.260599	0	1	1	None
2_75913595_A_G	2	75913595	A	G	rs13391581	ENSG00000270696		0.339386	0.0552544	-0.0419723	0.0591303	0.0588373	0.0778121	5.73964	0.939105	-0.539406	5.21366e-07	0.352171	0.591982	0	1	1	None
2_73641364_C_T	2	73641364	C	T	rs6755241	ENSG00000163016	ALMS1P1	0.073945	0.0130544	0.032946	0.0180022	0.018194	0.0213338	4.10756	0.717508	1.54431	0.000125553	0.476009	0.128179	0	1	1	None
2_9988795_C_CAA	2	9988795	C	CAA	rs921127523	ENSG00000269973		0.187721	0.0121568	0.0281337	0.0413935	0.0387034	0.055144	4.53505	0.3141	0.510185	2.9761e-05	0.754574	0.611882	0	1	1	None
2_86422416_T_C	2	86422416	T	C	rs17551822	ENSG00000132305	IMMT	-0.0733636	0.00471069	-0.0289468	0.0158666	0.0274081	0.0226047	-4.62378	0.171872	-1.28057	2.52286e-05	0.86423	0.205817	0	1	1	None
2_87322042_G_A	2	87322042	G	A	rs17041053	ENSG00000231259	ANAPC1P2	-0.525839	-0.0397991	0.0121614	0.107572	0.172789	0.145492	-4.88827	-0.230333	0.083588	8.2639e-06	0.818665	0.933688	0	1	1	None
2_46863872_A_C	2	46863872	A	C	rs6544906	ENSG00000119878	CRIPT	0.10805	0.0183968	0.0288571	0.0197133	0.0330816	0.0283775	5.48108	0.556103	1.0169	9.94983e-07	0.580381	0.314043	0	1	1	None
2_43330109_C_A	2	43330109	C	A	rs4567998	ENSG00000230587	LINC02580	-0.212136	0.0311597	-0.0111435	0.0475847	0.0567102	0.0677198	-4.45808	0.549454	-0.164553	5.75956e-05	0.585641	0.870075	0	1	1	None
2_113680114_C_T	2	113680114	C	T	rs2708954	ENSG00000125571	IL37	-0.745112	0.0889686	-0.0102315	0.123939	0.0946254	0.2191	-6.01194	0.940219	-0.0466976	2.37026e-07	0.351164	0.962894	0	1	1	None
2_192111616_C_T	2	192111616	C	T	rs35596292	ENSG00000227542	MYO1B-AS1	0.12492	0.0201442	-0.0182393	0.0225714	0.0325624	0.0293574	5.53441	0.618633	-0.621285	8.2216e-07	0.53861	0.536948	0	1	1	None
2_160756345_G_A	2	160756345	G	A	rs7595388	ENSG00000054219	LY75	0.217969	0.0766538	-0.0377213	0.0348521	0.0684755	0.0582498	6.25413	1.11943	-0.647578	8.48512e-08	0.268166	0.519772	0	1	1	None
2_242667894_A_G	2	242667894	A	G	rs7588212	ENSG00000168395	ING5	-0.151478	-0.0145881	0.0208728	0.0252278	0.0464176	0.0348163	-6.00441	-0.31428	0.599512	4.32733e-07	0.754835	0.552178	0	1	1	None
2_132339510_A_G	2	132339510	A	G	rs11674634	ENSG00000287151	C2orf27A	-0.333749	-0.0826158	0.101743	0.0536032	0.0808416	0.0698705	-6.2263	-1.02195	1.45616	7.67126e-08	0.311404	0.151264	0	1	1	None
2_114459955_G_T	2	114459955	G	T	rs13416930	ENSG00000115084	SLC35F5	-0.176054	0.0670344	-0.0738373	0.0415907	0.0836234	0.0593509	-4.23303	0.801623	-1.24408	7.93849e-05	0.42623	0.218504	0	1	1	None
2_242919146_A_G	2	242919146	A	G	rs4973674	ENSG00000233806	LINC01237	-0.220477	0.00672219	0.0320058	0.0345501	0.0591143	0.0463507	-6.38137	0.113715	0.690514	1.02076e-07	0.909982	0.493318	0	1	1	None
2_234176108_T_TA	2	234176108	T	TA	rs79648914	ENSG00000085978	ATG16L1	0.103193	0.00696083	0.0381821	0.0220546	0.0374252	0.0297318	4.67898	0.185993	1.28422	1.97429e-05	0.853149	0.204609	0	1	1	None
2_85545490_T_C	2	85545490	T	C	rs7428	ENSG00000246575		-0.174849	0.0101114	-0.0414304	0.0372541	0.0554037	0.0514838	-4.69341	0.182505	-0.804727	2.4606e-05	0.856108	0.425476	0	1	1	None
2_132583143_GAT_G	2	132583143	GAT	G	rs869158198	ENSG00000186825	CDRT15P3	0.238376	-0.00861522	-0.0874301	0.038174	0.031825	0.0490242	6.24445	-0.270706	-1.78341	1.33705e-07	0.787754	0.0818442	0	1	1	None
2_202003170_A_G	2	202003170	A	G	rs7573256	ENSG00000003402	CFLAR	-0.18971	-0.0274707	0.0612727	0.0363716	0.0236459	0.0414519	-5.21588	-1.16175	1.47816	2.207e-06	0.251343	0.144666	0	1	1	None
2_162107295_G_T	2	162107295	G	T	rs3731769	ENSG00000227403	LINC01806	-0.195635	0.00964363	0.0153654	0.0440285	0.0859165	0.0545806	-4.44337	0.112244	0.281518	3.7788e-05	0.911024	0.779283	0	1	1	None
2_85783128_T_G	2	85783128	T	G	rs6738645	ENSG00000115486	GGCX	0.0827067	-0.0694061	0.0383671	0.0241243	0.0365958	0.0320611	3.42835	-1.89656	1.19669	0.00117246	0.0631144	0.236744	0	1	1	None
2_35304873_G_T	2	35304873	G	T	rs1922358	ENSG00000237320		0.27311	0.0177176	0.10018	0.0578903	0.0510861	0.0917784	4.71772	0.346818	1.09154	1.3328e-05	0.729926	0.278955	0	1	1	None
2_46761181_G_A	2	46761181	G	A	rs4952831	ENSG00000250565	ATP6V1E2	-0.193101	0.111346	-0.0683799	0.0485695	0.0534528	0.0628394	-3.97576	2.08308	-1.08817	0.000210658	0.0419169	0.281514	0	1	1	None
2_191177958_C_CCCTT	2	191177958	C	CCCTT	rs1688605983	ENSG00000198130	HIBCH	0.25921	0.117572	-0.094369	0.046603	0.0800256	0.055449	5.56209	1.46918	-1.70191	7.02243e-07	0.147183	0.0943496	0	1	1	None
2_132493876_T_G	2	132493876	T	G	rs4850246	ENSG00000213222	TOMM40P4	-0.0903321	-0.00692909	0.00855641	0.0182536	0.027169	0.0275046	-4.94872	-0.255037	0.31109	6.93191e-06	0.799545	0.756803	0	1	1	None
2_85787123_C_T	2	85787123	C	T	rs67988001	ENSG00000118640	VAMP8	-0.079551	0.0308889	-0.0396512	0.0229457	0.0257628	0.0317537	-3.46693	1.19897	-1.24871	0.000989866	0.235379	0.21691	0	1	1	None
3_128001515_G_C	3	128001515	G	C	rs7374227	ENSG00000132394	EEFSEC	-1.95378	0.227406	-0.150602	0.0817596	0.211905	0.112705	-23.8966	1.07315	-1.33625	3.33091e-33	0.286988	0.185981	0	1	1	None
3_53111704_T_C	3	53111704	T	C	rs1864367	ENSG00000242142	SERBP1P3	0.234153	-0.00531377	0.0151777	0.0292989	0.0498738	0.0367085	7.99189	-0.106544	0.413465	2.10512e-14	0.915214	0.679527	0	1	1	None
3_40462510_A_T	3	40462510	A	T	rs13066971	ENSG00000223797	ENTPD3-AS1	-0.191511	0.00772668	0.00509965	0.0226221	0.0454322	0.0309551	-8.46564	0.17007	0.164743	7.7997e-16	0.865056	0.869244	0	1	1	None
3_150306490_T_C	3	150306490	T	C	rs2868946	ENSG00000144895	EIF2A	0.270504	-0.0152745	0.0113316	0.0213332	0.0597659	0.0339392	12.68	-0.255572	0.333878	5.23662e-17	0.799187	0.739755	0	1	1	None
3_101437433_A_G	3	101437433	A	G	rs35850993	ENSG00000286699		-0.241351	-0.00637287	-0.0270008	0.026123	0.0315427	0.036059	-9.23902	-0.202039	-0.748794	3.48132e-12	0.840827	0.457718	0	1	1	None
3_39469685_C_CATA	3	39469685	C	CATA	rs1293683797	ENSG00000168028	RPSA	-0.19882	0.0200578	0.00107484	0.0225411	0.0284665	0.0299485	-8.82035	0.704611	0.0358898	6.79553e-12	0.484321	0.971501	0	1	1	None
3_125802782_C_G	3	125802782	C	G	rs59713080	ENSG00000250012	SLC41A3-AS1	-0.31906	0.019281	-0.0392464	0.032425	0.0418024	0.0562981	-9.83995	0.461242	-0.697119	1.23535e-13	0.646351	0.488171	0	1	1	None
3_75904907_G_A	3	75904907	G	A	rs7634843	ENSG00000242516	LINC00960	-0.897052	0.0869198	-0.00895101	0.112572	0.207601	0.151045	-7.96869	0.418686	-0.0592605	4.42869e-11	0.6769	0.952932	0	1	1	None
3_134062433_T_G	3	134062433	T	G	rs1603824	ENSG00000260633		-0.155524	-0.0209036	0.021396	0.0184895	0.0362103	0.0249926	-8.4115	-0.577283	0.856093	3.61471e-11	0.566334	0.395864	0	1	1	None
3_49044713_C_T	3	49044713	C	T	rs71324929	ENSG00000178252	WDR6	0.551548	0.0149234	0.0222974	0.0633713	0.0393477	0.0955222	8.70344	0.379271	0.233426	4.40713e-12	0.70592	0.816282	0	1	1	None
3_194997620_C_T	3	194997620	C	T	rs2000052	ENSG00000173950	XXYLT1	-0.219618	-0.0403159	-0.025876	0.0314133	0.0323991	0.0431198	-6.99125	-1.24435	-0.600095	3.89028e-09	0.218664	0.550933	0	1	1	None
3_126249265_G_A	3	126249265	G	A	rs744233	ENSG00000180767	CHST13	-0.108624	0.00481694	0.00915423	0.0153393	0.0200393	0.0213011	-7.08143	0.240374	0.429753	2.08639e-09	0.810931	0.669003	0	1	1	None
3_98416900_G_T	3	98416900	G	T	rs10935473	ENSG00000239445	ST3GAL6-AS1	-0.280896	0.00571108	0.0239094	0.0402888	0.0544092	0.0534177	-6.97207	0.104965	0.447594	6.03594e-09	0.916833	0.65637	0	1	1	None
3_58564699_C_A	3	58564699	C	A	rs9812469	ENSG00000168309	FAM107A	0.330718	-0.232762	0.140409	0.0639198	0.119238	0.0816578	5.17396	-1.95209	1.71948	3.62778e-06	0.0565697	0.0916243	0	1	1	None
3_158519446_T_C	3	158519446	T	C	rs2244996	ENSG00000272247		-0.216972	-0.117198	0.0545826	0.0293509	0.068667	0.0431588	-7.39236	-1.70675	1.26469	9.64878e-10	0.092902	0.210806	0	1	1	None
3_46619238_T_A	3	46619238	T	A	rs80045772	ENSG00000241186	TDGF1	0.158021	0.00391593	0.0409585	0.0250252	0.0300274	0.0376007	6.31446	0.130412	1.0893	7.18956e-08	0.896697	0.281161	0	1	1	None
3_182663516_G_A	3	182663516	G	A	rs1509229	ENSG00000043093	DCUN1D1	-0.271166	0.0307895	-0.000799858	0.0421232	0.102963	0.0642451	-6.43744	0.299035	-0.0124501	2.81165e-08	0.765947	0.990106	0	1	1	None
3_50022064_G_A	3	50022064	G	A	rs139738301	ENSG00000004534	RBM6	-0.121291	-0.018601	-0.0105609	0.0196247	0.0361252	0.0269499	-6.18055	-0.514903	-0.391872	7.92337e-08	0.608488	0.696661	0	1	1	None
3_48743496_CGTGCATG_C	3	48743496	CGTGCATG	C	rs1312074322	ENSG00000213672	NCKIPSD	0.125224	-0.0759357	0.0516243	0.0248514	0.0488783	0.0336712	5.03893	-1.55357	1.53319	7.68081e-06	0.127015	0.132186	0	1	1	None
3_49667691_T_C	3	49667691	T	C	rs9883000	ENSG00000173540	GMPPB	-0.141623	-0.0110373	-0.0121525	0.0267049	0.0578617	0.0334303	-5.30325	-0.190752	-0.363517	2.51595e-06	0.849485	0.717682	0	1	1	None
3_14348737_T_TG	3	14348737	T	TG	rs1171788058	ENSG00000255021		-0.366661	0.183825	-0.123275	0.0673026	0.172076	0.101812	-5.44794	1.06828	-1.21082	9.89311e-07	0.289784	0.230906	0	1	1	None
3_66294095_G_A	3	66294095	G	A	rs1680402	ENSG00000144741	SLC25A26	-0.135534	0.0538804	-0.0126556	0.0280601	0.0336665	0.0378471	-4.83013	1.60042	-0.334387	1.07297e-05	0.115315	0.739263	0	1	1	None
3_171503310_T_C	3	171503310	T	C	rs1921343	ENSG00000075651	PLD1	-0.150956	0.166621	-0.0873837	0.0541183	0.111815	0.0621448	-2.78937	1.49015	-1.40613	0.00715228	0.14211	0.165501	0	1	1	None
3_156880573_T_C	3	156880573	T	C	rs4608646	ENSG00000244515	KRT18P34	-0.16333	-0.0263557	0.0483635	0.0243686	0.0211204	0.0360705	-6.70248	-1.24788	1.3408	1.0652e-08	0.217743	0.185509	0	1	1	None
3_48331286_G_C	3	48331286	G	C	rs77957078	ENSG00000172113	NME6	-0.14425	-0.00983833	0.00475302	0.0267432	0.0284941	0.034416	-5.39392	-0.345276	0.138105	1.21014e-06	0.731369	0.890663	0	1	1	None
3_20042834_C_T	3	20042834	C	T	rs4103004	ENSG00000163576	EFHB	0.380059	0.137693	-0.0645799	0.0616965	0.0888582	0.0861952	6.16015	1.54958	-0.749228	6.67407e-08	0.126764	0.456698	0	1	1	None
3_41827026_A_G	3	41827026	A	G	rs10212536	ENSG00000168038	ULK4	0.349837	0.0572092	-0.0975388	0.0526136	0.0467435	0.0610712	6.64917	1.2239	-1.59713	1.34704e-08	0.226299	0.116377	0	1	1	None
3_156532145_T_A	3	156532145	T	A	rs12492804	ENSG00000240875	LINC00886	-0.326914	-0.0774731	0.0655907	0.0573864	0.100787	0.0746552	-5.69672	-0.768684	0.878581	5.64774e-07	0.445589	0.38353	0	1	1	None
3_133451613_C_T	3	133451613	C	T	rs9869311	ENSG00000091513	TF	-0.77531	-0.00799154	0.0770603	0.141602	0.238849	0.186858	-5.47527	-0.0334586	0.4124	9.54959e-07	0.973416	0.681516	0	1	1	None
3_141452359_C_T	3	141452359	C	T	rs16851704	ENSG00000114124	GRK7	0.111978	-0.00696217	-0.0375305	0.016121	0.0109853	0.0280305	6.9461	-0.633773	-1.33891	3.35203e-09	0.528469	0.186078	0	1	1	None
3_52870132_G_A	3	52870132	G	A	rs1573815	ENSG00000243696		0.196147	-0.0129411	-0.0125765	0.032109	0.0389092	0.0453969	6.10876	-0.332598	-0.277034	1.20656e-07	0.740727	0.782795	0	1	1	None
3_183533623_C_G	3	183533623	C	G	rs2582092	ENSG00000233885	YEATS2-AS1	0.138045	0.021208	0.0193631	0.0274426	0.0439874	0.0361474	5.03033	0.482138	0.53567	6.05452e-06	0.632046	0.594821	0	1	1	None
3_24443954_T_A	3	24443954	T	A	rs13065876	ENSG00000151090	THRB	0.135716	0.00451572	0.0183008	0.0337235	0.0508862	0.0414561	4.02437	0.0887416	0.441449	0.000157742	0.929631	0.660477	0	1	1	None
3_98292683_C_T	3	98292683	C	T	rs1675511	ENSG00000286602		0.122386	0.0221813	0.00336884	0.0222834	0.0371243	0.0326192	5.49222	0.597488	0.103278	9.16517e-07	0.552443	0.9181	0	1	1	None
3_10316760_C_G	3	10316760	C	G	rs164939	ENSG00000240288	GHRLOS	0.183429	0.0033592	-0.0102675	0.0365185	0.040397	0.0472303	5.0229	0.0831547	-0.217393	4.4227e-06	0.93408	0.828736	0	1	1	None
3_137851198_T_C	3	137851198	T	C	rs2724692	ENSG00000118017	A4GNT	0.0995229	0.00377035	0.00494728	0.021211	0.0387754	0.0267982	4.69205	0.0972355	0.184612	1.76066e-05	0.922856	0.854186	0	1	1	None
3_58388482_CTT_C	3	58388482	CTT	C	rs2058778859	ENSG00000168291	PDHB	0.106746	0.00516178	-0.0125652	0.0193528	0.0289094	0.0253828	5.5158	0.17855	-0.49503	1.35249e-06	0.859063	0.622733	0	1	1	None
3_49938227_C_G	3	49938227	C	G	rs3774758	ENSG00000234667	ACTL11P	-0.0770975	-0.00814695	0.00556187	0.0143231	0.026069	0.0193317	-5.38273	-0.312515	0.287707	1.53733e-06	0.755708	0.774638	0	1	1	None
3_48282651_TGCGC_T	3	48282651	TGCGC	T	rs577453669	ENSG00000164048	ZNF589	0.218079	0.0339262	-0.000749651	0.0493716	0.0518161	0.0628136	4.41709	0.654742	-0.0119345	4.40702e-05	0.5154	0.99052	0	1	1	None
3_153860857_G_A	3	153860857	G	A	rs12490468	ENSG00000114790	ARHGEF26	-0.214599	-0.0238502	0.0254651	0.0385628	0.0335994	0.0508207	-5.56492	-0.70984	0.501077	5.83654e-07	0.480669	0.618315	0	1	1	None
3_195652708_T_C	3	195652708	T	C	rs6783079	ENSG00000207650	MIR570	0.687706	0.0335232	0.0361027	0.161228	0.332746	0.200714	4.26544	0.100747	0.179872	7.66509e-05	0.92011	0.857883	0	1	1	None
3_46556948_T_G	3	46556948	T	G	rs17030627	ENSG00000012223	LTF	0.966047	0.183683	-0.110056	0.204869	0.288692	0.250872	4.71543	0.636259	-0.438694	1.45917e-05	0.526986	0.662459	0	1	1	None
3_188901397_C_T	3	188901397	C	T	rs12491585	ENSG00000188001	TPRG1	0.348874	0.0285429	-0.0769123	0.0713423	0.0480691	0.0855137	4.89014	0.59379	-0.899415	1.17915e-05	0.555399	0.372713	0	1	1	None
3_121519793_C_T	3	121519793	C	T	rs7642353	ENSG00000173226	IQCB1	0.101014	-0.0427548	0.0290939	0.0242008	0.0464304	0.0324482	4.17398	-0.920837	0.896626	9.66351e-05	0.360714	0.373501	0	1	1	None
3_254202_C_T	3	254202	C	T	rs17263957	ENSG00000224318	CHL1-AS2	0.294319	0.0667048	0.0207461	0.0454088	0.0401355	0.111922	6.48155	1.66199	0.185362	1.98977e-08	0.10195	0.853452	0	1	1	None
3_134216139_G_T	3	134216139	G	T	rs6799543	ENSG00000129055	ANAPC13	0.107926	0.0101118	-0.00219978	0.0221855	0.0430804	0.0286293	4.86469	0.23472	-0.0768367	1.17244e-05	0.815397	0.939062	0	1	1	None
3_50332697_G_A	3	50332697	G	A	rs13100173	ENSG00000186792	HYAL3	-0.235138	0.0115521	-0.0226808	0.0414708	0.074468	0.0640512	-5.66997	0.155129	-0.354103	1.70778e-06	0.877535	0.72525	0	1	1	None
3_182457097_T_C	3	182457097	T	C	rs2717297	ENSG00000260377		0.120485	-0.0227406	0.0672558	0.0298995	0.0552736	0.0412005	4.02966	-0.411419	1.6324	0.000155769	0.682123	0.107439	0	1	1	None
3_32033850_A_G	3	32033850	A	G	rs6806060	ENSG00000197385	ZNF860	0.198947	-0.00840406	-0.0214415	0.107507	0.0216419	0.115182	1.85055	-0.388324	-0.186154	0.0651038	0.69802	0.852435	0	1	1	None
3_150427910_T_G	3	150427910	T	G	rs13090897	ENSG00000240137	ERICH6-AS1	-0.216795	-0.0757882	0.0726426	0.0387311	0.0584794	0.0521527	-5.59744	-1.29598	1.39288	1.14452e-06	0.201657	0.170647	0	1	1	None
3_122081660_A_C	3	122081660	A	C	rs9857710	ENSG00000114023	FAM162A	-0.105841	0.0160166	-0.0350972	0.028379	0.0461842	0.0366078	-3.72957	0.346798	-0.958736	0.000447541	0.730185	0.341894	0	1	1	None
3_130701607_T_C	3	130701607	T	C	rs34092799	ENSG00000114670	NEK11	0.157792	-0.0554643	0.0377013	0.039742	0.037084	0.0494646	3.97041	-1.49564	0.762188	0.000265815	0.142386	0.450356	0	1	1	None
3_23150308_C_A	3	23150308	C	A	rs9826624	ENSG00000182247	UBE2E2	0.17339	0.0142615	-0.0445267	0.0383585	0.062034	0.0458573	4.52024	0.229897	-0.970984	3.71182e-05	0.819169	0.336367	0	1	1	None
4_25164735_T_C	4	25164735	T	C	rs62411567	ENSG00000281501	SEPSECS-AS1	-0.607821	-0.0359844	0.0467587	0.0478959	0.0440035	0.0921847	-12.6905	-0.817761	0.507228	1.84618e-30	0.414068	0.612325	0	1	1	None
4_119161795_G_A	4	119161795	G	A	rs617430	ENSG00000269893	SNHG8	0.592609	-0.0507845	0.0539411	0.0643839	0.0820912	0.0870327	9.2043	-0.618635	0.619779	5.12384e-13	0.538565	0.537834	0	1	1	None
4_185637418_C_T	4	185637418	C	T	rs2077205	ENSG00000151725	CENPU	-0.470399	-0.0493715	0.0251488	0.0496007	0.069334	0.0683507	-9.48372	-0.712082	0.367938	1.03047e-12	0.479964	0.714469	0	1	1	None
4_147128199_T_C	4	147128199	T	C	rs6821863	ENSG00000250673	REELD1	0.421576	-0.0123	-0.0279219	0.050664	0.0603996	0.0697238	8.32102	-0.203645	-0.400465	2.67339e-11	0.839352	0.690404	0	1	1	None
4_159076826_C_T	4	159076826	C	T	rs6830702	ENSG00000248429	GASK1B-AS1	0.348141	0.0932332	-0.0659218	0.0367492	0.0951264	0.0563228	9.47344	0.980099	-1.17043	1.34758e-13	0.331393	0.246922	0	1	1	None
4_185916817_T_C	4	185916817	T	C	rs7694312	ENSG00000248517	LINC02437	-0.409343	0.125211	-0.0947322	0.0562076	0.100113	0.0923296	-7.2827	1.2507	-1.02602	5.99308e-10	0.215754	0.308706	0	1	1	None
4_83836725_T_A	4	83836725	T	A	rs3940815	ENSG00000251022	THAP9-AS1	-0.235248	0.0274345	-0.0760125	0.0312873	0.0375986	0.0412451	-7.51898	0.72967	-1.84295	1.18807e-09	0.468983	0.0715547	0	1	1	None
4_181476_T_C	4	181476	T	C	rs7665922	ENSG00000250312	ZNF718	0.287348	0.0488258	0.0292332	0.04526	0.0554255	0.0592977	6.34882	0.880926	0.492991	3.17961e-08	0.381835	0.623814	0	1	1	None
4_69915999_A_C	4	69915999	A	C	rs7435274	ENSG00000171234	UGT2B7	-0.300801	0.00278241	0.021504	0.047344	0.068093	0.0593293	-6.35353	0.0408619	0.362452	3.09414e-08	0.967549	0.718324	0	1	1	None
4_120409963_T_C	4	120409963	T	C	rs13145352	ENSG00000245958	SEPTIN7P14	-0.307963	-0.005557	0.0637401	0.0355036	0.041319	0.0514546	-8.67414	-0.13449	1.23876	2.2864e-11	0.893567	0.221384	0	1	1	None
4_7931249_C_T	4	7931249	C	T	rs11733177	ENSG00000196526	AFAP1	0.256608	0.00924589	-0.00737939	0.0386047	0.0475441	0.0475371	6.64705	0.19447	-0.155234	2.96764e-08	0.846708	0.877285	0	1	1	None
4_164435698_G_C	4	164435698	G	C	rs9993988	ENSG00000273449		-0.199659	0.0711724	-0.00925139	0.0332287	0.0620875	0.0444331	-6.00865	1.14633	-0.20821	1.24732e-07	0.25628	0.835829	0	1	1	None
4_3024044_C_T	4	3024044	C	T	rs2471325	ENSG00000125388	GRK4	-0.272829	0.0160275	0.0611725	0.0360345	0.0434565	0.0495488	-7.57135	0.368818	1.23459	4.91437e-10	0.71368	0.222419	0	1	1	None
4_727153_C_T	4	727153	C	T	rs34434107	ENSG00000185619	PCGF3	-0.222002	0.0625425	-0.0145527	0.0326909	0.043601	0.0464315	-6.79096	1.43443	-0.313423	3.24671e-09	0.156331	0.75494	0	1	1	None
4_175444382_T_C	4	175444382	T	C	rs1426945	ENSG00000250596		0.077903	0.000732627	0.0158154	0.0146475	0.0226853	0.0178783	5.31852	0.0322952	0.884617	1.66336e-06	0.974357	0.379953	0	1	1	None
4_185905039_A_T	4	185905039	A	T	rs4861651	ENSG00000187821	HELT	-0.158615	0.0787997	-0.0928052	0.0291215	0.0444944	0.0484511	-5.44668	1.771	-1.91544	1.49787e-06	0.0831215	0.06081	0	1	1	None
4_84395132_C_A	4	84395132	C	A	rs13116765	ENSG00000163319	MRPS18C	0.183963	-0.00282204	-0.00576755	0.0296623	0.0384628	0.0351176	6.20192	-0.0733708	-0.164236	1.0042e-07	0.941808	0.870253	0	1	1	None
4_8454938_G_A	4	8454938	G	A	rs871768	ENSG00000155275	TRMT44	-0.146651	0.00819269	-0.0044806	0.025024	0.0555513	0.0357695	-5.86042	0.14748	-0.125263	2.29041e-07	0.883299	0.900771	0	1	1	None
4_75719006_C_T	4	75719006	C	T	rs13107535	ENSG00000174808	BTC	-0.363135	0.0417504	-0.0794451	0.0673456	0.0853904	0.0911394	-5.39211	0.488936	-0.871687	5.49438e-06	0.627994	0.389731	0	1	1	None
4_3496110_C_T	4	3496110	C	T	rs10937930	ENSG00000163956	LRPAP1	0.201668	-0.0191474	-0.0695536	0.0283871	0.0348765	0.0370097	7.10424	-0.549005	-1.87933	1.48448e-09	0.585003	0.0653883	0	1	1	None
4_6270056_G_A	4	6270056	G	A	rs4689388	ENSG00000109501	WFS1	0.17577	-0.0440517	0.0148825	0.0352005	0.0667242	0.0449933	4.99339	-0.660206	0.330771	5.97802e-06	0.512107	0.742114	0	1	1	None
4_80491820_T_C	4	80491820	T	C	rs2165387	ENSG00000250334	LINC00989	-0.184602	0.109795	-0.0860131	0.0397779	0.0848232	0.0516694	-4.64082	1.2944	-1.66468	2.30055e-05	0.201771	0.102587	0	1	1	None
4_6937984_C_T	4	6937984	C	T	rs9291123	ENSG00000287104		0.202916	-0.0915186	0.0751505	0.0471836	0.0901783	0.066455	4.30056	-1.01486	1.13085	6.42585e-05	0.314368	0.262476	0	1	1	None
4_187123784_T_C	4	187123784	T	C	rs6552962	ENSG00000145476	CYP4V2	-0.249363	0.0403944	-0.01026	0.0545489	0.118313	0.0702364	-4.57136	0.34142	-0.146079	2.18495e-05	0.733927	0.88433	0	1	1	None
4_113143265_G_A	4	113143265	G	A	rs6813131	ENSG00000145365	TIFA	0.160999	-0.0191232	0.00646418	0.0308742	0.0528616	0.0416147	5.21467	-0.36176	0.155334	2.92402e-06	0.718939	0.877164	0	1	1	None
4_26841743_G_A	4	26841743	G	A	rs36053391	ENSG00000240005	STIM2-AS1	-0.462483	0.0372724	-0.131619	0.0969977	0.137512	0.138323	-4.76798	0.271049	-0.951531	1.23417e-05	0.787257	0.344887	0	1	1	None
4_68521207_A_T	4	68521207	A	T	rs9997057	ENSG00000270228		0.0681511	0.00357553	0.0237698	0.0167745	0.0104104	0.0210506	4.06277	0.343457	1.12918	0.000198504	0.732777	0.264995	0	1	1	None
4_185458566_A_G	4	185458566	A	G	rs13111483	ENSG00000271538	LINC02427	-0.0347803	0.0407126	-0.0256729	0.00995554	0.0202536	0.014381	-3.49356	2.01014	-1.7852	0.000798192	0.0488408	0.078629	0	1	1	None
4_4252175_G_GAT	4	4252175	G	GAT	rs10685229	ENSG00000132406	TMEM128	0.129892	-0.0316362	0.00985396	0.0261018	0.0645789	0.036361	4.97635	-0.489885	0.271004	7.13557e-06	0.626367	0.78747	0	1	1	None
4_8357736_A_C	4	8357736	A	C	rs34893440	ENSG00000251615		0.224565	-0.0156706	0.0983437	0.0545784	0.0533977	0.0819082	4.11455	-0.29347	1.20066	0.000120023	0.770175	0.234673	0	1	1	None
4_7021107_T_C	4	7021107	T	C	rs12648134	ENSG00000132405	TBC1D14	-0.100579	-0.0397645	0.0311986	0.0171054	0.0326718	0.0260271	-5.87994	-1.21709	1.1987	3.68207e-07	0.229245	0.236002	0	1	1	None
4_178362122_C_G	4	178362122	C	G	rs13106192	ENSG00000038002	AGA	-0.165501	-0.0181989	-0.0910738	0.040344	0.0441372	0.0553034	-4.10223	-0.412326	-1.6468	0.000149664	0.681744	0.10563	0	1	1	None
4_121995698_G_A	4	121995698	G	A	rs2136948	ENSG00000173376	NDNF	0.186592	-0.00876819	0.020557	0.0450252	0.0991759	0.0579527	4.14417	-0.0884105	0.35472	8.37561e-05	0.929797	0.723847	0	1	1	None
4_119506139_G_A	4	119506139	G	A	rs7689541	ENSG00000260404		-0.255771	-0.0106334	-0.0206423	0.056254	0.0862832	0.079801	-4.54672	-0.123238	-0.258672	2.96172e-05	0.902351	0.796838	0	1	1	None
4_57718253_C_T	4	57718253	C	T	rs13108002	ENSG00000269949		-0.153867	0.0708576	0.00527897	0.036889	0.0511955	0.0473854	-4.17108	1.38406	0.111405	3.85542e-05	0.167251	0.911361	0	1	1	None
4_15728294_C_G	4	15728294	C	G	rs60913985	ENSG00000214846		0.205166	0.00268318	0.038634	0.0556893	0.0267016	0.0642853	3.68411	0.100487	0.600977	0.00043317	0.920301	0.549806	0	1	1	None
5_149853527_A_G	5	149853527	A	G	rs76993613	ENSG00000254333	NDST1-AS1	0.909523	0.000683303	-0.129161	0.0755233	0.0395866	0.0886551	12.0429	0.017261	-1.45689	4.76341e-28	0.986239	0.146071	0	1	1	None
5_96252432_G_A	5	96252432	G	A	rs2927608	ENSG00000164308	ERAP2	1.08168	0.0276868	-0.0459975	0.0738254	0.122221	0.107465	14.6518	0.226531	-0.428023	5.74023e-22	0.821522	0.670092	0	1	1	None
5_56205357_A_G	5	56205357	A	G	rs185220	ENSG00000155542	SETD9	0.607323	-0.118564	0.0670615	0.046279	0.0993852	0.0575569	13.1231	-1.19297	1.16513	3.45666e-20	0.237682	0.248598	0	1	1	None
5_138132658_AT_A	5	138132658	AT	A		ENSG00000253404	CTNNA1-AS1	-0.471949	0.0165582	-0.0464656	0.0361549	0.0804908	0.0521193	-13.0535	0.205715	-0.891523	1.33264e-17	0.837846	0.377056	0	1	1	None
5_149826572_G_A	5	149826572	G	A	rs13183077	ENSG00000164587	RPS14	-0.376787	0.0504509	0.00713893	0.0289713	0.0349781	0.0433703	-13.0055	1.44236	0.164604	2.30663e-18	0.154452	0.869835	0	1	1	None
5_179173067_T_G	5	179173067	T	G	rs9800237	ENSG00000161021	MAML1	-1.76635	0.354275	-0.207206	0.160327	0.358576	0.214985	-11.0172	0.988005	-0.963814	1.14174e-15	0.327436	0.339273	0	1	1	None
5_74018774_A_C	5	74018774	A	C	rs16872220	ENSG00000164346	NSA2	0.419581	0.0486023	-0.0528209	0.0267415	0.0265651	0.0432136	15.6903	1.82955	-1.22232	9.36953e-21	0.0728509	0.227351	0	1	1	None
5_68717462_T_C	5	68717462	T	C	rs299092	ENSG00000152939	MARVELD2	-0.570143	0.0205153	-0.00874436	0.0500461	0.0883289	0.0688397	-11.3924	0.232261	-0.127025	1.33765e-15	0.817276	0.899419	0	1	1	None
5_81579071_AAG_A	5	81579071	AAG	A	rs1416202571	ENSG00000205464	ATP6AP1L	-0.414995	0.175792	-0.0952876	0.0382624	0.0927171	0.0575099	-10.846	1.89601	-1.65689	1.2882e-15	0.0629784	0.103259	0	1	1	None
5_1051687_T_C	5	1051687	T	C	rs1058508	ENSG00000113504	SLC12A7	-0.567764	0.0278063	0.0365785	0.0581915	0.116348	0.0792175	-9.75681	0.238993	0.461748	2.64329e-14	0.811866	0.64584	0	1	1	None
5_147298827_C_T	5	147298827	C	T	rs1864994	ENSG00000250346	EEF1GP2	0.11731	-0.0148744	0.00652052	0.0154069	0.0204338	0.0211545	7.61409	-0.727928	0.308234	2.43208e-10	0.469404	0.758956	0	1	1	None
5_147693202_A_G	5	147693202	A	G	rs17719662	ENSG00000145879	SPINK7	1.21879	0.112187	-0.0739372	0.157517	0.194846	0.212745	7.73754	0.575772	-0.347539	1.52639e-10	0.566975	0.729455	0	1	1	None
5_33440306_C_A	5	33440306	C	A	rs3756663	ENSG00000249572	TARS1-DT	-0.525632	0.104173	0.053238	0.0596636	0.0536894	0.0854391	-8.80993	1.94029	0.62311	9.39859e-13	0.0569941	0.53545	0	1	1	None
5_36954812_G_A	5	36954812	G	A	rs292182	ENSG00000285967	NIPBL-DT	0.181734	0.0402932	-0.0009421	0.0224134	0.0466209	0.0344813	8.10827	0.864274	-0.027322	5.78274e-11	0.39173	0.978316	0	1	1	None
5_80581631_A_C	5	80581631	A	C	rs62365032	ENSG00000247572	CKMT2-AS1	-0.363441	0.0138945	0.0219454	0.0464148	0.0293185	0.0614831	-7.83028	0.473914	0.356933	9.6676e-10	0.637698	0.722878	0	1	1	None
5_138773090_A_G	5	138773090	A	G	rs10900864	ENSG00000170482	SLC23A1	-0.418416	-0.0687	0.0201669	0.0572895	0.110422	0.0747168	-7.30353	-0.622159	0.269911	6.60276e-10	0.536359	0.788205	0	1	1	None
5_34651789_T_C	5	34651789	T	C	rs458247	ENSG00000271874		0.569535	-0.00715921	0.11441	0.083978	0.114271	0.126093	6.78196	-0.0626513	0.907346	5.79761e-09	0.950253	0.367962	0	1	1	None
5_139931779_T_A	5	139931779	T	A	rs10589076	ENSG00000213523	SRA1	0.141466	-0.0209436	-0.0152309	0.0194472	0.0306349	0.0276462	7.27436	-0.683654	-0.550923	1.31045e-09	0.497075	0.583848	0	1	1	None
5_36702864_C_A	5	36702864	C	A	rs1025288	ENSG00000250155		0.191998	0.0604016	0.0367442	0.032448	0.0417794	0.040672	5.91709	1.44573	0.903428	1.25432e-07	0.153488	0.369729	0	1	1	None
5_127508074_G_GT	5	127508074	G	GT	rs1581134815	ENSG00000245937	SLC12A2-DT	0.144479	-0.0735086	0.0217185	0.0375788	0.0768749	0.0431945	3.84469	-0.95621	0.502808	0.000307406	0.343005	0.617078	0	1	1	None
5_1336178_A_T	5	1336178	A	T	rs457130	ENSG00000286388		-0.164567	-0.00557242	0.0118033	0.0252051	0.04397	0.0408731	-6.52911	-0.126732	0.288779	1.68795e-08	0.899629	0.773871	0	1	1	None
5_78275186_G_A	5	78275186	G	A	rs62377898	ENSG00000113273	ARSB	-0.111174	0.0605794	-0.0393481	0.0223254	0.0233223	0.0305122	-4.97973	2.59748	-1.28958	1.01596e-06	0.00980041	0.198074	0	1	1	None
5_137876920_G_A	5	137876920	G	A	rs154069	ENSG00000113013	HSPA9	-0.194705	-0.029225	-0.0305304	0.0312	0.0450536	0.0424652	-6.24055	-0.648671	-0.718952	1.96086e-07	0.520085	0.476216	0	1	1	None
5_177266026_G_A	5	177266026	G	A	rs2382160	ENSG00000170089		0.458385	0.0103739	-0.00903503	0.0776805	0.114727	0.109141	5.9009	0.0904225	-0.0827832	1.90007e-07	0.928269	0.934309	0	1	1	None
5_64940630_T_C	5	64940630	T	C	rs154869	ENSG00000113593	PPWD1	-0.110054	0.0363463	-0.00741057	0.0207408	0.0384831	0.0289615	-5.30616	0.944472	-0.255877	2.23979e-06	0.349551	0.799088	0	1	1	None
5_150315356_G_C	5	150315356	G	C	rs6889435	ENSG00000197083	ZNF300P1	-0.451179	-0.127886	0.130906	0.0724719	0.100249	0.09216	-6.22557	-1.27569	1.42042	5.06219e-08	0.207057	0.160709	0	1	1	None
5_145514420_A_G	5	145514420	A	G	rs62373773	ENSG00000133706	LARS1	0.117406	-0.0304151	0.0778792	0.0299247	0.0301241	0.0400092	3.92339	-1.00966	1.94653	0.000273588	0.317447	0.0569286	0	1	1	None
5_64953081_C_T	5	64953081	C	T	rs11737962	ENSG00000123219	CENPK	0.255321	0.0465811	-0.0337517	0.0512755	0.045833	0.0644701	4.97939	1.01632	-0.523524	9.42186e-06	0.314572	0.60307	0	1	1	None
5_172534347_C_T	5	172534347	C	T	rs17662639	ENSG00000113734	BNIP1	-0.192732	-0.0122556	0.0220998	0.0266376	0.0249113	0.0631807	-7.23535	-0.491969	0.349787	1.56854e-09	0.624771	0.727914	0	1	1	None
5_108710699_A_G	5	108710699	A	G	rs7720036	ENSG00000249476		-0.122259	-0.030305	0.0298893	0.0191205	0.0363536	0.0239632	-6.39414	-0.833617	1.2473	4.17914e-08	0.408369	0.217547	0	1	1	None
5_140564263_C_T	5	140564263	C	T	rs17844666	ENSG00000120322	PCDHB8	0.0958954	-0.0240775	0.0507783	0.0264414	0.0247237	0.0360399	3.62671	-0.973863	1.40895	0.000524842	0.333944	0.162938	0	1	1	None
5_438564_T_C	5	438564	T	C	rs2241598	ENSG00000221990	EXOC3-AS1	0.16965	-0.0446665	0.0488915	0.0339095	0.077496	0.0478581	5.00304	-0.576371	1.02159	5.12735e-06	0.566753	0.311698	0	1	1	None
5_176084160_A_G	5	176084160	A	G	rs4868678	ENSG00000048140	TSPAN17	-0.156992	-0.0666809	0.0120498	0.0257807	0.0602806	0.0384722	-6.0895	-1.10617	0.313208	7.39976e-08	0.272949	0.755162	0	1	1	None
5_6604533_AC_A	5	6604533	AC	A	rs1736676664	ENSG00000037474	NSUN2	-0.143319	-0.0127155	0.0137552	0.0262071	0.054504	0.0364988	-5.4687	-0.233296	0.376869	1.22767e-06	0.816435	0.707737	0	1	1	None
5_140566244_A_G	5	140566244	A	G	rs6580182	ENSG00000272674	PCDHB16	0.186923	-0.0762806	0.0755147	0.0483151	0.0799832	0.0654869	3.86884	-0.953708	1.15313	0.000232493	0.343642	0.25274	0	1	1	None
5_151039702_A_T	5	151039702	A	T	rs2033468	ENSG00000260581		-0.165094	0.00365609	-0.0533774	0.0355387	0.0526217	0.0445459	-4.64546	0.0694787	-1.19826	1.8862e-05	0.944863	0.235934	0	1	1	None
5_151221399_T_C	5	151221399	T	C	rs7735811	ENSG00000275765		-0.172285	-0.0126264	0.0338738	0.0308507	0.0476746	0.0459009	-5.58447	-0.264846	0.737975	5.00432e-07	0.791998	0.46311	0	1	1	None
5_87672704_A_G	5	87672704	A	G	rs6452782	ENSG00000247828	TMEM161B-DT	0.189954	0.0224363	-0.000281167	0.0403522	0.0526005	0.0572233	4.7074	0.426542	-0.00491351	1.88954e-05	0.671629	0.996099	0	1	1	None
5_42968313_G_A	5	42968313	G	A	rs309921	ENSG00000287263		-0.152425	-0.00708631	0.0224049	0.0259356	0.0618184	0.0396664	-5.87707	-0.114631	0.564834	2.64165e-07	0.909135	0.574508	0	1	1	None
5_49779592_A_G	5	49779592	A	G	rs1344365	ENSG00000170571	EMB	0.228906	-0.024241	0.0111114	0.0556957	0.103237	0.0736243	4.10993	-0.23481	0.15092	0.000126824	0.815182	0.88057	0	1	1	None
5_33323353_TA_T	5	33323353	TA	T	rs1579531498	ENSG00000250697		0.273454	0.0651033	-0.0656188	0.0468678	0.0580261	0.0679689	5.83458	1.12197	-0.965424	1.85267e-07	0.266245	0.338049	0	1	1	None
5_32325591_C_T	5	32325591	C	T	rs2963968	ENSG00000150712	MTMR12	-0.156489	-0.0151022	0.0531424	0.0290846	0.0540624	0.0398367	-5.38047	-0.279348	1.33401	1.07417e-06	0.780881	0.186915	0	1	1	None
5_80004285_A_AT	5	80004285	A	AT	rs1013866496	ENSG00000113318	MSH3	0.208025	0.0087357	-0.0119836	0.0418816	0.0321121	0.0613739	4.96698	0.272038	-0.195256	7.71943e-06	0.786537	0.845845	0	1	1	None
5_81418500_G_A	5	81418500	G	A	rs113136234	ENSG00000152348	ATG10	-0.33427	0.0218646	-0.0106138	0.0729967	0.0437956	0.0976206	-4.57925	0.499242	-0.108725	3.13789e-05	0.619662	0.91385	0	1	1	None
6_150110113_G_A	6	150110113	G	A	rs9688940	ENSG00000285889		0.303641	-0.0353426	0.0797384	0.0349489	0.0497346	0.0442723	8.68814	-0.710623	1.80109	1.59266e-16	0.477806	0.0725773	0	1	1	None
6_109728441_T_C	6	109728441	T	C	rs9480949	ENSG00000260273		0.188485	-0.0159835	0.0410745	0.0259527	0.0405334	0.0353949	7.26263	-0.394329	1.16046	2.62248e-12	0.693586	0.246678	0	1	1	None
6_38702959_G_A	6	38702959	G	A	rs17623162	ENSG00000124721	DNAH8	1.28276	-0.0226305	0.124244	0.111831	0.0956984	0.14672	11.4706	-0.236477	0.846813	8.35132e-18	0.813809	0.400103	0	1	1	None
6_99884300_C_CAA	6	99884300	C	CAA	rs1582918229	ENSG00000228506		0.420131	0.0353045	-0.0154738	0.0351	0.0525605	0.0437892	11.9696	0.671693	-0.353369	4.7808e-17	0.504491	0.725245	0	1	1	None
6_161348134_C_A	6	161348134	C	A	rs73021719	ENSG00000233342		0.235965	0.00971477	-0.048452	0.0303741	0.0271653	0.0392849	7.76863	0.357617	-1.23335	9.52976e-14	0.720852	0.218301	0	1	1	None
6_37604620_C_T	6	37604620	C	T	rs7748104	ENSG00000112139	MDGA1	-1.04476	-0.153456	0.00185496	0.0932203	0.169036	0.122731	-11.2075	-0.907831	0.015114	2.23654e-15	0.368215	0.988001	0	1	1	None
6_150210685_C_T	6	150210685	C	T	rs9383921	ENSG00000216906		0.176837	0.0341926	-0.0243928	0.0177759	0.0238683	0.0229749	9.94815	1.43255	-1.06172	1.85419e-13	0.158233	0.293294	0	1	1	None
6_1564371_A_G	6	1564371	A	G	rs2317967	ENSG00000272279		0.771688	-0.0656817	0.149249	0.089505	0.104859	0.140851	8.62173	-0.626381	1.05962	1.51411e-12	0.533306	0.293279	0	1	1	None
6_42928461_C_T	6	42928461	C	T	rs10948059	ENSG00000124587	PEX6	0.473499	0.103092	-0.0711798	0.0489924	0.0880281	0.0711655	9.66475	1.17112	-1.0002	6.39728e-14	0.246512	0.32147	0	1	1	None
6_5454013_A_C	6	5454013	A	C	rs2503838	ENSG00000269985		-0.455243	-0.0725666	0.0758333	0.0601057	0.0522356	0.0741468	-7.57403	-1.38922	1.02274	2.47466e-10	0.170202	0.310463	0	1	1	None
6_151767907_A_G	6	151767907	A	G	rs2128945	ENSG00000155906	RMND1	-0.23366	-0.0285622	0.0619736	0.0261061	0.0414136	0.0366256	-8.95039	-0.689683	1.69208	1.93494e-12	0.493401	0.0964661	0	1	1	None
6_150213499_A_G	6	150213499	A	G	rs7742692	ENSG00000203722	RAET1G	0.446232	0.0796325	-0.116761	0.0552836	0.0777292	0.0732641	8.07169	1.02449	-1.5937	7.46619e-11	0.310205	0.116715	0	1	1	None
6_167385623_T_C	6	167385623	T	C	rs1130033	ENSG00000026297	RNASET2	0.236471	0.0282114	0.00648409	0.0324233	0.0524295	0.0478802	7.29323	0.538082	0.135423	1.29434e-09	0.592551	0.892761	0	1	1	None
6_139018132_A_G	6	139018132	A	G	rs1129180	ENSG00000225177		0.382619	0.0677183	-0.0389688	0.0446431	0.0611724	0.0674818	8.57061	1.10701	-0.57747	1.00568e-10	0.273956	0.566566	0	1	1	None
6_89931043_G_T	6	89931043	G	T	rs6905627	ENSG00000146276	GABRR1	0.144998	-0.0564188	0.0417596	0.0230642	0.0313724	0.034869	6.28669	-1.79836	1.19761	3.24642e-08	0.0772236	0.235717	0	1	1	None
6_107087622_A_G	6	107087622	A	G	rs1993774	ENSG00000130348	QRSL1	-0.144526	-0.0207016	0.0474512	0.0177512	0.0260899	0.0242829	-8.14177	-0.793471	1.9541	5.97614e-11	0.431385	0.0557725	0	1	1	None
6_35057479_C_T	6	35057479	C	T	rs17610836	ENSG00000124678	TCP11	0.220161	-0.0424751	0.0592244	0.0445388	0.0303271	0.0542572	4.94314	-1.40057	1.09155	1.01056e-05	0.167701	0.280994	0	1	1	None
6_167707759_C_T	6	167707759	C	T	rs2076007	ENSG00000112494	UNC93A	-0.645785	-0.0108564	0.0385859	0.0941807	0.0603719	0.139308	-6.85687	-0.179825	0.276982	5.73786e-09	0.857924	0.782836	0	1	1	None
6_7541367_A_C	6	7541367	A	C	rs77482345	ENSG00000261189		0.216649	0.00766885	0.0211996	0.0360081	0.0637258	0.0537886	6.01666	0.120341	0.394129	1.45319e-07	0.9046	0.694886	0	1	1	None
6_53889581_A_C	6	53889581	A	C	rs10080737	ENSG00000236996	MLIP-IT1	-0.520707	-0.0705033	0.110248	0.0786653	0.0728236	0.0996634	-6.61927	-0.968138	1.1062	2.3028e-08	0.337267	0.273766	0	1	1	None
6_43742527_G_A	6	43742527	G	A	rs833068	ENSG00000272114		-0.42355	-0.121384	-0.156018	0.105645	0.10356	0.129266	-4.00919	-1.17211	-1.20696	0.000177704	0.245705	0.232195	0	1	1	None
6_149943918_C_T	6	149943918	C	T	rs10747275	ENSG00000120253	NUP43	-0.172838	0.036709	-0.0158678	0.026516	0.0405816	0.038694	-6.51825	0.904572	-0.410085	5.0379e-08	0.370406	0.683617	0	1	1	None
6_58362847_C_T	6	58362847	C	T	rs1936255	ENSG00000215190	LINC00680	-0.342354	-0.00231456	0.0383094	0.0569229	0.126252	0.0821316	-6.01435	-0.0183329	0.466439	8.69563e-08	0.985436	0.642693	0	1	1	None
6_137158668_T_C	6	137158668	T	C	rs34404520	ENSG00000112357	PEX7	-0.246758	-0.0326483	0.0242632	0.0390993	0.0265487	0.0509574	-6.31107	-1.22975	0.476147	5.27977e-08	0.223827	0.635992	0	1	1	None
6_150213499_A_G	6	150213499	A	G	rs7742692	ENSG00000223701	RAET1E-AS1	0.288126	-0.0130678	0.0497086	0.0529148	0.0736419	0.0703122	5.44509	-0.177451	0.70697	1.60288e-06	0.859954	0.482937	0	1	1	None
6_111924730_G_T	6	111924730	G	T	rs35815577	ENSG00000255389		-0.251668	0.0128746	0.0526726	0.0351204	0.0348075	0.0741465	-7.16587	0.369881	0.710385	1.49037e-09	0.712726	0.480156	0	1	1	None
6_97324845_A_T	6	97324845	A	T	rs1328122	ENSG00000112218	GPR63	-0.045264	0.0153566	-0.015446	0.00995643	0.0125943	0.0134054	-4.54621	1.21933	-1.15222	2.27415e-05	0.227396	0.253728	0	1	1	None
6_6586605_C_T	6	6586605	C	T	rs9328372	ENSG00000112799	LY86	0.201534	-0.0703319	0.0469982	0.0427299	0.0892509	0.0568064	4.71646	-0.788025	0.827341	1.75571e-05	0.433966	0.411771	0	1	1	None
6_99944858_A_C	6	99944858	A	C	rs9389427	ENSG00000219755		0.250721	0.0200052	-0.0226367	0.0406454	0.101363	0.0577845	6.16849	0.197362	-0.391743	1.10661e-07	0.844272	0.696779	0	1	1	None
6_24630838_T_TAAAC	6	24630838	T	TAAAC	rs1582325439	ENSG00000137261	KIAA0319	-0.133586	0.02351	-0.0384556	0.0323673	0.064239	0.0391272	-4.12718	0.365977	-0.982838	0.000132843	0.715864	0.330306	0	1	1	None
6_131950487_G_C	6	131950487	G	C	rs3756786	ENSG00000118520	ARG1	-0.434616	0.0195049	-0.00335232	0.0729501	0.0718537	0.0973217	-5.95772	0.271453	-0.0344458	1.61843e-07	0.787016	0.972635	0	1	1	None
6_38723161_T_G	6	38723161	T	G	rs2206860	ENSG00000124767	GLO1	0.219953	0.00291222	0.029797	0.0493326	0.0759618	0.0608779	4.45857	0.038338	0.489456	4.04977e-05	0.969555	0.626443	0	1	1	None
6_73969722_C_T	6	73969722	C	T	rs10943084	ENSG00000234882	EIF3EP1	0.450419	0.00803562	-0.0422591	0.0729225	0.046402	0.0976912	6.17668	0.173174	-0.432579	1.02034e-07	0.863189	0.667406	0	1	1	None
6_37255500_G_A	6	37255500	G	A	rs2748332	ENSG00000172738	TMEM217	0.243628	0.0602391	-0.0442471	0.0377892	0.105295	0.0568712	6.44702	0.5721	-0.778024	1.5277e-08	0.569043	0.43922	0	1	1	None
6_49437667_TAA_T	6	49437667	TAA	T	rs1409274410	ENSG00000146085	MMUT	0.192956	0.0137049	-0.0822958	0.0295918	0.0391057	0.0400118	6.52058	0.350457	-2.05679	1.24566e-08	0.72706	0.0436911	0	1	1	None
6_73984267_G_A	6	73984267	G	A	rs45491600	ENSG00000239626	RPSAP41	0.471299	-0.0592422	0.0243815	0.0844708	0.0536554	0.11361	5.57943	-1.10412	0.214606	1.17778e-06	0.275223	0.83116	0	1	1	None
6_135867300_C_CTG	6	135867300	C	CTG	rs202091352	ENSG00000135541	AHI1	0.226046	0.000207368	0.0104751	0.0479086	0.103219	0.0651264	4.71829	0.00200901	0.160843	1.57747e-05	0.998405	0.872853	0	1	1	None
6_110737247_C_T	6	110737247	C	T	rs9374176	ENSG00000203797	DDO	0.112084	0.0106102	0.0239345	0.0257377	0.038604	0.0335371	4.35488	0.274847	0.713674	6.91765e-05	0.78462	0.47873	0	1	1	None
6_24410364_A_C	6	24410364	A	C	rs7769012	ENSG00000124532	MRS2	0.111188	-0.0355424	0.0425348	0.0323487	0.0358172	0.0405882	3.43717	-0.992329	1.04796	0.0011206	0.325563	0.29899	0	1	1	None
6_71106657_G_A	6	71106657	G	A	rs7743819	ENSG00000237643		-0.681842	0.0341969	0.0993385	0.124678	0.138201	0.176015	-5.46883	0.247444	0.564373	1.1663e-06	0.80546	0.574813	0	1	1	None
6_166750452_A_G	6	166750452	A	G	rs7771603	ENSG00000286760		-0.101084	-0.0036217	0.0411621	0.0163376	0.0173384	0.0236016	-6.18716	-0.208883	1.74404	4.70125e-08	0.835215	0.0859791	0	1	1	None
6_132050787_C_G	6	132050787	C	G	rs3800200	ENSG00000154269	ENPP3	0.183862	0.0089469	0.053505	0.0362667	0.0310696	0.0525418	5.06971	0.287963	1.01833	4.45255e-06	0.774415	0.312129	0	1	1	None
6_109578055_G_A	6	109578055	G	A	rs4946951	ENSG00000203799	CCDC162P	-0.287806	-0.0433382	0.0381622	0.0631473	0.133388	0.0808971	-4.55769	-0.324903	0.471738	2.63419e-05	0.746415	0.638887	0	1	1	None
6_111366465_G_A	6	111366465	G	A	rs13202203	ENSG00000197498	RPF2	-0.160619	-0.0137974	0.0119239	0.0398849	0.0350149	0.0525489	-4.02707	-0.394045	0.22691	0.000149729	0.695089	0.82118	0	1	1	None
6_150212003_C_T	6	150212003	C	T	rs9383583	ENSG00000164520	RAET1E	-0.391049	-0.0689942	0.059954	0.0706056	0.0626305	0.107595	-5.53849	-1.10161	0.557219	5.50074e-07	0.274797	0.579273	0	1	1	None
6_109815440_A_G	6	109815440	A	G	rs7773950	ENSG00000155085	AK9	-0.135232	-0.0226283	0.0591903	0.0234081	0.036437	0.0327725	-5.77714	-0.621025	1.8061	2.88979e-07	0.536944	0.0759206	0	1	1	None
6_56812717_T_C	6	56812717	T	C	rs13198484	ENSG00000151917	BEND6	-0.243592	0.0418071	-0.0191162	0.0462791	0.0474446	0.0766406	-5.26353	0.881176	-0.249426	3.38448e-06	0.382537	0.804013	0	1	1	None
6_166737980_G_A	6	166737980	G	A	rs4710041	ENSG00000233231	HNRNPA1P49	-0.0934446	0.0329252	-0.0277941	0.0291081	0.0614177	0.0352185	-3.21026	0.536087	-0.789192	0.00231163	0.594253	0.43354	0	1	1	None
7_72213483_A_G	7	72213483	A	G	rs6973267	ENSG00000277149	TYW1B	0.746224	0.0531568	0.0192904	0.0337438	0.0433753	0.0505341	22.1144	1.22551	0.381729	1.34578e-28	0.225386	0.704104	0	1	1	None
7_95026753_T_C	7	95026753	T	C	rs11767787	ENSG00000005981	ASB4	0.166928	-0.0247517	0.0748255	0.0326438	0.0264378	0.0375161	5.11363	-0.936224	1.99449	5.29623e-07	0.349824	0.0468987	0	1	1	None
7_106994104_A_G	7	106994104	A	G	rs7802375	ENSG00000164597	COG5	-1.01712	0.157398	-0.145358	0.112688	0.153303	0.130824	-9.02592	1.02671	-1.1111	2.76773e-13	0.308337	0.270567	0	1	1	None
7_73248586_C_T	7	73248586	C	T	rs4286826	ENSG00000165171	METTL27	-0.516436	0.0729768	-0.0296001	0.0416307	0.0807251	0.0576816	-12.4052	0.904017	-0.513165	3.08714e-18	0.369949	0.609745	0	1	1	None
7_1205924_A_G	7	1205924	A	G	rs12702447	ENSG00000229043	ZFAND2A-DT	-0.482301	-0.0486315	0.0160436	0.0416417	0.075345	0.0552563	-11.5822	-0.645451	0.290348	8.94702e-16	0.521849	0.772773	0	1	1	None
7_142326607_C_T	7	142326607	C	T	rs17260	ENSG00000211747	TRBV20-1	-1.07476	-0.142408	0.18287	0.0931263	0.151795	0.122779	-11.5409	-0.938156	1.48942	6.7734e-16	0.352775	0.14291	0	1	1	None
7_23175946_A_G	7	23175946	A	G	rs6953996	ENSG00000230658	KLHL7-DT	0.162732	-0.036353	0.0304778	0.0153514	0.0225694	0.020533	10.6004	-1.61072	1.48434	3.01503e-14	0.113235	0.143977	0	1	1	None
7_142568878_A_G	7	142568878	A	G	rs4987687	ENSG00000165125	TRPV6	-0.880882	-0.0254897	0.0580452	0.094269	0.0657797	0.110895	-9.34434	-0.387501	0.523426	3.97385e-13	0.699861	0.602734	0	1	1	None
7_1209027_T_G	7	1209027	T	G	rs2949184	ENSG00000178381	ZFAND2A	-0.338041	0.0852599	-0.0561804	0.0422473	0.0712439	0.0538609	-8.00148	1.19673	-1.04306	6.0521e-11	0.236714	0.301399	0	1	1	None
7_99974968_G_A	7	99974968	G	A	rs6975563	ENSG00000121716	PILRB	0.524777	0.00687711	-0.0972094	0.0536552	0.036554	0.0631757	9.78055	0.188136	-1.53871	3.62136e-14	0.851424	0.129574	0	1	1	None
7_64461496_GC_G	7	64461496	GC	G	rs869083425	ENSG00000213462	ERV3-1	0.71563	0.0739119	-0.0773755	0.076383	0.089403	0.0971955	9.36898	0.826728	-0.796081	9.56302e-13	0.412557	0.429837	0	1	1	None
7_66204593_A_G	7	66204593	A	G	rs2707852	ENSG00000226824		-0.35301	-0.0695304	0.0111593	0.0404215	0.0733665	0.0525482	-8.73322	-0.947713	0.212362	1.69912e-11	0.348051	0.832707	0	1	1	None
7_564213_G_A	7	564213	G	A	rs62433864	ENSG00000223855	PDGFA-DT	0.318191	1.2743e-05	0.0465214	0.0425807	0.0326407	0.0586646	7.47267	0.000390401	0.793006	4.45705e-10	0.99969	0.430855	0	1	1	None
7_128318168_A_G	7	128318168	A	G	rs6945126	ENSG00000243679		0.268997	-0.00740895	-0.00756197	0.0324833	0.0486593	0.0453423	8.28108	-0.152262	-0.166775	1.83928e-11	0.879565	0.868162	0	1	1	None
7_128318168_A_G	7	128318168	A	G	rs6945126	ENSG00000230715		0.335733	-0.0597499	0.0425131	0.0434054	0.0652229	0.0607103	7.73482	-0.916088	0.700262	1.71916e-10	0.36388	0.486791	0	1	1	None
7_76138796_C_CAA	7	76138796	C	CAA	rs1363088404	ENSG00000230305		0.642109	0.0195624	-0.0379721	0.0969656	0.117924	0.118147	6.62202	0.16589	-0.321398	8.16866e-09	0.868745	0.748922	0	1	1	None
7_64461496_GC_G	7	64461496	GC	G	rs869083425	ENSG00000226002	GTF2IP14	0.287317	-0.000975239	-0.0247659	0.04128	0.046314	0.0511312	6.96019	-0.0210571	-0.48436	1.72214e-09	0.983276	0.629916	0	1	1	None
7_142568878_A_G	7	142568878	A	G	rs4987687	ENSG00000106123	EPHB6	-0.490098	-0.0266684	-0.145048	0.0925447	0.0646268	0.108928	-5.2958	-0.412653	-1.3316	1.82907e-06	0.681387	0.188192	0	1	1	None
7_35704949_T_C	7	35704949	T	C	rs2392378	ENSG00000271122	HERPUD2-AS1	0.158193	0.0362759	-0.0259516	0.0194591	0.0361318	0.0269578	8.12949	1.00399	-0.962675	8.06289e-11	0.320143	0.340429	0	1	1	None
7_128308386_C_T	7	128308386	C	T	rs6467202	ENSG00000229413		0.327122	0.0642546	-0.0130261	0.0418154	0.061341	0.0576342	7.82301	1.0475	-0.226014	7.57135e-11	0.299467	0.821962	0	1	1	None
7_107528102_A_G	7	107528102	A	G	rs6965674	ENSG00000273055		-0.268798	0.21468	-0.0893453	0.0526315	0.097803	0.0667621	-5.10718	2.19502	-1.33826	4.68876e-06	0.0333193	0.18752	0	1	1	None
7_23723212_C_T	7	23723212	C	T	rs2191305	ENSG00000234286		0.845354	-0.162288	0.052885	0.14642	0.221004	0.189524	5.7735	-0.73432	0.279042	3.71841e-07	0.466289	0.781361	0	1	1	None
7_32994114_T_A	7	32994114	T	A	rs62467427	ENSG00000205763	RP9P	-0.202427	0.013446	-0.0699072	0.0459313	0.0337002	0.0540775	-4.40718	0.398988	-1.29272	3.53568e-05	0.691209	0.200581	0	1	1	None
7_141492510_A_G	7	141492510	A	G	rs13223346	ENSG00000127364	TAS2R4	0.0740109	0.00324089	0.00995088	0.0106743	0.018011	0.0152025	6.93356	0.179939	0.654557	5.28736e-09	0.857881	0.515457	0	1	1	None
7_38414417_G_A	7	38414417	G	A	rs62445059	ENSG00000228668	TRGV5P	0.740997	0.0667418	0.13068	0.0966308	0.118974	0.167487	7.66833	0.560979	0.780238	3.29642e-10	0.577046	0.438315	0	1	1	None
7_50476139_C_T	7	50476139	C	T	rs12719019	ENSG00000132436	FIGNL1	0.238005	-0.0315082	0.0290704	0.0385915	0.0565594	0.0488562	6.16729	-0.557081	0.59502	8.1058e-08	0.579548	0.554268	0	1	1	None
7_22848987_GT_G	7	22848987	GT	G		ENSG00000196683	TOMM7	-0.186218	-0.0350916	0.0141871	0.0266034	0.0342089	0.0381818	-6.9998	-1.0258	0.371567	5.78755e-09	0.310611	0.711893	0	1	1	None
7_144076915_C_G	7	144076915	C	G	rs1626337	ENSG00000050327	ARHGEF5	-0.878672	0.153465	0.0180812	0.12911	0.267021	0.182945	-6.80563	0.57473	0.0988341	5.4581e-09	0.567684	0.921607	0	1	1	None
7_64311557_G_A	7	64311557	G	A	rs6980403	ENSG00000213640	EEF1DP4	-0.317699	-0.00596929	-0.0360758	0.0504158	0.0724207	0.0637596	-6.30158	-0.0824251	-0.56581	2.81036e-08	0.934595	0.573707	0	1	1	None
7_23138474_C_T	7	23138474	C	T	rs7787110	ENSG00000230042	AK3P3	-0.283387	0.0265113	-0.0383239	0.0463671	0.0713869	0.0643557	-6.1118	0.371375	-0.595501	9.67703e-08	0.711674	0.553835	0	1	1	None
7_27138829_G_A	7	27138829	G	A	rs1008410	ENSG00000233429	HOTAIRM1	-0.31491	0.165939	-0.0602988	0.0545385	0.114023	0.065856	-5.77408	1.45531	-0.915615	3.33189e-07	0.151674	0.364189	0	1	1	None
7_128580048_A_T	7	128580048	A	T	rs3778751	ENSG00000128604	IRF5	0.232154	0.0112454	-0.0411329	0.0354749	0.0600667	0.0494777	6.54419	0.187215	-0.831342	1.8269e-08	0.852103	0.409023	0	1	1	None
7_142424782_G_A	7	142424782	G	A	rs4726571	ENSG00000211753	TRBV28	-0.40209	0.0889233	-0.100146	0.0757271	0.118931	0.103005	-5.30972	0.747689	-0.972247	1.7809e-06	0.45765	0.334741	0	1	1	None
7_143838394_A_G	7	143838394	A	G	rs2961169	ENSG00000213214	ARHGEF35	-0.945029	0.0863194	-0.0917521	0.151518	0.27311	0.21577	-6.23706	0.316061	-0.425231	4.73571e-08	0.753042	0.672176	0	1	1	None
7_1088494_T_C	7	1088494	T	C	rs74785791	ENSG00000224079		-0.657954	0.0173493	-0.0592792	0.106724	0.0783948	0.149783	-6.16501	0.221307	-0.395767	7.95546e-08	0.825675	0.693795	0	1	1	None
7_66379050_CTAAATAAA_C	7	66379050	CTAAATAAA	C		ENSG00000272831		0.649826	0.0226836	-0.0864646	0.0864776	0.0438564	0.124269	7.51438	0.517225	-0.695785	5.43615e-10	0.607168	0.489841	0	1	1	None
7_22894735_A_T	7	22894735	A	T	rs3757447	ENSG00000228649	SNHG26	0.498346	0.0985935	0.0682513	0.0832265	0.174192	0.123339	5.98783	0.566004	0.553362	1.60932e-07	0.573603	0.58214	0	1	1	None
7_45763875_A_G	7	45763875	A	G	rs59922821	ENSG00000272556	GTF2IP13	-0.24904	-0.000306055	-0.0437462	0.0404791	0.0406736	0.0587976	-6.1523	-0.00752468	-0.744014	9.02589e-08	0.994025	0.460086	0	1	1	None
7_150165280_A_T	7	150165280	A	T	rs2373748	ENSG00000171115	GIMAP8	0.300643	0.041692	-0.0529819	0.0442202	0.0655019	0.0627743	6.79876	0.636501	-0.844006	4.75541e-09	0.526842	0.401985	0	1	1	None
7_141466179_G_A	7	141466179	G	A	rs62476658	ENSG00000228775	WEE2-AS1	0.321737	0.0472063	-0.0762612	0.0451426	0.075925	0.0631547	7.12712	0.621749	-1.20753	1.06692e-09	0.536327	0.231569	0	1	1	None
7_8302284_G_A	7	8302284	G	A	rs9472	ENSG00000244239	ICA1-AS1	0.270454	0.0830904	-0.0898204	0.0343169	0.055636	0.048678	7.88107	1.49347	-1.8452	3.82196e-10	0.14292	0.0720082	0	1	1	None
7_150044262_T_C	7	150044262	T	C	rs73170192	ENSG00000127399	LRRC61	0.233824	0.00117157	0.0335567	0.0442887	0.0533366	0.0565128	5.27953	0.0219656	0.593789	2.88972e-06	0.982567	0.555338	0	1	1	None
7_66261225_T_TAA	7	66261225	T	TAA	rs1263859576	ENSG00000229180	RABGEF1P1	-0.161131	-0.000608509	-0.0452143	0.0311008	0.0259481	0.0431688	-5.18092	-0.023451	-1.04739	2.16436e-06	0.981369	0.298987	0	1	1	None
7_66076931_T_TTTTG	7	66076931	T	TTTTG	rs201349475	ENSG00000275400		-0.509781	-0.175644	0.0384615	0.0832035	0.158219	0.109582	-6.12692	-1.11013	0.350985	1.17206e-07	0.272028	0.727077	0	1	1	None
7_87920173_CT_C	7	87920173	CT	C		ENSG00000127954	STEAP4	0.458782	-0.00808428	-0.0920961	0.0710618	0.0622983	0.094417	6.4561	-0.129767	-0.975419	4.47583e-08	0.897245	0.333873	0	1	1	None
7_76215147_T_C	7	76215147	T	C	rs55803891	ENSG00000146707	POMZP3	0.520822	-0.295027	0.170758	0.121662	0.113388	0.147707	4.28089	-2.60191	1.15606	6.58727e-05	0.011656	0.252203	0	1	1	None
7_74098056_A_G	7	74098056	A	G	rs7794284	ENSG00000123965	PMS2P5	0.582867	-0.245257	0.179308	0.0990774	0.121132	0.152446	5.88294	-2.02471	1.17621	1.89395e-07	0.0473488	0.244279	0	1	1	None
7_66786631_TATC_T	7	66786631	TATC	T	rs397836418	ENSG00000106610	STAG3L4	-0.222217	-0.0222439	-0.00478285	0.0423313	0.0510541	0.0543117	-5.24947	-0.435692	-0.088063	2.80993e-06	0.664829	0.930165	0	1	1	None
7_128300762_T_C	7	128300762	T	C	rs12670271	ENSG00000273270		-0.179924	-0.0460266	0.0446435	0.0269799	0.0333127	0.0379487	-6.66881	-1.38165	1.17642	1.07019e-08	0.172531	0.244303	0	1	1	None
7_135242973_T_G	7	135242973	T	G	rs11763242	ENSG00000243317	STMP1	-0.196785	-0.00225755	0.0245065	0.0371939	0.0275023	0.0444345	-5.29079	-0.082086	0.55152	2.38338e-06	0.93488	0.583654	0	1	1	None
7_149975180_A_G	7	149975180	A	G	rs4015666	ENSG00000106526	ACTR3C	-0.399045	-0.0370053	0.0552668	0.0711426	0.0578729	0.101363	-5.60909	-0.639424	0.545237	5.70128e-07	0.524661	0.587391	0	1	1	None
7_43687296_C_T	7	43687296	C	T	rs2240516	ENSG00000106603	COA1	-0.124859	0.00863668	-0.00756264	0.0236449	0.044788	0.0332676	-5.28058	0.192835	-0.227328	2.03519e-06	0.847775	0.820925	0	1	1	None
7_30746690_A_C	7	30746690	A	C	rs757857	ENSG00000106113	CRHR2	-0.174649	-0.0436469	0.0378411	0.0313098	0.0429921	0.0381201	-5.57808	-1.01523	0.992683	6.67665e-07	0.314421	0.325354	0	1	1	None
7_149577330_G_A	7	149577330	G	A	rs7799802	ENSG00000171130	ATP6V0E2	0.383882	0.0671885	0.0140932	0.116616	0.0468791	0.126622	3.29184	1.43323	0.111301	0.0016974	0.157376	0.911752	0	1	1	None
7_74113141_G_A	7	74113141	G	A	rs3846966	ENSG00000277072	STAG3L2	0.307113	-0.120959	0.0212134	0.0511047	0.0625505	0.0778362	6.00949	-1.93378	0.272539	1.32256e-07	0.0581769	0.786229	0	1	1	None
7_77239456_T_G	7	77239456	T	G	rs10237942	ENSG00000214293	APTR	-0.231796	0.051886	1.59599e-05	0.0478503	0.0305625	0.0610952	-4.84418	1.69771	0.00026123	1.04593e-05	0.0953016	0.999793	0	1	1	None
7_142175816_C_T	7	142175816	C	T	rs2734153	ENSG00000230099	TRBV5-4	0.279885	0.140737	-0.0944814	0.0501322	0.0546717	0.0604236	5.58295	2.57423	-1.56365	9.84448e-07	0.0132612	0.124427	0	1	1	None
7_143429038_A_G	7	143429038	A	G	rs4640977	ENSG00000283537		-1.09752	-0.130184	0.0847069	0.217872	0.417382	0.293499	-5.03744	-0.311905	0.28861	4.46986e-06	0.756195	0.77388	0	1	1	None
7_152149618_G_C	7	152149618	G	C	rs28775339	ENSG00000261455	LINC01003	-0.219315	-0.0206182	0.0696538	0.0359322	0.0499862	0.047487	-6.10359	-0.412477	1.4668	8.36851e-08	0.681458	0.147	0	1	1	None
7_42941854_G_A	7	42941854	G	A	rs602524	ENSG00000106591	MRPL32	-0.155887	-0.0560302	0.0359237	0.0263937	0.0671071	0.0380456	-5.90623	-0.834937	0.944227	1.97076e-07	0.407127	0.348934	0	1	1	None
7_142515811_A_C	7	142515811	A	C	rs17163745	ENSG00000237254	TRBV30	-0.295338	-0.0308343	0.0466873	0.0606076	0.0772974	0.0800145	-4.87295	-0.398905	0.583486	7.88655e-06	0.69125	0.561569	0	1	1	None
7_65863600_C_T	7	65863600	C	T	rs778703	ENSG00000237310	GS1-124K5.4	0.262255	0.0150582	-0.0167112	0.053938	0.0713953	0.0697662	4.86215	0.210913	-0.239532	9.80224e-06	0.833716	0.811583	0	1	1	None
7_99490956_A_T	7	99490956	A	T	rs2572008	ENSG00000146833	TRIM4	0.202533	0.107712	-0.0559509	0.0370906	0.0725339	0.048028	5.4605	1.48498	-1.16496	1.49631e-06	0.143499	0.249197	0	1	1	None
7_22893992_A_C	7	22893992	A	C	rs9639444	ENSG00000226329		0.189129	0.0302419	-0.0161916	0.0377948	0.0786668	0.0573816	5.00409	0.384431	-0.282174	6.64795e-06	0.70214	0.77886	0	1	1	None
7_66576034_G_A	7	66576034	G	A	rs6973163	ENSG00000198874	TYW1	0.107757	0.00939363	0.0577283	0.0287146	0.0243424	0.0382942	3.75268	0.385895	1.5075	0.000448514	0.701291	0.138349	0	1	1	None
7_66390724_A_G	7	66390724	A	G	rs12530806	ENSG00000273142	LINC02604	-0.208379	-0.0242652	0.0112892	0.0398628	0.0484446	0.0530428	-5.22741	-0.500886	0.212832	2.92168e-06	0.618631	0.83229	0	1	1	None
7_65375515_G_A	7	65375515	G	A	rs12671816	ENSG00000236529		0.198538	0.0180887	0.00589745	0.0401491	0.055783	0.0530867	4.94502	0.32427	0.111091	7.96178e-06	0.747092	0.911984	0	1	1	None
7_100887503_G_GC	7	100887503	G	GC		ENSG00000106404	CLDN15	0.303912	0.053165	-0.0149733	0.057737	0.0391644	0.0838296	5.26374	1.35748	-0.178616	2.22761e-06	0.179964	0.858863	0	1	1	None
7_64122831_T_C	7	64122831	T	C	rs10269652	ENSG00000271550	BNIP3P11	-0.267331	-0.0029322	0.0731151	0.0482547	0.0640963	0.0628696	-5.54	-0.0457468	1.16296	7.89575e-07	0.96368	0.249673	0	1	1	None
7_73184435_G_C	7	73184435	G	C	rs7084	ENSG00000225969	ABHD11-AS1	-0.227113	-0.0162995	0.0132233	0.0497767	0.0947453	0.0672017	-4.56265	-0.172035	0.196771	2.57408e-05	0.86394	0.844666	0	1	1	None
7_120927109_C_A	7	120927109	C	A	rs60260855	ENSG00000002745	WNT16	-0.446101	-0.112337	0.00778517	0.103063	0.0852284	0.137514	-4.32843	-1.31807	0.0566136	4.96806e-05	0.192483	0.955028	0	1	1	None
7_30289435_T_G	7	30289435	T	G	rs1558578	ENSG00000281404	LINC01176	-0.417246	0.0255299	-0.202497	0.262003	0.0581402	0.251608	-1.59253	0.43911	-0.804812	0.11555	0.66209	0.423481	0	1	1	None
7_23307634_ATGGG_A	7	23307634	ATGGG	A	rs1783111457	ENSG00000136235	GPNMB	-0.116318	0.0272636	-0.0440432	0.029631	0.0480111	0.0407576	-3.92556	0.56786	-1.08061	0.000245334	0.572447	0.284479	0	1	1	None
7_150035183_C_T	7	150035183	C	T	rs11538922	ENSG00000188707	ZBED6CL	-0.250952	-0.0178576	0.0363756	0.051278	0.0612448	0.0667044	-4.89395	-0.291577	0.545325	1.00454e-05	0.771795	0.587837	0	1	1	None
7_43987234_G_A	7	43987234	G	A	rs58301995	ENSG00000239556	UPK3BL3P	-0.263395	-0.0432275	0.0936016	0.0429365	0.0655319	0.0629377	-6.13452	-0.659641	1.48721	3.70967e-07	0.512936	0.14405	0	1	1	None
7_148859342_C_T	7	148859342	C	T	rs3953483	ENSG00000197362	ZNF786	0.118931	0.00729437	0.012317	0.0243988	0.0517717	0.0342609	4.87445	0.140895	0.359506	9.44614e-06	0.888471	0.720594	0	1	1	None
8_130761030_G_C	8	130761030	G	C	rs4144736	ENSG00000147697	GSDMC	-0.910585	0.0131106	0.120139	0.0629196	0.11301	0.0920781	-14.4722	0.116013	1.30475	8.92376e-21	0.908074	0.197464	0	1	1	None
8_145586285_A_G	8	145586285	A	G	rs4313195	ENSG00000071894	CPSF1	-0.411777	0.017201	-0.0460046	0.0349525	0.0542289	0.0482088	-11.7811	0.317193	-0.954277	4.95723e-17	0.752251	0.343908	0	1	1	None
8_11015338_C_T	8	11015338	C	T	rs10106207	ENSG00000269918		-0.64655	0.0221015	0.0620894	0.0626689	0.0953259	0.0791395	-10.3169	0.231852	0.784557	2.66201e-15	0.817423	0.435769	0	1	1	None
8_144616902_A_G	8	144616902	A	G	rs4874146	ENSG00000254859		-0.457266	0.00688313	0.000362751	0.0459026	0.0731885	0.0607612	-9.96167	0.0940467	0.00597011	7.29892e-14	0.925457	0.995259	0	1	1	None
8_42157902_T_C	8	42157902	T	C	rs2272733	ENSG00000070501	POLB	-0.610782	0.0219268	0.00372541	0.0570978	0.12971	0.0736816	-10.6971	0.169045	0.0505608	3.07365e-15	0.866409	0.959865	0	1	1	None
8_143763690_G_A	8	143763690	G	A	rs10216533	ENSG00000167653	PSCA	0.474384	-0.128136	0.103929	0.0619448	0.1122	0.0956723	7.65816	-1.14203	1.0863	2.10621e-10	0.258213	0.281982	0	1	1	None
8_145599396_T_C	8	145599396	T	C	rs4407919	ENSG00000160948	VPS28	0.517054	-0.0832167	0.0455075	0.0582224	0.205655	0.107371	8.88067	-0.404643	0.423836	2.37861e-12	0.687082	0.673166	0	1	1	None
8_71608136_T_C	8	71608136	T	C	rs34085166	ENSG00000221947	XKR9	0.259191	0.0509279	-0.00806533	0.0315465	0.0503285	0.0430553	8.21615	1.01191	-0.187325	3.92836e-11	0.315776	0.852074	0	1	1	None
8_130733723_T_C	8	130733723	T	C	rs4733557	ENSG00000285108		-0.474775	0.0681862	-0.0423312	0.0706059	0.134903	0.101964	-6.72429	0.505445	-0.415159	7.56669e-09	0.615214	0.679561	0	1	1	None
8_144616902_A_G	8	144616902	A	G	rs4874146	ENSG00000287576		-0.0942058	-0.00649835	0.00193256	0.0132266	0.0210379	0.0174969	-7.12243	-0.308888	0.110451	1.8912e-09	0.758656	0.912447	0	1	1	None
8_87481887_G_T	8	87481887	G	T	rs13267782	ENSG00000176623	RMDN1	0.18107	0.0192967	-0.0189735	0.0269205	0.0315328	0.0347481	6.7261	0.611955	-0.54603	1.22814e-08	0.54302	0.587314	0	1	1	None
8_143849203_C_T	8	143849203	C	T	rs61054943	ENSG00000180155	LYNX1	0.365489	-0.0562945	0.0297409	0.0590269	0.06778	0.0746477	6.19191	-0.830548	0.398417	1.3014e-07	0.410126	0.692103	0	1	1	None
8_10584212_C_T	8	10584212	C	T	rs10100209	ENSG00000248896		-0.393642	-0.0656214	0.0202804	0.0550501	0.0962055	0.0699586	-7.15062	-0.682096	0.289891	2.36064e-09	0.498376	0.773165	0	1	1	None
8_27401964_A_C	8	27401964	A	C	rs1126452	ENSG00000120915	EPHX2	0.229217	0.0179116	0.0252281	0.0470408	0.044949	0.0549632	4.87273	0.398487	0.459	6.60051e-06	0.691681	0.64773	0	1	1	None
8_11702840_T_G	8	11702840	T	G	rs1736081	ENSG00000164733	CTSB	-0.462211	-0.0210171	0.103669	0.0640576	0.0479521	0.0822585	-7.21556	-0.438293	1.26028	2.52404e-09	0.663065	0.213458	0	1	1	None
8_17680676_A_G	8	17680676	A	G	rs430371	ENSG00000253671		-0.225037	-0.0166078	0.02393	0.0386235	0.0764313	0.0477989	-5.82644	-0.217291	0.500639	2.12373e-07	0.828768	0.618535	0	1	1	None
8_10352308_C_A	8	10352308	C	A	rs4281086	ENSG00000272505		-0.1371	0.0640746	-0.0385201	0.0267011	0.0486864	0.0347385	-5.13463	1.31607	-1.10886	3.83893e-06	0.193375	0.272163	0	1	1	None
8_144663075_G_A	8	144663075	G	A	rs1809148	ENSG00000147813	NAPRT	-0.485343	-0.0747652	0.114916	0.0842175	0.0641435	0.0991053	-5.76297	-1.16559	1.15954	2.54068e-07	0.248323	0.250557	0	1	1	None
8_90778159_G_A	8	90778159	G	A	rs40452	ENSG00000251136	RIPK2-DT	-0.163716	0.0314961	-0.0194576	0.032535	0.0553258	0.0440529	-5.03198	0.569284	-0.441687	5.19779e-06	0.57149	0.660461	0	1	1	None
8_142136964_C_T	8	142136964	C	T	rs7816501	ENSG00000253210	DENND3-AS1	-0.215106	0.0727892	-0.0632302	0.0425108	0.0652942	0.0566996	-5.06003	1.11479	-1.11518	4.14115e-06	0.270098	0.269798	0	1	1	None
8_144695176_C_T	8	144695176	C	T	rs2242087	ENSG00000254812		-0.235058	0.071495	-0.0364279	0.0575083	0.0388207	0.0683139	-4.08738	1.84167	-0.533242	0.000130205	0.0715134	0.595954	0	1	1	None
8_144829407_T_G	8	144829407	T	G	rs11992439	ENSG00000254973		0.253422	-0.00189287	-0.0533961	0.0374597	0.0170259	0.0371738	6.76521	-0.111176	-1.43639	5.92444e-09	0.91202	0.156136	0	1	1	None
8_145152460_C_G	8	145152460	C	G	rs11784574	ENSG00000197858	GPAA1	0.158758	0.0634421	-0.034436	0.0245403	0.073188	0.0399225	6.46929	0.866837	-0.862571	2.73878e-08	0.3903	0.392499	0	1	1	None
8_67379059_G_T	8	67379059	G	T	rs2555574	ENSG00000147576	ADHFE1	0.233118	-0.0211864	-0.00829562	0.0468123	0.0809788	0.0608123	4.97985	-0.261629	-0.136414	6.34788e-06	0.794634	0.892002	0	1	1	None
8_144732450_G_A	8	144732450	G	A	rs3750204	ENSG00000183309	ZNF623	0.359418	-0.203719	0.137332	0.0920316	0.0991139	0.135369	3.90537	-2.05541	1.0145	0.000244136	0.0441052	0.314439	0	1	1	None
8_11214455_A_G	8	11214455	A	G	rs11250130	ENSG00000104643	MTMR9	-0.0551739	0.0555976	-0.029682	0.0147608	0.0247969	0.0185493	-3.73788	2.24212	-1.60017	0.000473033	0.0291409	0.11522	0	1	1	None
8_27769525_A_G	8	27769525	A	G	rs2685344	ENSG00000253397		0.311692	0.0450758	-0.0675347	0.0565178	0.0955078	0.07062	5.51493	0.471959	-0.956311	5.55436e-07	0.638627	0.342738	0	1	1	None
8_49697516_T_C	8	49697516	T	C	rs4873289	ENSG00000034239	EFCAB1	0.250484	-0.0186056	-0.0118985	0.0517085	0.0695667	0.0639295	4.84415	-0.26745	-0.186119	1.06419e-05	0.790036	0.853004	0	1	1	None
8_125463250_T_C	8	125463250	T	C	rs3812475	ENSG00000183665	TRMT12	0.170226	0.0294412	-0.0405896	0.0329224	0.0579325	0.04221	5.17051	0.508198	-0.961612	2.40968e-06	0.612927	0.339733	0	1	1	None
8_130751267_T_C	8	130751267	T	C	rs4345520	ENSG00000229140	CCDC26	-0.288391	-0.160863	0.119209	0.0456159	0.0816701	0.0664692	-6.32216	-1.96967	1.79345	3.46272e-08	0.053784	0.0781572	0	1	1	None
8_1709972_A_G	8	1709972	A	G	rs6558534	ENSG00000282021		-0.0550473	0.00284485	-0.000968418	0.0113829	0.0300063	0.0173046	-4.83597	0.0948085	-0.0559632	7.8618e-06	0.924721	0.955524	0	1	1	None
8_124439166_C_G	8	124439166	C	G	rs6993896	ENSG00000156795	NTAQ1	0.159227	-0.00988744	0.00747277	0.0347603	0.0501541	0.0493049	4.58072	-0.197141	0.151562	2.88178e-05	0.844557	0.880184	0	1	1	None
8_120869022_G_T	8	120869022	G	T	rs7815122	ENSG00000136982	DSCC1	-0.145452	0.00416289	-0.025959	0.0322997	0.0297548	0.0470301	-4.50319	0.139907	-0.551966	3.25588e-05	0.889286	0.583144	0	1	1	None
8_8098079_A_G	8	8098079	A	G	rs2955587	ENSG00000253981	ALG1L13P	0.159734	0.0152518	-0.000358022	0.0316743	0.05607	0.040409	5.043	0.272013	-0.00885994	5.9181e-06	0.786672	0.992962	0	1	1	None
8_99126739_T_A	8	99126739	T	A	rs2447505	ENSG00000132541	RIDA	0.172765	0.018412	-0.0454928	0.0310804	0.0474242	0.0436701	5.55865	0.388241	-1.04174	7.73151e-07	0.699265	0.301803	0	1	1	None
8_8098079_A_G	8	8098079	A	G	rs2955587	ENSG00000254153		0.255619	0.0636877	-0.0333886	0.0481112	0.0851677	0.0610764	5.31308	0.747792	-0.546669	1.68244e-06	0.457564	0.586563	0	1	1	None
8_104451534_T_A	8	104451534	T	A	rs3098220	ENSG00000164934	DCAF13	-0.128988	-0.0372485	0.00225681	0.0292035	0.0347439	0.0423938	-4.41685	-1.07209	0.0532345	4.05583e-05	0.288267	0.957719	0	1	1	None
8_33358162_A_T	8	33358162	A	T	rs10644	ENSG00000272338		-0.134867	-0.0101146	-0.00174669	0.0313353	0.0593097	0.0393438	-4.304	-0.170538	-0.0443956	0.000111522	0.865548	0.96482	0	1	1	None
9_123593159_C_T	9	123593159	C	T	rs12684934	ENSG00000226752	CUTALP	-0.606779	0.0597841	-0.00284588	0.0402328	0.0745895	0.0583766	-15.0817	0.801509	-0.0487504	1.09025e-21	0.425975	0.961283	0	1	1	None
9_77707695_A_T	9	77707695	A	T	rs10869500	ENSG00000106733	NMRK1	-0.311223	-0.0121767	0.0247371	0.0343215	0.0454302	0.0471513	-9.06787	-0.268032	0.524633	9.52811e-13	0.789587	0.601739	0	1	1	None
9_98640671_T_C	9	98640671	T	C	rs589458	ENSG00000175611	LINC00476	0.290707	0.0663553	-0.0512398	0.0324795	0.0550424	0.0458516	8.95049	1.20553	-1.11751	3.74426e-12	0.233305	0.269149	0	1	1	None
9_34151463_C_T	9	34151463	C	T	rs10971957	ENSG00000164978	NUDT2	0.302588	0.0378499	-0.0265903	0.0400935	0.0772862	0.0552893	7.54706	0.489737	-0.480929	2.12629e-10	0.626134	0.632319	0	1	1	None
9_112297704_G_A	9	112297704	G	A	rs7043236	ENSG00000213539	YBX1P6	-0.340329	-0.0979112	0.0629358	0.0411225	0.0719728	0.0560379	-8.27598	-1.36039	1.12309	3.46197e-11	0.17911	0.266226	0	1	1	None
9_136281966_A_G	9	136281966	A	G	rs3124779	ENSG00000148290	SURF1	-0.212283	-0.0255853	0.0259111	0.0329021	0.0577493	0.0433953	-6.45194	-0.443041	0.597096	2.16207e-08	0.659338	0.552736	0	1	1	None
9_115199507_C_T	9	115199507	C	T	rs10817342	ENSG00000119471	HSDL2	0.225453	0.00614279	0.00153081	0.0337111	0.0526172	0.045493	6.6878	0.116745	0.0336493	1.07424e-08	0.907458	0.973273	0	1	1	None
9_131196695_C_T	9	131196695	C	T	rs7258	ENSG00000273186		0.354411	-0.0808493	0.0606602	0.0670793	0.0567362	0.0830108	5.28347	-1.425	0.730751	1.60312e-06	0.160023	0.468011	0	1	1	None
9_205964_A_G	9	205964	A	G	rs478882	ENSG00000172785	CBWD1	0.454772	0.00844777	0.00250888	0.0743669	0.129201	0.100518	6.11524	0.0653849	0.0249595	7.78644e-08	0.948081	0.980169	0	1	1	None
9_131576416_T_G	9	131576416	T	G	rs10819447	ENSG00000167136	ENDOG	0.207321	-0.103297	0.0451552	0.0508725	0.0933142	0.0597297	4.0753	-1.10698	0.755992	0.000169576	0.273873	0.453465	0	1	1	None
9_133788525_A_G	9	133788525	A	G	rs10901302	ENSG00000130720	FIBCD1	0.32973	0.0936108	-0.0699222	0.0476998	0.0575314	0.0704377	6.91261	1.62713	-0.992681	3.47795e-09	0.108814	0.324797	0	1	1	None
9_107691362_A_C	9	107691362	A	C	rs2980083	ENSG00000226334		-0.279667	0.0746003	-0.0621377	0.053092	0.0929897	0.0733555	-5.26759	0.802243	-0.847076	2.37213e-06	0.425801	0.400643	0	1	1	None
9_108481495_G_A	9	108481495	G	A	rs10512339	ENSG00000095209	TMEM38B	0.182976	-0.0368057	0.0144382	0.0345458	0.0444884	0.0463755	5.2966	-0.827311	0.311332	3.76383e-06	0.41254	0.757056	0	1	1	None
9_37418935_C_T	9	37418935	C	T	rs10814535	ENSG00000137106	GRHPR	0.105781	0.0331362	-0.0308642	0.0167522	0.0273198	0.0224172	6.31445	1.2129	-1.37681	4.96984e-08	0.229801	0.173877	0	1	1	None
9_5355995_T_C	9	5355995	T	C	rs10123831	ENSG00000107020	PLGRKT	-0.168963	-0.0460836	0.023406	0.0336666	0.0681882	0.0420612	-5.01873	-0.675831	0.556476	4.86797e-06	0.501833	0.579974	0	1	1	None
9_139428802_T_C	9	139428802	T	C	rs10870080	ENSG00000237886	NALT1	0.277141	0.0686728	-0.0825272	0.0425657	0.0637655	0.061957	6.51089	1.07696	-1.33201	2.15414e-08	0.287016	0.188382	0	1	1	None
9_138837113_T_C	9	138837113	T	C	rs10776856	ENSG00000130560	UBAC1	-0.11181	-0.0366151	0.0391583	0.0177564	0.0303664	0.0225343	-6.29692	-1.20578	1.73772	8.22903e-08	0.234386	0.0886568	0	1	1	None
9_130196537_C_T	9	130196537	C	T	rs10987650	ENSG00000196152	ZNF79	-0.127714	0.0427767	-0.0332104	0.0257892	0.0531672	0.0383356	-4.95222	0.80457	-0.866305	6.85511e-06	0.424525	0.390057	0	1	1	None
9_4670642_G_A	9	4670642	G	A	rs1385454	ENSG00000106686	SPATA6L	0.209342	0.0665164	-0.0614369	0.0401002	0.0612164	0.052094	5.22047	1.08658	-1.17935	2.84676e-06	0.282223	0.243642	0	1	1	None
9_140143470_G_T	9	140143470	G	T	rs56709399	ENSG00000188986	NELFB	0.0628953	-0.0386722	0.0254498	0.0140554	0.0310756	0.0181284	4.47482	-1.24445	1.40386	7.37118e-05	0.221449	0.169295	0	1	1	None
9_141010641_A_G	9	141010641	A	G	rs2739258	ENSG00000159247	TUBBP5	-0.637883	0.0165824	0.0767739	0.140489	0.208295	0.181695	-4.54045	0.07961	0.422544	2.71028e-05	0.93681	0.674114	0	1	1	None
9_21040145_G_C	9	21040145	G	C	rs10757177	ENSG00000188921	HACD4	-0.133276	0.0926785	-0.069421	0.0311263	0.0413215	0.0473278	-4.28179	2.24286	-1.46681	6.34778e-05	0.0282608	0.147193	0	1	1	None
9_101034614_G_T	9	101034614	G	T	rs10985682	ENSG00000095383	TBC1D2	0.210173	0.0157199	0.0291322	0.0487178	0.0269285	0.0657845	4.3141	0.583764	0.442843	5.19442e-05	0.561838	0.659417	0	1	1	None
9_37752947_T_C	9	37752947	T	C	rs7873440	ENSG00000107371	EXOSC3	-0.242242	-0.0269795	0.020375	0.053917	0.0879105	0.0735217	-4.49287	-0.306897	0.277129	3.71595e-05	0.760104	0.782678	0	1	1	None
9_116040440_T_G	9	116040440	T	G	rs10817474	ENSG00000136875	PRPF4	0.0710407	-0.0134036	0.0758818	0.0290046	0.0257622	0.0361367	2.44929	-0.52028	2.09986	0.018021	0.605303	0.0408756	0	1	1	None
9_140483076_G_A	9	140483076	G	A	rs2259657	ENSG00000130653	PNPLA7	0.19621	0.0598996	-0.0411064	0.0363968	0.0674924	0.0502448	5.39087	0.887502	-0.818122	1.20975e-06	0.378516	0.41668	0	1	1	None
10_120920588_T_C	10	120920588	T	C	rs10749291	ENSG00000183605	SFXN4	0.716654	0.101793	-0.018095	0.045501	0.0815666	0.0702823	15.7503	1.24797	-0.257462	1.45858e-24	0.215758	0.797506	0	1	1	None
10_62519731_G_A	10	62519731	G	A	rs720600	ENSG00000254271	ANK3-DT	-0.226552	0.0618135	-0.0336993	0.0321704	0.0438058	0.0464022	-7.04225	1.41108	-0.726243	1.0584e-11	0.159138	0.468191	0	1	1	None
10_16556710_T_C	10	16556710	T	C	rs7909832	ENSG00000165985	C1QL3	0.169211	-0.0189168	0.0305568	0.0159719	0.0324571	0.0238727	10.5943	-0.582826	1.27999	2.94168e-16	0.561943	0.20504	0	1	1	None
10_127496359_C_T	10	127496359	C	T	rs10901442	ENSG00000188690	UROS	-0.191301	-0.0211806	0.0197227	0.0165412	0.0279249	0.0243065	-11.5652	-0.758483	0.811418	9.60955e-17	0.451262	0.420694	0	1	1	None
10_35718212_C_T	10	35718212	C	T	rs3003981	ENSG00000271335	CCNY-AS1	0.352732	-0.000728408	-0.0229688	0.0305812	0.0468498	0.043656	11.5343	-0.0155477	-0.526133	3.93361e-15	0.987671	0.601592	0	1	1	None
10_104618695_A_G	10	104618695	A	G	rs7096169	ENSG00000214435	AS3MT	-0.327747	0.0679472	-0.0908543	0.0616971	0.069866	0.0740062	-5.31219	0.972536	-1.22766	1.51367e-06	0.33501	0.224581	0	1	1	None
10_77020330_G_A	10	77020330	G	A	rs1259514	ENSG00000226051	ZNF503-AS1	-0.509419	0.061393	-0.0440829	0.0627076	0.149313	0.094928	-8.12373	0.41117	-0.464383	6.41718e-11	0.682541	0.644194	0	1	1	None
10_97666538_C_T	10	97666538	C	T	rs10786240	ENSG00000226688	ENTPD1-AS1	0.207428	0.0340612	-0.00159831	0.0268254	0.0518558	0.0353044	7.7325	0.656844	-0.0452723	2.74149e-10	0.514367	0.964057	0	1	1	None
10_131303513_A_G	10	131303513	A	G	rs1762416	ENSG00000170430	MGMT	0.326808	-0.0233125	0.0149176	0.0488428	0.09067	0.0653573	6.69102	-0.257114	0.228247	8.46001e-09	0.797972	0.820235	0	1	1	None
10_123685862_C_A	10	123685862	C	A	rs11200264	ENSG00000226864	ATE1-AS1	-0.165342	0.083009	-0.0769694	0.0282468	0.0376116	0.0383294	-5.85346	2.207	-2.00811	2.33017e-07	0.0319752	0.0496262	0	1	1	None
10_124749740_A_C	10	124749740	A	C	rs11190	ENSG00000196177	ACADSB	0.340081	-0.0830989	0.068955	0.047149	0.0684548	0.0727034	7.21291	-1.21392	0.948443	1.15029e-09	0.229735	0.346814	0	1	1	None
10_133099271_T_C	10	133099271	T	C	rs6482875	ENSG00000176769	TCERG1L	0.431252	-0.01496	-0.0405689	0.0644389	0.122181	0.0905266	6.69242	-0.122441	-0.448143	6.21556e-09	0.902928	0.65558	0	1	1	None
10_102750623_T_C	10	102750623	T	C	rs3740486	ENSG00000055950	MRPL43	0.136361	-0.00422178	0.00955417	0.0194118	0.0213955	0.0285509	7.02462	-0.197321	0.334637	1.00091e-08	0.84448	0.739508	0	1	1	None
10_91610570_T_G	10	91610570	T	G	rs17128178	ENSG00000232229	LINC00865	0.181454	0.0147371	0.011741	0.0308367	0.0284523	0.0432126	5.88433	0.517958	0.271704	3.01761e-07	0.606557	0.786846	0	1	1	None
10_104611764_A_C	10	104611764	A	C	rs12775431	ENSG00000166275	BORCS7	-0.201893	0.029383	-0.0352756	0.046493	0.0418429	0.0544648	-4.34243	0.702222	-0.647678	6.36241e-05	0.485963	0.520112	0	1	1	None
10_13175860_G_C	10	13175860	G	C	rs7068612	ENSG00000228330		0.171848	-0.0130495	0.021508	0.0275989	0.0431418	0.0457309	6.22663	-0.302479	0.470316	8.36317e-08	0.763528	0.640256	0	1	1	None
10_95083039_C_T	10	95083039	C	T	rs11594445	ENSG00000138119	MYOF	-0.311823	-0.00475653	0.0119568	0.0472935	0.0254472	0.070021	-6.59337	-0.186917	0.17076	2.32239e-08	0.852407	0.865154	0	1	1	None
10_50863083_A_C	10	50863083	A	C	rs12264845	ENSG00000070748	CHAT	0.083439	-0.0218461	0.00880185	0.0156311	0.0211285	0.0189164	5.33803	-1.03396	0.465301	3.6996e-06	0.306784	0.644077	0	1	1	None
10_133976706_G_T	10	133976706	G	T	rs12776458	ENSG00000151640	DPYSL4	-0.399154	-0.029999	0.0359942	0.0717964	0.118523	0.0933395	-5.55952	-0.253107	0.385627	6.62678e-07	0.80107	0.701129	0	1	1	None
10_81862756_G_A	10	81862756	G	A	rs117394476	ENSG00000230091	TMEM254-AS1	0.520578	0.0706364	-0.148443	0.0846735	0.0459698	0.100843	6.14806	1.53658	-1.47203	9.1158e-08	0.130074	0.146411	0	1	1	None
10_135225666_T_C	10	135225666	T	C	rs10857712	ENSG00000148824	MTG1	0.141082	-0.00411419	0.0470427	0.0290321	0.0323394	0.0374923	4.85952	-0.127219	1.25473	1.02261e-05	0.899196	0.215373	0	1	1	None
10_115488331_G_A	10	115488331	G	A	rs12771452	ENSG00000165806	CASP7	-0.227078	0.0621977	-0.0568955	0.0467889	0.0583203	0.0770879	-4.85324	1.06648	-0.73806	8.6455e-06	0.290383	0.463244	0	1	1	None
10_98262462_GA_G	10	98262462	GA	G		ENSG00000095587	TLL2	0.258294	0.0185406	-0.0840906	0.0486824	0.0496491	0.0591561	5.3057	0.373433	-1.4215	3.32593e-06	0.710482	0.161748	0	1	1	None
10_44013493_C_G	10	44013493	C	G	rs12260474	ENSG00000230555	LINC02916	0.262239	0.0139052	-0.0383095	0.0412437	0.0378592	0.06701	6.35828	0.367288	-0.571698	7.19267e-08	0.714979	0.569796	0	1	1	None
10_90490627_T_C	10	90490627	T	C	rs10887850	ENSG00000204021	LIPK	0.285657	0.0125679	0.0308471	0.0585666	0.0822984	0.0880943	4.87746	0.152711	0.35016	8.72544e-06	0.879173	0.727456	0	1	1	None
10_104391034_C_T	10	104391034	C	T	rs11596235	ENSG00000171206	TRIM8	0.113335	0.0171191	-0.042808	0.0165298	0.0220571	0.0241028	6.85639	0.776127	-1.77606	9.87436e-09	0.441706	0.0824605	0	1	1	None
10_5546697_G_A	10	5546697	G	A	rs11253209	ENSG00000178372	CALML5	0.362191	0.059905	-0.118014	0.0663811	0.0542394	0.0798043	5.45624	1.10446	-1.47879	9.21826e-07	0.273758	0.144465	0	1	1	None
10_82157446_T_C	10	82157446	T	C	rs1815651	ENSG00000122378	PRXL2A	-0.25849	0.0556419	-0.0313168	0.0580273	0.123973	0.0781333	-4.45462	0.448822	-0.400812	4.65693e-05	0.655375	0.69019	0	1	1	None
10_51570414_T_A	10	51570414	T	A	rs10821925	ENSG00000264204	AGAP7P	0.590786	0.0735109	0.194081	0.160398	0.203123	0.197619	3.68326	0.361903	0.982093	0.000486215	0.718653	0.329891	0	1	1	None
10_93452141_C_T	10	93452141	C	T	rs7073486	ENSG00000228701	TNKS2-DT	-0.263875	0.0575353	-0.0268275	0.0529653	0.104064	0.0727168	-4.98203	0.552885	-0.368931	6.3675e-06	0.582565	0.713478	0	1	1	None
10_134146084_C_T	10	134146084	C	T	rs3923974	ENSG00000148814	LRRC27	0.228079	-0.0358797	0.0699543	0.0651681	0.0345841	0.0786829	3.49986	-1.03746	0.889066	0.000854225	0.303933	0.377606	0	1	1	None
10_33137515_T_G	10	33137515	T	G	rs2488294	ENSG00000273038		0.129527	-0.0847716	0.0484372	0.0304835	0.0478917	0.0431499	4.24908	-1.77007	1.12253	0.000104085	0.0830702	0.267275	0	1	1	None
10_88433146_C_T	10	88433146	C	T	rs7895178	ENSG00000122367	LDB3	-0.308465	-0.113289	0.108192	0.050811	0.0561339	0.0652475	-6.07084	-2.0182	1.65819	1.04138e-07	0.0483118	0.10245	0	1	1	None
10_106010178_C_T	10	106010178	C	T	rs11814480	ENSG00000065621	GSTO2	0.166133	0.0274505	0.0294907	0.0313611	0.0433421	0.0413423	5.29741	0.633344	0.71333	1.53251e-06	0.528839	0.478454	0	1	1	None
10_90490627_T_C	10	90490627	T	C	rs10887850	ENSG00000226358	KRT8P38	-0.100524	-0.0215385	0.0231305	0.0183077	0.02535	0.0278352	-5.49082	-0.849643	0.830978	9.44666e-07	0.399408	0.409167	0	1	1	None
10_93442365_G_A	10	93442365	G	A	rs1891274	ENSG00000119938	PPP1R3C	-0.235997	0.0365643	-0.0377123	0.0507877	0.106661	0.0723321	-4.64675	0.342808	-0.521377	2.33721e-05	0.733147	0.604172	0	1	1	None
10_102024258_C_T	10	102024258	C	T	rs34762508	ENSG00000095485	CWF19L1	0.13698	0.0310566	-0.0355943	0.0220708	0.0316176	0.0342411	6.2064	0.982255	-1.03952	6.28026e-08	0.330112	0.302991	0	1	1	None
10_71714537_A_G	10	71714537	A	G	rs4746937	ENSG00000099284	MACROH2A2	-0.132722	0.0817077	-0.0282145	0.0327128	0.0635205	0.0438255	-4.05717	1.28632	-0.643792	0.000141755	0.203115	0.522062	0	1	1	None
10_82279960_C_T	10	82279960	C	T	rs873258	ENSG00000226659	TSPAN14-AS1	-0.180725	0.0265462	-0.0158815	0.0392627	0.044352	0.0515778	-4.60296	0.598534	-0.307914	2.29766e-05	0.552351	0.759211	0	1	1	None
11_1007831_T_C	11	1007831	T	C	rs10902267	ENSG00000183020	AP2A2	-0.74607	-0.0460055	0.0388681	0.0301528	0.0576677	0.045808	-24.743	-0.797769	0.848501	2.90114e-33	0.427825	0.399215	0	1	1	None
11_610277_T_C	11	610277	T	C	rs11246212	ENSG00000070047	PHRF1	-2.43535	0.280049	-0.189952	0.125745	0.369439	0.210673	-19.3674	0.758039	-0.901643	1.00136e-27	0.451287	0.370715	0	1	1	None
11_71496812_C_T	11	71496812	C	T	rs9326464	ENSG00000158483	FAM86C1P	-0.384018	0.0578279	-0.0450735	0.0309314	0.062228	0.045086	-12.4152	0.929289	-0.999724	7.22026e-19	0.356391	0.321314	0	1	1	None
11_571779_T_TG	11	571779	T	TG	rs1589845305	ENSG00000247095	MIR210HG	-2.85214	-0.217609	0.126749	0.244075	0.406499	0.312312	-11.6855	-0.535325	0.405842	2.8208e-17	0.594381	0.686271	0	1	1	None
11_74725298_G_A	11	74725298	G	A	rs1371410	ENSG00000166435	XRRA1	0.520886	-0.00342625	-0.0250404	0.0372914	0.0473864	0.055124	13.968	-0.0723045	-0.454256	1.10126e-19	0.942637	0.651629	0	1	1	None
11_77852147_A_AAGC	11	77852147	A	AAGC	rs1861785632	ENSG00000246174	KCTD21-AS1	-0.318906	0.0195286	-0.0517465	0.0355542	0.0432174	0.0418916	-8.96957	0.451869	-1.23525	4.3046e-13	0.653041	0.221745	0	1	1	None
11_43871797_G_A	11	43871797	G	A	rs1518822	ENSG00000149084	HSD17B12	0.48906	-0.00260593	-0.0126849	0.03997	0.0815169	0.0540687	12.2357	-0.031968	-0.234608	4.58534e-17	0.974617	0.81541	0	1	1	None
11_64948555_A_G	11	64948555	A	G	rs12422027	ENSG00000254614		-0.532476	-0.0391377	0.00574761	0.0517044	0.0535358	0.0698586	-10.2985	-0.731058	0.0822748	2.49597e-14	0.467863	0.934733	0	1	1	None
11_68667198_A_C	11	68667198	A	C	rs636049	ENSG00000197345	MRPL21	-0.259218	-0.0234094	0.00466256	0.026919	0.0278599	0.0338008	-9.62954	-0.840252	0.137942	2.73277e-13	0.404525	0.890829	0	1	1	None
11_118622245_G_A	11	118622245	G	A	rs485901	ENSG00000278376		-0.255213	0.0795779	-0.0265819	0.055846	0.113344	0.0593277	-4.56994	0.702093	-0.448052	2.55037e-05	0.485407	0.655814	0	1	1	None
11_8705480_T_C	11	8705480	T	C	rs7951084	ENSG00000166441	RPL27A	-0.297789	-0.00572407	0.0481379	0.0279184	0.0305185	0.0437937	-10.6664	-0.18756	1.0992	2.5639e-15	0.851919	0.276245	0	1	1	None
11_118895202_A_G	11	118895202	A	G	rs11006	ENSG00000196655	TRAPPC4	0.263535	0.0349951	-0.0745364	0.028422	0.0217451	0.0355968	9.27225	1.60934	-2.09391	8.22336e-13	0.113309	0.0409754	0	1	1	None
11_94169708_C_T	11	94169708	C	T	rs530569	ENSG00000020922	MRE11	0.21881	0.0307824	-0.0378419	0.0232465	0.0362805	0.0360075	9.4126	0.848457	-1.05094	2.62118e-13	0.399507	0.297627	0	1	1	None
11_44087989_G_T	11	44087989	G	T	rs2074038	ENSG00000110455	ACCS	0.603531	0.0584565	-0.061831	0.0734176	0.0549703	0.111205	8.22053	1.06342	-0.556007	4.41677e-12	0.291549	0.580116	0	1	1	None
11_18324823_T_TA	11	18324823	T	TA	rs11374602	ENSG00000110768	GTF2H1	0.200156	0.0794188	-0.0447452	0.0258717	0.0459017	0.0294046	7.73648	1.73019	-1.52171	2.07429e-10	0.0890191	0.133951	0	1	1	None
11_93501148_G_A	11	93501148	G	A	rs3132750	ENSG00000182919	C11orf54	-0.243645	-0.063798	0.0207334	0.0292533	0.0634624	0.0464676	-8.3288	-1.00529	0.44619	2.5687e-11	0.318947	0.657095	0	1	1	None
11_3020740_C_T	11	3020740	C	T	rs12805661	ENSG00000205531	NAP1L4	-0.833478	-0.0881208	0.141555	0.0953298	0.117254	0.143405	-8.7431	-0.751536	0.987097	3.40907e-12	0.455238	0.327579	0	1	1	None
11_134116125_G_A	11	134116125	G	A	rs12180	ENSG00000166105	GLB1L3	-0.295411	0.019109	0.0325467	0.0398715	0.0574567	0.051996	-7.40907	0.332581	0.625946	1.40514e-09	0.740715	0.534027	0	1	1	None
11_57311754_G_T	11	57311754	G	T	rs2848638	ENSG00000214872	SMTNL1	0.227614	0.0410893	-0.0602719	0.0262889	0.0407429	0.0415673	8.6582	1.0085	-1.44999	4.76394e-12	0.317796	0.152522	0	1	1	None
11_125821462_G_A	11	125821462	G	A	rs11827919	ENSG00000283703	VSIG10L2	0.70305	-0.0612958	-0.0318353	0.111464	0.130438	0.160772	6.3074	-0.469924	-0.198015	4.77186e-08	0.640243	0.843754	0	1	1	None
11_559016_C_T	11	559016	C	T	rs3943356	ENSG00000185522	LMNTD2	-0.793935	0.0264105	0.0590448	0.102561	0.249558	0.145644	-7.74113	0.105829	0.405405	1.20788e-10	0.916059	0.686559	0	1	1	None
11_2929552_A_G	11	2929552	A	G	rs429886	ENSG00000110628	SLC22A18	-0.568398	-0.153616	0.0319772	0.0797671	0.187438	0.120099	-7.12572	-0.819558	0.266258	1.7482e-09	0.415696	0.790953	0	1	1	None
11_94169708_C_T	11	94169708	C	T	rs530569	ENSG00000255893		0.253791	0.0231062	0.000590551	0.0350695	0.0546743	0.0543237	7.2368	0.422615	0.010871	1.21996e-09	0.674085	0.991364	0	1	1	None
11_805578_G_T	11	805578	G	T	rs11246313	ENSG00000255142		0.397017	-0.0818547	0.109348	0.0766378	0.109052	0.103151	5.18044	-0.7506	1.06008	2.67029e-06	0.4561	0.29374	0	1	1	None
11_614864_C_T	11	614864	C	T	rs1061501	ENSG00000185507	IRF7	-0.81386	0.0699032	-0.016691	0.109263	0.377588	0.211428	-7.44864	0.185131	-0.078944	3.12583e-10	0.853766	0.937346	0	1	1	None
11_126164349_T_C	11	126164349	T	C	rs625413	ENSG00000110074	FOXRED1	0.174764	-0.105686	0.0573	0.0332982	0.075684	0.0457935	5.24847	-1.39641	1.25127	2.38219e-06	0.168181	0.216112	0	1	1	None
11_18159254_A_G	11	18159254	A	G	rs4274188	ENSG00000179826	MRGPRX3	-0.183534	-0.0124223	0.000952879	0.0278615	0.0587731	0.0355781	-6.58739	-0.21136	0.0267827	6.8759e-08	0.833628	0.978762	0	1	1	None
11_207410_C_T	11	207410	C	T	rs58692051	ENSG00000277290		0.437813	0.11833	-0.0780038	0.071768	0.0780333	0.0972742	6.1004	1.5164	-0.801896	8.53488e-08	0.134362	0.425637	0	1	1	None
11_33063174_A_G	11	33063174	A	G	rs4460781	ENSG00000176148	TCP11L1	0.153215	-0.0253777	0.0150068	0.0275867	0.0406376	0.0387875	5.55394	-0.624487	0.386899	1.06227e-06	0.5351	0.700274	0	1	1	None
11_35161285_A_G	11	35161285	A	G	rs75624136	ENSG00000255521		0.338757	0.0503322	-0.113717	0.0513949	0.0331674	0.0647752	6.59126	1.51752	-1.75556	1.73776e-08	0.134641	0.0848267	0	1	1	None
11_45279388_CG_C	11	45279388	CG	C	rs1022350510	ENSG00000019505	SYT13	-0.132112	-0.0093081	0.0312124	0.02122	0.0306729	0.0269506	-6.22584	-0.303463	1.15814	6.80083e-08	0.762799	0.251629	0	1	1	None
11_102576358_T_C	11	102576358	T	C	rs2846707	ENSG00000137675	MMP27	-0.306957	-0.0135774	0.0213085	0.0579632	0.11388	0.0719189	-5.29571	-0.119226	0.296286	2.26777e-06	0.90553	0.768194	0	1	1	None
11_772701_A_G	11	772701	A	G	rs12223324	ENSG00000255284		0.255816	0.0111343	-0.0190248	0.0448539	0.0684521	0.0633087	5.70332	0.162658	-0.300508	6.36093e-07	0.871502	0.765133	0	1	1	None
11_8704965_C_T	11	8704965	C	T	rs2073684	ENSG00000166436	TRIM66	0.28188	0.00591719	-0.0638067	0.0450543	0.0509204	0.0571823	6.25645	0.116205	-1.11585	8.82607e-08	0.907938	0.269795	0	1	1	None
11_71495700_A_G	11	71495700	A	G	rs10898583	ENSG00000248671	ALG1L9P	-0.143383	-0.0406053	0.00267753	0.0231086	0.0455742	0.0330956	-6.20474	-0.890972	0.0809031	5.25557e-08	0.376692	0.935806	0	1	1	None
11_65197393_G_A	11	65197393	G	A	rs674485	ENSG00000245532	NEAT1	-0.329603	0.0919701	-0.0575555	0.0572206	0.126572	0.0812061	-5.76021	0.726624	-0.708758	4.62535e-07	0.470808	0.481715	0	1	1	None
11_34937697_T_C	11	34937697	T	C	rs2016814	ENSG00000149089	APIP	-0.253	-0.168321	0.085705	0.0366143	0.08604	0.0509442	-6.90986	-1.95632	1.68233	3.70264e-09	0.0552812	0.0979285	0	1	1	None
11_57289328_A_C	11	57289328	A	C	rs2649665	ENSG00000134809	TIMM10	-0.243836	-0.0432019	0.00170449	0.0399304	0.0937236	0.0595373	-6.10651	-0.46095	0.0286289	7.00126e-08	0.646448	0.977253	0	1	1	None
11_27545230_G_T	11	27545230	G	T	rs4923451	ENSG00000148943	LIN7C	-0.195358	-0.0624055	0.0677568	0.0299088	0.0599661	0.0385113	-6.53181	-1.04068	1.7594	1.38843e-08	0.302375	0.0833579	0	1	1	None
11_68703264_G_A	11	68703264	G	A	rs596948	ENSG00000250508	LINC02701	-0.0702728	0.0349294	-0.0243562	0.0156229	0.0285884	0.0213631	-4.49806	1.2218	-1.14011	4.0656e-05	0.227316	0.2595	0	1	1	None
11_13006721_A_G	11	13006721	A	G	rs3935745	ENSG00000251381	LINC00958	-0.650327	-0.148538	0.160313	0.105355	0.138154	0.141975	-6.17274	-1.07516	1.12916	8.28258e-08	0.28694	0.263739	0	1	1	None
11_8014138_A_G	11	8014138	A	G	rs3892448	ENSG00000175390	EIF3F	0.220113	-0.023102	-0.0177686	0.0493705	0.0340259	0.0572789	4.4584	-0.678955	-0.310212	3.35863e-05	0.499672	0.7574	0	1	1	None
11_65654783_A_G	11	65654783	A	G	rs693824	ENSG00000172543	CTSW	-0.52863	0.0352616	-0.0367089	0.104066	0.0973819	0.144779	-5.07978	0.362096	-0.253551	4.71955e-06	0.718617	0.80079	0	1	1	None
11_60161528_T_TA	11	60161528	T	TA	rs1234698431	ENSG00000166928	MS4A14	0.226383	-0.102312	0.0402623	0.042389	0.117592	0.0666134	5.34062	-0.870058	0.604418	1.07186e-06	0.387705	0.547908	0	1	1	None
11_130750642_A_C	11	130750642	A	C	rs2298566	ENSG00000120451	SNX19	-0.237341	-0.0461057	0.0144252	0.0450732	0.104856	0.0674172	-5.26568	-0.439707	0.213969	1.9903e-06	0.661703	0.831312	0	1	1	None
11_838722_T_C	11	838722	T	C	rs6762	ENSG00000177697	CD151	-0.128335	0.0147307	-0.00475588	0.0263299	0.0377001	0.0347575	-4.87413	0.390734	-0.13683	9.88738e-06	0.697517	0.89167	0	1	1	None
11_119018023_T_C	11	119018023	T	C	rs1168815	ENSG00000172273	HINFP	-0.12404	0.00323768	-0.0081776	0.0248478	0.041538	0.0363797	-4.99198	0.077945	-0.224785	5.39315e-06	0.938106	0.822822	0	1	1	None
11_96077310_C_G	11	96077310	C	G	rs12283107	ENSG00000149231	CCDC82	0.194753	0.0426951	-0.0139773	0.0426152	0.0450167	0.0538661	4.57003	0.948429	-0.259483	2.02088e-05	0.346411	0.796147	0	1	1	None
11_72462634_A_G	11	72462634	A	G	rs7122044	ENSG00000245148	ARAP1-AS2	0.058575	0.0134884	0.0087994	0.0156824	0.0163925	0.0212428	3.73507	0.822841	0.41423	0.000220096	0.411177	0.678968	0	1	1	None
11_71464076_T_C	11	71464076	T	C	rs7117703	ENSG00000285933		-0.218242	-0.0411809	0.0110048	0.0416068	0.084052	0.0583614	-5.24535	-0.489945	0.188563	2.22042e-06	0.626082	0.851102	0	1	1	None
11_72463462_G_A	11	72463462	G	A	rs58249351	ENSG00000186635	ARAP1	0.206305	0.00843801	0.0042857	0.0432256	0.0470651	0.0597977	4.77275	0.179284	0.0716701	1.19851e-05	0.858336	0.943105	0	1	1	None
11_20863164_A_G	11	20863164	A	G	rs78864240	ENSG00000165973	NELL1	0.435844	-0.0217687	-0.0904824	0.0740599	0.0624926	0.119797	5.88501	-0.34834	-0.755299	2.33624e-07	0.728782	0.453308	0	1	1	None
11_680647_A_C	11	680647	A	C	rs11246262	ENSG00000177042	TMEM80	-0.16302	-0.00981396	-0.0226852	0.0339969	0.0585425	0.0505729	-4.79516	-0.167638	-0.448565	1.16609e-05	0.867425	0.655361	0	1	1	None
11_18132001_G_T	11	18132001	G	T	rs907923	ENSG00000166788	SAAL1	-0.107853	0.0496278	-0.0577109	0.0268922	0.0308662	0.0364049	-4.01056	1.60784	-1.58525	0.000259408	0.114409	0.120191	0	1	1	None
11_64048912_C_T	11	64048912	C	T	rs477895	ENSG00000219435	CATSPERZ	0.253083	-0.132256	0.0678787	0.062022	0.141671	0.0823262	4.08054	-0.933549	0.824509	0.00014296	0.354681	0.41341	0	1	1	None
11_76496737_T_C	11	76496737	T	C	rs10899280	ENSG00000255100	TSKU-AS1	0.392273	0.0424295	0.000733565	0.0881635	0.0927784	0.126694	4.44938	0.45732	0.00579006	3.72736e-05	0.649132	0.9954	0	1	1	None
11_104959663_G_GAT	11	104959663	G	GAT	rs368944336	ENSG00000255221	CARD17	0.319947	-0.128817	0.0613316	0.057919	0.104328	0.0802411	5.52404	-1.23474	0.764342	2.33053e-06	0.22457	0.449659	0	1	1	None
11_68863659_G_T	11	68863659	G	T	rs72930611	ENSG00000287725		0.188559	-0.0392263	0.0517628	0.0445745	0.0364062	0.0601827	4.23021	-1.07746	0.860094	7.51634e-05	0.285374	0.392899	0	1	1	None
11_82619218_G_A	11	82619218	G	A	rs2086298	ENSG00000165490	DDIAS	-0.126614	0.00919522	0.000671899	0.0270096	0.0419165	0.0358021	-4.68773	0.21937	0.018767	2.28364e-05	0.827537	0.985118	0	1	1	None
11_77986371_A_T	11	77986371	A	T	rs2512544	ENSG00000288538		-0.19184	-0.011867	-0.00504811	0.0464425	0.0331285	0.0579947	-4.13071	-0.358212	-0.0870443	0.000133195	0.721767	0.930973	0	1	1	None
11_1651917_C_T	11	1651917	C	T	rs4752769	ENSG00000185940	KRTAP5-5	-0.321708	0.169221	-0.118667	0.0916073	0.153163	0.117115	-3.51181	1.10484	-1.01326	0.000887366	0.274431	0.315622	0	1	1	None
11_18796480_G_A	11	18796480	G	A	rs4073915	ENSG00000110786	PTPN5	-0.164413	0.0391361	-0.021897	0.0402011	0.0449172	0.0554146	-4.08976	0.871295	-0.395149	0.000134849	0.387056	0.694133	0	1	1	None
12_11158728_C_G	12	11158728	C	G	rs10772414	ENSG00000275778		-0.575565	-0.138793	0.0762896	0.036428	0.0837728	0.0488831	-15.8001	-1.65678	1.56065	1.58524e-42	0.0984897	0.119539	0	1	1	None
12_118828801_A_G	12	118828801	A	G	rs61943397	ENSG00000275759		-0.317199	0.00706024	-0.0274377	0.0379908	0.0383962	0.0569205	-8.34935	0.183879	-0.482035	1.77119e-15	0.854219	0.630092	0	1	1	None
12_56401085_G_A	12	56401085	G	A	rs10876864	ENSG00000197728	RPS26	-0.858886	0.158367	-0.0516902	0.0618158	0.118994	0.0897815	-13.8943	1.33088	-0.575733	1.45915e-20	0.188109	0.566962	0	1	1	None
12_15079420_A_G	12	15079420	A	G	rs2430704	ENSG00000139055	ERP27	0.670623	-0.128761	0.123769	0.0545422	0.104268	0.075206	12.2955	-1.23491	1.64573	3.72354e-17	0.222659	0.105759	0	1	1	None
12_29489158_C_CAACT	12	29489158	C	CAACT		ENSG00000257176		0.372433	0.0104897	-0.0309157	0.0405196	0.0357467	0.0469982	9.19142	0.293447	-0.657807	7.96226e-13	0.770194	0.51339	0	1	1	None
12_20837585_C_T	12	20837585	C	T	rs3809209	ENSG00000139155	SLCO1C1	-0.25916	0.104764	-0.03834	0.0428093	0.0702895	0.0547508	-6.05383	1.49046	-0.700263	3.75053e-09	0.137032	0.484244	0	1	1	None
12_11338539_C_A	12	11338539	C	A	rs1650016	ENSG00000256537	SMIM10L1	-0.634034	0.0838957	-0.00685364	0.0700976	0.168327	0.0972031	-9.04501	0.49841	-0.0705085	7.90385e-13	0.620045	0.944025	0	1	1	None
12_10132283_C_T	12	10132283	C	T	rs7313235	ENSG00000172322	CLEC12A	0.640044	0.00182341	-0.0295824	0.0665152	0.0647061	0.0872706	9.62252	0.02818	-0.338974	1.06545e-13	0.977617	0.735779	0	1	1	None
12_66544950_C_CG	12	66544950	C	CG	rs58458000	ENSG00000239335	LLPH-DT	-0.314567	-0.125397	0.0487591	0.0271204	0.0435697	0.0370776	-11.5989	-2.87807	1.31506	1.0297e-16	0.00615102	0.194216	0	1	1	None
12_7015915_A_G	12	7015915	A	G	rs1007924	ENSG00000010626	LRRC23	0.281537	0.0262982	-0.019782	0.0313771	0.040379	0.0408155	8.97267	0.651285	-0.484669	1.01879e-12	0.517414	0.629807	0	1	1	None
12_59404113_C_T	12	59404113	C	T	rs17536158	ENSG00000257443	LRIG3-DT	0.436378	0.0223372	-0.109948	0.0798326	0.0340043	0.090414	5.46617	0.656891	-1.21605	8.93074e-08	0.511697	0.22481	0	1	1	None
12_75785100_C_T	12	75785100	C	T	rs11180483	ENSG00000180481	GLIPR1L2	-0.225794	0.0542791	-0.0578031	0.0401356	0.04304	0.0495711	-5.62577	1.26113	-1.16607	3.58364e-07	0.212173	0.247515	0	1	1	None
12_29525436_T_G	12	29525436	T	G	rs9651802	ENSG00000275476		0.513291	0.0523729	-0.0937049	0.0586678	0.056158	0.0697728	8.74912	0.932599	-1.343	3.83589e-12	0.355165	0.184946	0	1	1	None
12_58331514_C_CAAAAAACA	12	58331514	C	CAAAAAACA	rs201129052	ENSG00000166896	ATP23	-0.297647	-0.052996	0.0156886	0.0385324	0.0473362	0.0518451	-7.7246	-1.11957	0.302605	9.26813e-11	0.267496	0.763235	0	1	1	None
12_3019122_T_G	12	3019122	T	G	rs4572194	ENSG00000078246	TULP3	-0.182824	-0.0553369	0.026499	0.024193	0.0428934	0.0346851	-7.55688	-1.2901	0.76399	3.8402e-10	0.201718	0.447849	0	1	1	None
12_11295734_G_A	12	11295734	G	A	rs1839859	ENSG00000231887	PRH1	-0.448527	-0.0227661	0.0853612	0.0647781	0.0950446	0.0841409	-6.92405	-0.239531	1.0145	4.19811e-09	0.811541	0.314553	0	1	1	None
12_10531896_C_T	12	10531896	C	T	rs2255364	ENSG00000245648	KLRK1-AS1	0.724923	0.158132	-0.0955058	0.0993019	0.227524	0.129086	7.30019	0.695013	-0.739862	3.00522e-09	0.490295	0.462922	0	1	1	None
12_122250491_A_T	12	122250491	A	T	rs2019562	ENSG00000272849		0.378039	0.0796106	-0.0737339	0.0538634	0.101718	0.061884	7.01848	0.782663	-1.19149	1.54773e-09	0.43705	0.238095	0	1	1	None
12_31240334_C_T	12	31240334	C	T	rs10743750	ENSG00000013573	DDX11	-0.282085	0.0697629	-0.0880834	0.0417537	0.0624146	0.0553499	-6.75595	1.11773	-1.59139	2.43071e-08	0.269832	0.118692	0	1	1	None
12_6990138_TTA_T	12	6990138	TTA	T	rs750811856	ENSG00000111671	SPSB2	0.253958	-0.00196198	-0.0224972	0.0369848	0.0500106	0.0487687	6.86655	-0.0392313	-0.461305	3.77747e-09	0.968837	0.646261	0	1	1	None
12_96379806_G_A	12	96379806	G	A	rs3213737	ENSG00000084110	HAL	0.397896	-0.0212262	0.0675936	0.0663831	0.114389	0.0890229	5.99393	-0.185562	0.759284	1.94129e-07	0.853512	0.45118	0	1	1	None
12_75889601_T_C	12	75889601	T	C	rs12819511	ENSG00000111615	KRR1	0.215031	-0.0290406	-0.0753732	0.0268999	0.0310436	0.036249	7.99375	-0.935476	-2.07932	2.38467e-11	0.353141	0.04127	0	1	1	None
12_7344802_A_G	12	7344802	A	G	rs12424618	ENSG00000139197	PEX5	0.116788	0.00358117	0.0151052	0.0206561	0.036014	0.0273481	5.6539	0.0994381	0.552332	1.08999e-06	0.921206	0.583421	0	1	1	None
12_9880441_T_C	12	9880441	T	C	rs7973638	ENSG00000184293	CLECL1	-0.203021	-0.022555	0.0172158	0.0322884	0.0533152	0.0397154	-6.28776	-0.423051	0.433479	9.15599e-08	0.674076	0.66667	0	1	1	None
12_120941215_T_C	12	120941215	T	C	rs7471	ENSG00000110871	COQ5	0.151945	-0.0380005	0.0222243	0.027716	0.0318103	0.0412827	5.48223	-1.1946	0.538344	1.0076e-06	0.237372	0.592399	0	1	1	None
12_6643329_C_T	12	6643329	C	T	rs7971637	ENSG00000111640	GAPDH	-0.240892	-0.0207225	0.0572866	0.0382643	0.0361796	0.0506414	-6.29548	-0.572766	1.13122	3.27466e-08	0.569051	0.26241	0	1	1	None
12_54573343_T_C	12	54573343	T	C	rs10161263	ENSG00000257534		0.140417	-0.0170085	0.0175773	0.0281798	0.0628403	0.0374538	4.9829	-0.270663	0.469306	4.18301e-06	0.787467	0.640504	0	1	1	None
12_740961_G_A	12	740961	G	A	rs10849373	ENSG00000177406	NINJ2-AS1	-0.272195	0.0091071	-0.0300391	0.0492059	0.0700597	0.0715147	-5.53174	0.129991	-0.420041	6.01645e-07	0.897019	0.675953	0	1	1	None
12_54531264_C_T	12	54531264	C	T	rs769372	ENSG00000248265	FLJ12825	0.18412	-0.0382714	-0.00332619	0.0332621	0.0612558	0.049851	5.53543	-0.62478	-0.0667226	6.80681e-07	0.534403	0.947017	0	1	1	None
12_8352832_C_T	12	8352832	C	T	rs12372630	ENSG00000226711	FAM66C	-0.193741	0.0274432	0.0146697	0.0356197	0.0510187	0.0474706	-5.43916	0.537904	0.309027	1.22931e-06	0.593113	0.758487	0	1	1	None
12_32263052_G_A	12	32263052	G	A	rs1144716	ENSG00000151746	BICD1	-0.193755	0.0788192	-0.0516723	0.0385906	0.0490854	0.052562	-5.02078	1.60576	-0.983073	5.62756e-06	0.113948	0.329615	0	1	1	None
12_56384804_G_A	12	56384804	G	A	rs705699	ENSG00000139531	SUOX	-0.134526	-0.00779889	0.010274	0.0229546	0.0362361	0.0313601	-5.86053	-0.215224	0.327613	2.43882e-07	0.83048	0.74451	0	1	1	None
12_12607102_A_G	12	12607102	A	G	rs75062082	ENSG00000165714	BORCS5	-0.271891	-0.042018	-0.0190206	0.0621146	0.033598	0.077793	-4.37725	-1.25061	-0.244503	6.45508e-05	0.217082	0.807833	0	1	1	None
12_54357198_T_G	12	54357198	T	G	rs17720428	ENSG00000228630	HOTAIR	0.516376	-0.00134288	-0.124989	0.0847442	0.110928	0.123232	6.09335	-0.0121059	-1.01425	9.97718e-08	0.990383	0.314577	0	1	1	None
12_54580273_G_A	12	54580273	G	A	rs3136378	ENSG00000250432	FAM242C	0.240486	0.0165005	0.0355725	0.0534334	0.0981432	0.0708939	4.50066	0.168126	0.501771	3.67453e-05	0.867116	0.617921	0	1	1	None
12_14721203_T_G	12	14721203	T	G	rs3811174	ENSG00000256751	PLBD1-AS1	0.188145	0.0618298	-0.00815353	0.0372015	0.0492093	0.0487237	5.05745	1.25647	-0.167342	4.29598e-06	0.21381	0.867664	0	1	1	None
12_123866429_G_A	12	123866429	G	A	rs28592876	ENSG00000111328	CDK2AP1	-0.250018	-0.0527182	0.0221613	0.0387924	0.0459642	0.0683792	-6.44502	-1.14694	0.324094	4.10834e-08	0.256527	0.747083	0	1	1	None
12_122250491_A_T	12	122250491	A	T	rs2019562	ENSG00000212694	LINC01089	0.189886	-0.0984971	0.0260865	0.0463582	0.0886736	0.0536312	4.09605	-1.11078	0.486406	0.000125064	0.27144	0.628505	0	1	1	None
12_6948468_T_C	12	6948468	T	C	rs1129649	ENSG00000111664	GNB3	-0.195395	-0.0670375	0.0189565	0.0362716	0.0582943	0.049706	-5.387	-1.14999	0.381372	1.79207e-06	0.255789	0.704516	0	1	1	None
12_54329031_A_T	12	54329031	A	T	rs4759308	ENSG00000249641	HOXC13-AS	-0.159432	0.147683	-0.0857394	0.0525716	0.0920675	0.063062	-3.03265	1.60407	-1.3596	0.00384055	0.115416	0.180397	0	1	1	None
12_11338539_C_A	12	11338539	C	A	rs1650016	ENSG00000255837	TAS2R20	-0.0650277	0.092849	-0.0370449	0.0178122	0.0417692	0.0242636	-3.65074	2.2229	-1.52677	0.00057056	0.0305452	0.132741	0	1	1	None
12_45402893_T_C	12	45402893	T	C	rs7964973	ENSG00000185610	DBX2	0.203353	0.0613347	-0.0568357	0.0379602	0.0533865	0.0486692	5.35702	1.14888	-1.1678	1.58583e-06	0.255614	0.248019	0	1	1	None
12_49319270_C_T	12	49319270	C	T	rs2272312	ENSG00000139537	CCDC65	-0.140466	0.0529436	-0.0297385	0.0313228	0.0532359	0.0439519	-4.48448	0.99451	-0.676614	3.87463e-05	0.324167	0.501532	0	1	1	None
12_48885692_T_C	12	48885692	T	C	rs2731105	ENSG00000177627	C12orf54	0.348489	0.0280168	0.0283431	0.0723223	0.0781477	0.105897	4.81855	0.358511	0.267647	1.13403e-05	0.721352	0.790101	0	1	1	None
12_9809178_C_T	12	9809178	C	T	rs7131784	ENSG00000284634		0.163489	-0.0372123	0.0240415	0.0367368	0.0561498	0.0500622	4.45029	-0.662732	0.480233	3.58718e-05	0.509734	0.632726	0	1	1	None
12_109830241_T_G	12	109830241	T	G	rs6606707	ENSG00000139445	FOXN4	-0.069939	0.0434915	-0.0477391	0.0198942	0.0274766	0.0251189	-3.51556	1.58285	-1.90052	0.00107953	0.121349	0.0644022	0	1	1	None
12_118477182_G_T	12	118477182	G	T	rs12313999	ENSG00000176871	WSB2	-0.156704	-0.0364069	0.0625999	0.0293153	0.0238581	0.0378688	-5.34547	-1.52597	1.65307	1.42556e-06	0.132419	0.103696	0	1	1	None
12_15061425_C_T	12	15061425	C	T	rs55785959	ENSG00000111341	MGP	-0.235836	0.0715437	-0.0769504	0.0598513	0.0788303	0.0808037	-3.94037	0.907566	-0.952313	0.000221807	0.367604	0.344889	0	1	1	None
12_49501398_C_T	12	49501398	C	T	rs1274726	ENSG00000167552	TUBA1A	0.13227	-0.02783	0.0452623	0.0330298	0.0623054	0.0464285	4.00457	-0.446671	0.974882	0.000169075	0.656806	0.333769	0	1	1	None
12_53036090_G_A	12	53036090	G	A	rs589619	ENSG00000257495	KRT73-AS1	-0.171452	0.0523179	-0.064191	0.0448989	0.0703227	0.0530298	-3.81863	0.743968	-1.21047	0.00044806	0.461983	0.233607	0	1	1	None
12_133202004_C_T	12	133202004	C	T	rs4883543	ENSG00000176915	ANKLE2	-0.0747019	0.0400653	-0.0478788	0.0219249	0.038066	0.0309529	-3.40717	1.05252	-1.54683	0.00118001	0.296893	0.127002	0	1	1	None
12_9804226_C_G	12	9804226	C	G	rs7961262	ENSG00000257027		-0.110215	0.0355997	-0.0303645	0.0392739	0.0140365	0.0459343	-2.80633	2.53623	-0.661042	0.00530051	0.0116538	0.509034	0	1	1	None
12_2988135_GT_G	12	2988135	GT	G		ENSG00000278356		-0.187637	-0.0239131	0.0423311	0.0343608	0.0645177	0.0510339	-5.46079	-0.370644	0.829469	1.19436e-06	0.712131	0.410299	0	1	1	None
13_43597706_C_T	13	43597706	C	T	rs17553284	ENSG00000120675	DNAJC15	-0.342168	-0.021501	-0.0275336	0.0385049	0.0340917	0.0485941	-8.88634	-0.630682	-0.566603	7.01261e-13	0.53059	0.573175	0	1	1	None
13_76228781_G_A	13	76228781	G	A	rs9593109	ENSG00000261105	LMO7-AS1	-0.339205	0.0205384	-0.00737712	0.0329119	0.0675192	0.0494839	-10.3064	0.304185	-0.149081	7.42154e-15	0.761995	0.882007	0	1	1	None
13_79888476_T_C	13	79888476	T	C	rs1155848	ENSG00000227354	RBM26-AS1	0.36187	-0.0176503	-0.0410585	0.0410891	0.0231936	0.0572572	8.80696	-0.760998	-0.717088	6.78709e-11	0.450347	0.476539	0	1	1	None
13_115008388_T_C	13	115008388	T	C	rs7994573	ENSG00000130177	CDC16	0.160997	0.00667919	0.0244339	0.0172646	0.0219394	0.026296	9.32524	0.304438	0.929185	1.21558e-12	0.761975	0.356921	0	1	1	None
13_51645674_A_C	13	51645674	A	C	rs4605050	ENSG00000123201	GUCY1B2	-0.944852	0.218431	-0.0744463	0.13889	0.269994	0.184098	-6.80288	0.809022	-0.404385	5.30173e-09	0.421695	0.68738	0	1	1	None
13_44706268_T_C	13	44706268	T	C	rs9595066	ENSG00000227258	SMIM2-AS1	-0.388288	0.0549976	-0.0132794	0.0571	0.126539	0.0747536	-6.80014	0.434631	-0.177643	4.01642e-09	0.665623	0.859675	0	1	1	None
13_49540727_C_A	13	49540727	C	A	rs6561490	ENSG00000275202		0.153001	-0.0805494	0.0157608	0.0232412	0.0425727	0.0328496	6.58319	-1.89205	0.479787	6.64227e-08	0.0659918	0.634019	0	1	1	None
13_114542942_C_T	13	114542942	C	T	rs9604490	ENSG00000233695	GAS6-AS1	0.202591	0.0077056	-0.0677271	0.0313012	0.0401874	0.0505237	6.47229	0.191742	-1.3405	2.28377e-08	0.848582	0.185276	0	1	1	None
13_50192488_G_A	13	50192488	G	A	rs7326010	ENSG00000136144	RCBTB1	0.0964192	-0.070931	0.0793719	0.0266922	0.0569423	0.0374713	3.61227	-1.24566	2.11821	0.000670723	0.219325	0.0390647	0	1	1	None
13_21951162_C_A	13	21951162	C	A	rs9580094	ENSG00000236953	ZDHHC20-IT1	0.382065	-0.110606	0.0435351	0.0874252	0.16339	0.116529	4.37019	-0.676944	0.3736	4.75354e-05	0.50113	0.709975	0	1	1	None
13_101285639_G_A	13	101285639	G	A	rs4772322	ENSG00000125247	TMTC4	0.142523	0.0064482	0.0201484	0.0345465	0.033407	0.0419466	4.12554	0.193019	0.480335	0.000108524	0.847684	0.632817	0	1	1	None
13_114012934_A_G	13	114012934	A	G	rs7317764	ENSG00000139835	GRTP1	-0.154995	-0.0352714	0.0456029	0.0276123	0.052445	0.0441293	-5.61327	-0.67254	1.03339	5.26173e-07	0.503892	0.305622	0	1	1	None
13_48490051_A_G	13	48490051	A	G	rs9591121	ENSG00000227848	SUCLA2-AS1	0.309024	0.0259182	0.0752352	0.0856662	0.0387246	0.108156	3.6073	0.669294	0.695619	0.000588046	0.506104	0.489274	0	1	1	None
13_24436475_C_T	13	24436475	C	T	rs11551114	ENSG00000205863	C1QTNF9B	-0.481729	-0.00352936	-0.0402604	0.136882	0.0808066	0.149399	-3.5193	-0.0436766	-0.269482	0.000885103	0.965331	0.788623	0	1	1	None
15_22868301_C_T	15	22868301	C	T	rs3812921	ENSG00000275835	TUBGCP5	-0.441849	0.013749	-0.0382525	0.0554106	0.0446053	0.0758361	-7.9741	0.308236	-0.50441	8.86365e-11	0.759018	0.615961	0	1	1	None
17_34416_C_T	17	34416	C	T	rs3794810	ENSG00000272636	DOC2B	-0.501133	-0.030914	-0.0177451	0.110023	0.197198	0.147347	-4.55481	-0.156766	-0.120431	4.51871e-05	0.876165	0.904658	0	1	1	None
18_77370808_G_A	18	77370808	G	A	rs571219	ENSG00000267409		-0.4921	0.124675	-0.145325	0.0708209	0.0848296	0.0844762	-6.94852	1.46971	-1.72031	2.90424e-09	0.147747	0.0914384	0	1	1	None
18_9397172_T_G	18	9397172	T	G	rs7229150	ENSG00000128791	TWSG1	-0.287914	0.0365334	-0.0307047	0.0349697	0.0327027	0.0507624	-8.23324	1.11714	-0.604871	2.93121e-11	0.269182	0.547779	0	1	1	None
18_34809591_G_A	18	34809591	G	A	rs1631150	ENSG00000267707		-0.238482	-0.0324587	0.0371152	0.038065	0.0366182	0.0491096	-6.26513	-0.886407	0.755762	7.16535e-08	0.379468	0.452664	0	1	1	None
18_77785761_G_A	18	77785761	G	A	rs55921020	ENSG00000261126	RBFADN	-0.153144	0.00471199	0.0115849	0.0269631	0.0267511	0.0347451	-5.67976	0.176142	0.333426	2.90406e-08	0.860288	0.739019	0	1	1	None
18_9621606_C_G	18	9621606	C	G	rs1787165	ENSG00000263627	PPP4R1-AS1	-0.364582	-0.0455566	0.0358143	0.0556913	0.109985	0.0646777	-6.54648	-0.414208	0.553734	1.139e-08	0.680014	0.581842	0	1	1	None
18_21119291_A_G	18	21119291	A	G	rs6507720	ENSG00000141458	NPC1	0.171795	-0.0501404	0.0759742	0.0314799	0.0496121	0.0444415	5.45729	-1.01065	1.70953	1.22326e-06	0.316869	0.0930613	0	1	1	None
18_9132371_A_C	18	9132371	A	C	rs2276095	ENSG00000178127	NDUFV2	-0.119114	0.0330119	-0.0252453	0.0211825	0.0474974	0.0278508	-5.62322	0.695025	-0.906448	7.92983e-07	0.490123	0.368882	0	1	1	None
18_77922913_A_C	18	77922913	A	C	rs2090672	ENSG00000267270	PARD6G-AS1	0.263592	0.021516	-0.0275152	0.0441479	0.0387106	0.0544276	5.97065	0.555816	-0.505538	1.46596e-07	0.580348	0.615146	0	1	1	None
18_77437805_A_G	18	77437805	A	G	rs553352	ENSG00000274828		0.257345	0.0104231	-2.93607e-05	0.0423113	0.102732	0.058598	6.08218	0.101459	-0.000501053	9.81577e-08	0.919511	0.999602	0	1	1	None
18_12457679_A_C	18	12457679	A	C	rs12971000	ENSG00000267199		0.355059	0.0876519	-0.0710478	0.0520354	0.0415783	0.0756726	6.82342	2.10812	-0.938884	5.35127e-09	0.0393834	0.351856	0	1	1	None
18_11693152_T_TAATA	18	11693152	T	TAATA		ENSG00000141404	GNAL	0.377249	0.0806856	-0.0523105	0.0585622	0.064485	0.0808693	6.44185	1.25123	-0.646852	5.05576e-08	0.216654	0.520469	0	1	1	None
18_72912469_C_T	18	72912469	C	T	rs1132845	ENSG00000180011	ZADH2	-0.141155	-0.012344	-0.0377601	0.0345922	0.0431134	0.0441918	-4.08054	-0.286313	-0.85446	0.000123756	0.775642	0.395961	0	1	1	None
18_51802708_C_A	18	51802708	C	A	rs3730714	ENSG00000101751	POLI	-0.236601	-0.0656986	0.0299736	0.0402365	0.0547269	0.0512786	-5.88025	-1.20048	0.584524	1.97626e-07	0.235038	0.561274	0	1	1	None
18_61588637_G_C	18	61588637	G	C	rs17072158	ENSG00000221887	HMSD	0.449011	0.0976909	-0.0127735	0.086428	0.0721404	0.112797	5.19521	1.35418	-0.113243	2.5082e-06	0.181056	0.910248	0	1	1	None
18_12970262_G_A	18	12970262	G	A	rs8089123	ENSG00000101639	CEP192	-0.116324	-0.0421576	-0.000729663	0.023176	0.0489567	0.0318192	-5.01918	-0.86112	-0.0229315	4.60416e-06	0.392391	0.981776	0	1	1	None
18_48577782_G_C	18	48577782	G	C	rs7229678	ENSG00000267699		0.111966	0.0347904	-0.0468757	0.0187149	0.0265293	0.0258201	5.98272	1.3114	-1.81547	1.18784e-07	0.195221	0.0744708	0	1	1	None
18_77922913_A_C	18	77922913	A	C	rs2090672	ENSG00000267251		0.143863	0.00143936	-0.00517364	0.0335642	0.0295109	0.0412872	4.28621	0.0487739	-0.125309	7.21079e-05	0.961264	0.900746	0	1	1	None
18_47362408_A_C	18	47362408	A	C	rs506696	ENSG00000267322	SNHG22	0.187855	0.14642	-0.089565	0.033798	0.0684331	0.0474528	5.55818	2.13961	-1.88745	5.52721e-08	0.0331	0.0599535	0	1	1	None
18_12102407_G_A	18	12102407	G	A	rs8095647	ENSG00000267733		0.165847	0.000558445	0.0505373	0.0350159	0.0765083	0.0493041	4.73633	0.00729914	1.02501	1.5427e-05	0.994202	0.309891	0	1	1	None
18_12033678_G_A	18	12033678	G	A	rs597094	ENSG00000267480		0.219471	-0.0977536	0.111148	0.0540774	0.0666617	0.0757841	4.05846	-1.46641	1.46664	0.000144385	0.14817	0.147731	0	1	1	None
19_46974306_A_C	19	46974306	A	C	rs12978825	ENSG00000182013	PNMA8A	0.790597	-0.015525	0.0167916	0.0441193	0.040853	0.0571026	17.9195	-0.38002	0.294059	1.61755e-24	0.705448	0.769761	0	1	1	None
19_52939813_C_T	19	52939813	C	T	rs2608491	ENSG00000288253		-0.487553	-0.0686397	0.0357669	0.0469452	0.146774	0.0746338	-10.3856	-0.467658	0.479231	4.03613e-22	0.64033	0.632083	0	1	1	None
19_36156605_C_T	19	36156605	C	T	rs4806189	ENSG00000105668	UPK1A	3.03291	0.0358904	-0.0596705	0.196002	0.145759	0.266408	15.4739	0.246232	-0.223982	7.8765e-22	0.806374	0.823581	0	1	1	None
19_50265549_T_G	19	50265549	T	G	rs3745477	ENSG00000126467	TSKS	-0.9202	-0.148459	0.0623555	0.0634105	0.132335	0.0812645	-14.5118	-1.12184	0.767315	2.48623e-21	0.2665	0.446047	0	1	1	None
19_15882788_C_T	19	15882788	C	T	rs3752145	ENSG00000267594	CYP4F24P	-0.405394	-0.0744141	0.0672821	0.0271054	0.0491955	0.0364976	-14.9562	-1.51262	1.84347	2.48407e-22	0.135772	0.070007	0	1	1	None
19_9536418_C_T	19	9536418	C	T	rs10406056	ENSG00000174652	ZNF266	0.390207	0.0353462	-0.00976192	0.0286609	0.0505742	0.0387727	13.6146	0.698898	-0.251773	1.01778e-19	0.487522	0.802104	0	1	1	None
19_45221173_G_T	19	45221173	G	T	rs55710026	ENSG00000266903	CEACAM16-AS1	0.799678	-0.0448692	0.0597388	0.0521887	0.0380383	0.0878432	15.3228	-1.17958	0.680061	1.86149e-21	0.243874	0.499749	0	1	1	None
19_39525912_G_A	19	39525912	G	A	rs1840745	ENSG00000161243	FBXO27	-0.503388	-0.0292428	0.0497936	0.0380946	0.0634461	0.0499747	-13.2142	-0.460907	0.996376	6.56558e-19	0.646757	0.323493	0	1	1	None
19_6436196_A_G	19	6436196	A	G	rs1141220	ENSG00000181240	SLC25A41	-0.239789	0.0777602	-0.0566805	0.0239462	0.0382163	0.0323323	-10.0137	2.03474	-1.75306	5.1885e-14	0.0468246	0.0851852	0	1	1	None
19_44488352_G_A	19	44488352	G	A	rs62116613	ENSG00000204920	ZNF155	-0.602956	0.0380646	0.000806817	0.0478508	0.0327733	0.0728186	-12.6007	1.16145	0.0110798	1.87974e-17	0.25102	0.991204	0	1	1	None
19_28259908_T_C	19	28259908	T	C	rs11671795	ENSG00000261770		0.249968	-0.0141557	0.0742668	0.0254299	0.0180179	0.0348913	9.8297	-0.785644	2.12852	2.95163e-14	0.435265	0.0374935	0	1	1	None
19_36156605_C_T	19	36156605	C	T	rs4806189	ENSG00000226510	UPK1A-AS1	0.644298	-0.0495713	0.0132614	0.062132	0.0463849	0.0845589	10.3698	-1.06869	0.156831	1.03979e-14	0.289497	0.875925	0	1	1	None
19_39510778_A_G	19	39510778	A	G	rs2318896	ENSG00000287271		-0.778619	-0.148619	0.113035	0.0736273	0.174285	0.100457	-10.5751	-0.852735	1.1252	1.41279e-14	0.397756	0.265483	0	1	1	None
19_54697079_C_T	19	54697079	C	T	rs7595	ENSG00000170892	TSEN34	0.472862	0.00680952	-0.00281158	0.0456485	0.109078	0.063055	10.3588	0.062428	-0.0445894	4.89232e-14	0.950442	0.964602	0	1	1	None
19_48759978_C_G	19	48759978	C	G	rs12459322	ENSG00000268001	CARD8-AS1	-0.227144	0.0390714	-0.0365918	0.0287164	0.0537686	0.0354128	-7.90992	0.726659	-1.03329	1.44044e-10	0.470998	0.306674	0	1	1	None
19_49206674_G_A	19	49206674	G	A	rs601338	ENSG00000176920	FUT2	-0.362151	0.0185045	-0.0712752	0.036222	0.0565072	0.0544145	-9.9981	0.327471	-1.30986	8.8683e-13	0.744957	0.196815	0	1	1	None
19_43815568_C_A	19	43815568	C	A	rs8113515	ENSG00000243137	PSG4	-2.08424	0.0957999	-0.0905494	0.253553	0.544443	0.335973	-8.22016	0.17596	-0.269514	2.05509e-11	0.860921	0.788473	0	1	1	None
19_9312256_C_T	19	9312256	C	T	rs73498852	ENSG00000188000	OR7D2	0.634266	-0.0556002	-0.0446977	0.0685585	0.0360664	0.111679	9.25147	-1.54161	-0.400234	2.21269e-13	0.128191	0.690322	0	1	1	None
19_42001210_T_C	19	42001210	T	C	rs2191139	ENSG00000267107	PCAT19	0.288584	0.0326489	0.0171923	0.0338266	0.0781749	0.0466614	8.53129	0.417639	0.368447	6.49292e-12	0.677818	0.713902	0	1	1	None
19_3762698_C_T	19	3762698	C	T	rs13960	ENSG00000183617	MRPL54	0.161343	-0.0747515	0.0591471	0.0209361	0.0442563	0.0294101	7.70643	-1.68906	2.01112	3.26808e-10	0.0966709	0.0490854	0	1	1	None
19_2787832_T_G	19	2787832	T	G	rs1640266	ENSG00000172006	ZNF554	0.270849	0.0278786	-0.0199812	0.0395368	0.0376363	0.0505653	6.85055	0.740737	-0.395156	7.58804e-09	0.461769	0.694251	0	1	1	None
19_54962467_G_A	19	54962467	G	A	rs1035451	ENSG00000167615	LENG8	0.668531	-0.00897583	-0.0315554	0.0953253	0.167963	0.116783	7.01316	-0.0534393	-0.270205	2.37886e-09	0.957561	0.787936	0	1	1	None
19_54657069_C_T	19	54657069	C	T	rs42318	ENSG00000167608	TMC4	0.827163	0.233769	-0.142377	0.104908	0.126185	0.135437	7.88468	1.85259	-1.05124	1.06582e-10	0.068669	0.297573	0	1	1	None
19_38814725_C_T	19	38814725	C	T	rs7253960	ENSG00000267748		-0.285747	-0.021554	-0.0144301	0.0504401	0.0483349	0.0713003	-5.66508	-0.44593	-0.202385	3.14051e-08	0.655932	0.839737	0	1	1	None
19_39925621_C_T	19	39925621	C	T	rs73033380	ENSG00000105193	RPS16	-0.253736	0.0963418	-0.0507694	0.0320148	0.0305128	0.04583	-7.92559	3.15743	-1.10778	1.13892e-10	0.00257138	0.272521	0	1	1	None
19_9543029_T_C	19	9543029	T	C	rs62103915	ENSG00000188321	ZNF559	-0.386258	0.0586544	0.0364257	0.0473759	0.0348244	0.0792086	-8.15305	1.68429	0.45987	2.15456e-12	0.0976405	0.647272	0	1	1	None
19_50487115_G_A	19	50487115	G	A	rs3786671	ENSG00000161643	SIGLEC16	0.192091	-0.0280673	0.0137311	0.0347552	0.0240492	0.0405973	5.52697	-1.16708	0.338226	7.64682e-07	0.248512	0.736393	0	1	1	None
19_51520487_A_C	19	51520487	A	C	rs3745535	ENSG00000129451	KLK10	0.408025	0.0144125	-0.027522	0.0467345	0.106948	0.0748206	8.73071	0.134761	-0.36784	9.23133e-12	0.893304	0.714448	0	1	1	None
19_52004551_C_T	19	52004551	C	T	rs3810109	ENSG00000254521	SIGLEC12	-0.203302	-0.0261888	0.00184061	0.0265302	0.0764194	0.0439081	-7.66305	-0.342699	0.0419196	1.31865e-10	0.733084	0.966711	0	1	1	None
19_55904510_CCCG_C	19	55904510	CCCG	C	rs961569592	ENSG00000108107	RPL28	-0.176822	0.00918115	0.00861832	0.0236337	0.0283358	0.0338144	-7.48176	0.324012	0.254871	7.02511e-10	0.747132	0.799729	0	1	1	None
19_36594063_C_T	19	36594063	C	T	rs17851502	ENSG00000075702	WDR62	0.365103	-0.0140191	-0.0738896	0.0454201	0.0289436	0.0563346	8.03836	-0.484361	-1.31162	1.43278e-10	0.630384	0.1959	0	1	1	None
19_50720126_G_A	19	50720126	G	A	rs62112640	ENSG00000105357	MYH14	0.415126	0.0322038	-0.0450359	0.0524076	0.106781	0.0710507	7.92111	0.301588	-0.633857	6.05975e-11	0.76402	0.528828	0	1	1	None
19_4359525_A_G	19	4359525	A	G	rs12462529	ENSG00000267769		-0.369297	0.0641217	-0.100442	0.0607761	0.0688366	0.0823625	-6.07635	0.931506	-1.21951	1.52003e-07	0.35562	0.228048	0	1	1	None
19_54799083_A_G	19	54799083	A	G	rs380267	ENSG00000131042	LILRB2	0.807476	0.217937	0.0390804	0.130548	0.128565	0.173576	6.18527	1.69515	0.225149	3.17969e-08	0.0950528	0.822518	0	1	1	None
19_16022144_A_G	19	16022144	A	G	rs8102331	ENSG00000171903	CYP4F11	-0.602971	-0.0888141	0.0566248	0.0958387	0.169902	0.121708	-6.29152	-0.522738	0.465251	3.27376e-08	0.602985	0.643318	0	1	1	None
19_54964608_G_A	19	54964608	G	A	rs4806762	ENSG00000226696	LENG8-AS1	0.310506	-0.0386894	-0.0132868	0.0598375	0.0878091	0.068515	5.18916	-0.440608	-0.193925	1.84664e-06	0.661006	0.846801	0	1	1	None
19_54677897_G_A	19	54677897	G	A	rs10416555	ENSG00000125505	MBOAT7	-0.622993	0.119623	-0.052178	0.0953733	0.0763841	0.142858	-6.53215	1.56608	-0.365243	1.20879e-08	0.122425	0.716147	0	1	1	None
19_36248666_A_G	19	36248666	A	G	rs231238	ENSG00000011590	ZBTB32	0.160683	-0.0122676	0.099413	0.0408596	0.058576	0.0519772	3.93256	-0.20943	1.91263	0.000101938	0.834238	0.0566383	0	1	1	None
19_54749060_C_T	19	54749060	C	T	rs11668526	ENSG00000244482	LILRA6	-0.363624	0.270583	-0.138105	0.0592279	0.112655	0.086509	-6.1394	2.40187	-1.59642	1.00832e-07	0.0195208	0.116125	0	1	1	None
19_2214057_C_T	19	2214057	C	T	rs2074552	ENSG00000267122		0.155612	-0.00831266	0.0113575	0.0281394	0.0503413	0.037129	5.53005	-0.165126	0.305894	5.27335e-07	0.869315	0.760584	0	1	1	None
19_41830606_T_C	19	41830606	T	C	rs6957	ENSG00000286177		-0.138788	-0.0235659	0.0136624	0.0175938	0.0195683	0.0291928	-7.88848	-1.20429	0.468005	1.25562e-10	0.234219	0.641625	0	1	1	None
19_7953761_G_A	19	7953761	G	A	rs56275926	ENSG00000171017	LRRC8E	0.300644	-0.0415457	-0.0216805	0.0410809	0.0430427	0.0599312	7.31835	-0.96522	-0.361757	9.45036e-10	0.338691	0.718881	0	1	1	None
19_34806543_G_A	19	34806543	G	A	rs34003722	ENSG00000105220	GPI	-0.269523	-0.0398375	0.013078	0.038122	0.025258	0.046885	-7.07003	-1.57722	0.278937	1.86811e-09	0.119991	0.781281	0	1	1	None
19_38795250_G_A	19	38795250	G	A	rs45437199	ENSG00000167644	C19orf33	-0.328941	0.011526	0.0421954	0.0479203	0.0386762	0.0663771	-6.86434	0.298014	0.635693	7.75287e-09	0.766844	0.527571	0	1	1	None
19_53943312_A_G	19	53943312	A	G	rs4239498	ENSG00000241015	TPM3P9	-0.427684	0.229286	-0.0815776	0.0840809	0.205066	0.112502	-5.08658	1.11811	-0.725118	3.8513e-06	0.268185	0.471319	0	1	1	None
19_17422402_C_A	19	17422402	C	A	rs8100448	ENSG00000130312	MRPL34	0.145925	-0.0374749	0.0127572	0.0241611	0.0315888	0.035661	6.03968	-1.18633	0.357734	9.29123e-08	0.240397	0.721787	0	1	1	None
19_17358133_G_A	19	17358133	G	A	rs3826729	ENSG00000160113	NR2F6	-0.16309	-0.0349942	0.0241345	0.0242968	0.035998	0.0311009	-6.7124	-0.972114	0.776005	2.13873e-08	0.33604	0.442006	0	1	1	None
19_39257296_G_A	19	39257296	G	A	rs62121377	ENSG00000205076	LGALS7	-1.69384	-0.754865	0.0905345	0.240312	0.380026	0.352858	-7.04852	-1.98635	0.256575	2.11611e-09	0.0516066	0.798391	0	1	1	None
19_44293278_T_C	19	44293278	T	C	rs8104447	ENSG00000159871	LYPD5	-0.345708	0.0233709	0.0415252	0.0527968	0.0764287	0.0716719	-6.54789	0.305786	0.579379	2.07062e-08	0.76096	0.564868	0	1	1	None
19_57878194_G_T	19	57878194	G	T	rs1989455	ENSG00000186230	ZNF749	0.631545	-0.147022	-0.0609911	0.0865315	0.153275	0.132124	7.29844	-0.959206	-0.461619	5.92636e-10	0.341046	0.645945	0	1	1	None
19_41913431_G_T	19	41913431	G	T	rs11670757	ENSG00000105341	DMAC2	0.0813738	0.00741505	-0.00733661	0.0125918	0.02688	0.01907	6.46244	0.275858	-0.384719	4.45643e-08	0.783901	0.702071	0	1	1	None
19_53941947_A_G	19	53941947	A	G	rs2617751	ENSG00000250731	TPM3P6	0.198326	-0.0214205	0.0325155	0.0372945	0.0870699	0.0514084	5.31783	-0.246015	0.632495	1.28376e-06	0.806442	0.529373	0	1	1	None
19_389805_C_T	19	389805	C	T	rs4897965	ENSG00000183186	C2CD4C	0.229275	-0.00403139	0.0763168	0.0405597	0.0189413	0.0561559	5.65277	-0.212836	1.35902	4.74483e-07	0.832199	0.179696	0	1	1	None
19_58923263_C_T	19	58923263	C	T	rs34152946	ENSG00000232098		0.283658	-0.042914	0.0273825	0.0460953	0.0485757	0.0651706	6.15374	-0.883446	0.420166	1.64131e-07	0.381095	0.676187	0	1	1	None
19_57874954_C_G	19	57874954	C	G	rs2285604	ENSG00000276449		-0.101483	0.00393501	0.0194583	0.013519	0.0244435	0.0208076	-7.5067	0.160984	0.935154	5.59648e-10	0.872647	0.353712	0	1	1	None
19_12220613_A_G	19	12220613	A	G	rs8107823	ENSG00000214189	ZNF788P	-0.423484	0.101593	-0.00874344	0.0825886	0.0469272	0.104145	-5.12763	2.16491	-0.0839547	3.80344e-06	0.0346665	0.933398	0	1	1	None
19_44553503_A_G	19	44553503	A	G	rs8109615	ENSG00000267022		0.191241	-0.00918194	0.00228521	0.0339181	0.0776333	0.0449102	5.63832	-0.118273	0.0508841	3.48564e-07	0.906268	0.959596	0	1	1	None
19_12661857_T_C	19	12661857	T	C	rs12975560	ENSG00000213290	PGK1P2	-0.0899318	-0.038732	0.017382	0.0137302	0.0226832	0.0191133	-6.5499	-1.70752	0.90942	8.3238e-08	0.0969481	0.368803	0	1	1	None
19_43815568_C_A	19	43815568	C	A	rs8113515	ENSG00000183668	PSG9	-0.0854851	-0.0300357	0.0105584	0.0147392	0.0316174	0.0191931	-5.79986	-0.949973	0.550115	2.78969e-07	0.345979	0.584438	0	1	1	None
19_57721716_G_A	19	57721716	G	A	rs4141255	ENSG00000105146	AURKC	-0.257497	-0.0465683	0.029239	0.0429288	0.0864293	0.0592147	-5.99823	-0.538803	0.49378	2.30319e-07	0.592227	0.623561	0	1	1	None
19_5644149_G_A	19	5644149	G	A	rs7251363	ENSG00000196365	LONP1	0.14849	0.0362191	0.00754628	0.0246955	0.0517519	0.0342801	6.01283	0.69986	0.220136	1.48769e-07	0.486874	0.826553	0	1	1	None
19_2356277_A_G	19	2356277	A	G	rs62119754	ENSG00000130332	LSM7	0.0803753	-0.0270509	0.0585525	0.0191629	0.0354154	0.0260125	4.19432	-0.763818	2.25094	9.34631e-05	0.448625	0.0284814	0	1	1	None
19_9829177_T_A	19	9829177	T	A	rs58542351	ENSG00000196605	ZNF846	0.333681	0.0770941	-0.0516132	0.0528094	0.0537189	0.0717121	6.31859	1.43514	-0.719728	4.64149e-08	0.157554	0.474925	0	1	1	None
19_44293278_T_C	19	44293278	T	C	rs8104447	ENSG00000268601		-0.30816	0.0474982	-0.0415838	0.0629759	0.0912197	0.0856011	-4.89331	0.520701	-0.485786	8.11872e-06	0.604597	0.629049	0	1	1	None
19_7540658_T_C	19	7540658	T	C	rs76327971	ENSG00000104883	PEX11G	-0.221437	-0.0382103	0.0650672	0.0320731	0.0386092	0.0449102	-6.90412	-0.989668	1.44883	6.3957e-09	0.327642	0.154018	0	1	1	None
19_15983716_C_A	19	15983716	C	A	rs12982152	ENSG00000267453	CLEC4OP	0.679164	0.0197813	0.124432	0.170688	0.172125	0.210234	3.97898	0.114924	0.591874	0.000188609	0.908896	0.556086	0	1	1	None
19_1272040_T_C	19	1272040	T	C	rs12488	ENSG00000228300	FAM174C	0.143757	-0.0424182	0.0597366	0.0345448	0.0759719	0.0445766	4.16146	-0.55834	1.34009	0.000111067	0.578665	0.185254	0	1	1	None
19_21535707_G_T	19	21535707	G	T	rs7258086	ENSG00000268119		-0.249587	0.00169583	-0.0140056	0.0490619	0.113522	0.0670324	-5.08718	0.0149383	-0.208938	3.78707e-06	0.988129	0.835193	0	1	1	None
19_21770143_C_A	19	21770143	C	A	rs55778393	ENSG00000268555		-0.140511	0.0524727	-0.0255733	0.0287496	0.0366522	0.0371013	-4.8874	1.43164	-0.689284	8.4813e-06	0.157325	0.493478	0	1	1	None
19_54711981_G_A	19	54711981	G	A	rs11666543	ENSG00000204577	LILRB3	0.493653	-0.0613874	0.0404727	0.110256	0.106563	0.137715	4.47734	-0.576066	0.293888	3.51672e-05	0.566715	0.769839	0	1	1	None
19_52825032_C_T	19	52825032	C	T	rs13343641	ENSG00000198464	ZNF480	-0.287667	0.0221356	0.0514293	0.0471044	0.0531579	0.0682245	-6.10703	0.416413	0.753825	8.70703e-08	0.67854	0.454157	0	1	1	None
19_53284823_C_T	19	53284823	C	T	rs57364342	ENSG00000189190	ZNF600	-0.332702	0.041586	-0.0416985	0.0692095	0.0657063	0.0940737	-4.80717	0.632908	-0.443253	1.14694e-05	0.529396	0.659209	0	1	1	None
19_36230174_T_C	19	36230174	T	C	rs12459634	ENSG00000161265	U2AF1L4	0.217786	0.0164107	0.00270255	0.0438847	0.0342717	0.0587511	4.9627	0.47884	0.046	8.25584e-06	0.634137	0.963486	0	1	1	None
19_7698320_C_T	19	7698320	C	T	rs1862514	ENSG00000268204		-0.267658	-0.0599656	0.084091	0.0405418	0.0586832	0.0665572	-6.60204	-1.02185	1.26344	2.81849e-08	0.311359	0.212053	0	1	1	None
19_988336_G_A	19	988336	G	A	rs2285902	ENSG00000065268	WDR18	-0.172555	-0.0563809	-0.00842482	0.0349113	0.0546042	0.0464971	-4.94267	-1.03254	-0.18119	6.59497e-06	0.306288	0.85686	0	1	1	None
19_12186148_T_C	19	12186148	T	C	rs10424893	ENSG00000286132		-0.137462	0.0320618	0.0091833	0.0331316	0.026648	0.0394414	-4.14897	1.20316	0.232834	0.000102273	0.234044	0.816644	0	1	1	None
19_58923263_C_T	19	58923263	C	T	rs34152946	ENSG00000269473	ZNF132-DT	0.04355	0.000418018	-0.00442281	0.00829843	0.00879098	0.0117675	5.24798	0.0475507	-0.37585	2.67789e-06	0.962232	0.708423	0	1	1	None
19_46284520_G_A	19	46284520	G	A	rs522769	ENSG00000185800	DMWD	0.0872405	-0.0209287	-0.00989853	0.0170893	0.0268444	0.0227745	5.10499	-0.77963	-0.434632	2.6759e-06	0.438071	0.66523	0	1	1	None
19_36758494_G_T	19	36758494	G	T	rs7253462	ENSG00000267053		0.276544	-9.27894e-05	0.0165967	0.0579411	0.0756473	0.0800472	4.77285	-0.00122661	0.207336	1.26079e-05	0.999025	0.836472	0	1	1	None
19_55550026_C_T	19	55550026	C	T	rs8103747	ENSG00000267265	GP6-AS1	-0.358222	-0.0973337	0.101449	0.0713649	0.0505183	0.0880108	-5.01958	-1.9267	1.15269	5.81729e-06	0.0594678	0.254217	0	1	1	None
19_58492291_C_A	19	58492291	C	A	rs56356559	ENSG00000176593		-0.210121	-0.013412	0.0289877	0.0382365	0.0597839	0.0538653	-5.4953	-0.224342	0.538151	8.1027e-07	0.823228	0.592524	0	1	1	None
19_58357546_T_C	19	58357546	T	C	rs1047128	ENSG00000270804		0.227062	0.0236168	-0.0483307	0.0380999	0.051539	0.0557792	5.95963	0.458231	-0.866464	1.96777e-07	0.6486	0.390127	0	1	1	None
19_33387685_C_T	19	33387685	C	T	rs4134430	ENSG00000021488	SLC7A9	0.118172	0.0316459	0.033478	0.033095	0.0251903	0.0479193	3.5707	1.25628	0.698634	0.000656345	0.214314	0.487352	0	1	1	None
19_57089050_C_T	19	57089050	C	T	rs4801177	ENSG00000197016	ZNF470	0.102502	-0.0583156	0.0115637	0.0264365	0.0589822	0.0354866	3.87727	-0.988699	0.325861	0.000126861	0.323516	0.744731	0	1	1	None
19_49116359_T_C	19	49116359	T	C	rs447802	ENSG00000232871	SEC1P	-0.223742	-0.00325605	-0.0296303	0.051194	0.0737594	0.068608	-4.37047	-0.0441442	-0.431878	5.71364e-05	0.964949	0.667562	0	1	1	None
19_44069741_T_A	19	44069741	T	A	rs2682552	ENSG00000176472	ZNF575	0.226091	-0.0248148	-0.0646201	0.039134	0.033417	0.0490591	5.77736	-0.742579	-1.31719	5.48028e-07	0.46113	0.194655	0	1	1	None
19_20730207_A_C	19	20730207	A	C	rs2562645	ENSG00000237440	ZNF737	0.181707	0.0927498	0.0116073	0.0366511	0.067301	0.0509603	4.95777	1.37813	0.227771	9.81094e-06	0.174527	0.820866	0	1	1	None
19_29757697_G_A	19	29757697	G	A	rs2193516	ENSG00000287272		-0.0507112	0.0368141	-0.0334877	0.0167217	0.0330026	0.0207957	-3.03265	1.11549	-1.61032	0.00356722	0.268847	0.112381	0	1	1	None
19_5806686_G_A	19	5806686	G	A	rs898010	ENSG00000141994	DUS3L	-0.149459	0.0226853	0.00518116	0.0293291	0.0350416	0.0399994	-5.09593	0.647382	0.129531	5.81142e-06	0.520378	0.897488	0	1	1	None
19_49228272_T_C	19	49228272	T	C	rs2287921	ENSG00000105538	RASIP1	0.209793	-0.010462	0.0323543	0.0527247	0.0698741	0.0703888	3.97903	-0.149727	0.459651	0.000199205	0.881516	0.647505	0	1	1	None
19_21752009_A_G	19	21752009	A	G	rs4808279	ENSG00000197013	ZNF429	-0.0997575	0.00601195	0.00237401	0.0244263	0.0460905	0.0338906	-4.08402	0.130438	0.0700493	5.5276e-05	0.896297	0.944196	0	1	1	None
19_40833470_G_A	19	40833470	G	A	rs16974196	ENSG00000130758	MAP3K10	-0.15754	-0.0297946	0.00969151	0.0397162	0.0470736	0.0520799	-3.96665	-0.632937	0.186089	0.000189271	0.529153	0.853001	0	1	1	None
19_52909303_C_T	19	52909303	C	T	rs2290745	ENSG00000167555	ZNF528	0.153817	-0.114341	0.0762706	0.03991	0.0912761	0.0583819	3.85411	-1.25269	1.30641	0.000320791	0.215202	0.196545	0	1	1	None
19_14635651_C_A	19	14635651	C	A	rs4926223	ENSG00000099797	TECR	0.0940834	-0.0242255	0.0107895	0.0250714	0.0311243	0.0318394	3.75262	-0.778347	0.338873	0.00037719	0.439017	0.735837	0	1	1	None
19_14941996_T_C	19	14941996	T	C	rs8109791	ENSG00000188269	OR7A5	0.210251	0.0256038	0.00933995	0.0491094	0.0707063	0.0665564	4.28127	0.362114	0.140331	7.00098e-05	0.718509	0.888839	0	1	1	None
19_8425212_G_A	19	8425212	G	A	rs72996742	ENSG00000269386	RAB11B-AS1	-0.324842	-0.00487625	0.0522716	0.0743165	0.0766445	0.096751	-4.37106	-0.0636216	0.540269	4.59123e-05	0.949491	0.5911	0	1	1	None
20_44418564_A_G	20	44418564	A	G	rs3746493	ENSG00000124116	WFDC3	1.24549	-0.171735	0.193522	0.120457	0.229977	0.159925	10.3397	-0.746748	1.21008	2.45933e-15	0.458158	0.230984	0	1	1	None
20_37050959_A_C	20	37050959	A	C	rs3752279	ENSG00000196756	SNHG17	-0.538762	0.0180641	0.0243735	0.0499948	0.112515	0.0646193	-10.7764	0.160549	0.377186	1.52316e-15	0.873022	0.707424	0	1	1	None
20_43311705_G_T	20	43311705	G	T	rs874386	ENSG00000283440	LINC01260	-0.755155	-0.00164955	0.0220103	0.0688476	0.176353	0.103181	-10.9685	-0.00935368	0.213316	1.68369e-15	0.992575	0.831949	0	1	1	None
20_25871074_G_A	20	25871074	G	A	rs6037264	ENSG00000175170	FAM182B	-0.596569	-0.0865401	0.00514948	0.0763074	0.0978301	0.0968542	-7.81798	-0.884595	0.0531674	5.69379e-11	0.380147	0.957771	0	1	1	None
20_45135893_G_C	20	45135893	G	C	rs6011976	ENSG00000198185	ZNF334	0.43688	0.0299826	-0.0574077	0.0488001	0.0379487	0.0624745	8.95244	0.790081	-0.918897	2.34058e-12	0.433032	0.362131	0	1	1	None
20_34218673_G_C	20	34218673	G	C	rs12481228	ENSG00000214078	CPNE1	-0.253389	-0.0307357	-0.0175115	0.0357136	0.021333	0.0451166	-7.09505	-1.44076	-0.388138	6.7838e-09	0.156156	0.699599	0	1	1	None
20_7963041_C_T	20	7963041	C	T	rs2076015	ENSG00000125827	TMX4	0.287382	0.0167192	-0.0347696	0.0360041	0.0299434	0.052439	7.98193	0.558362	-0.663048	3.46335e-11	0.578718	0.509636	0	1	1	None
20_42471693_G_T	20	42471693	G	T	rs11086895	ENSG00000124191	TOX2	-0.210237	0.0795889	-0.0330422	0.0319375	0.0589632	0.0459519	-6.58276	1.34981	-0.719059	2.77643e-08	0.182994	0.4752	0	1	1	None
20_44043228_G_A	20	44043228	G	A	rs2251212	ENSG00000244274	DBNDD2	0.343095	0.0250703	-0.0414967	0.0469104	0.046667	0.0611796	7.31384	0.537218	-0.678278	1.39356e-09	0.593251	0.500387	0	1	1	None
20_37032261_A_G	20	37032261	A	G	rs1780635	ENSG00000224635		-0.163121	-0.0284047	0.0138487	0.0210736	0.0434922	0.0277398	-7.74056	-0.653099	0.499234	3.29629e-10	0.516728	0.619707	0	1	1	None
20_1462151_C_T	20	1462151	C	T	rs6135060	ENSG00000196209	SIRPB2	-0.338372	0.0557665	-0.0687502	0.0502687	0.0441937	0.0722674	-6.73128	1.26187	-0.95133	1.11573e-08	0.212374	0.34574	0	1	1	None
20_3787755_C_T	20	3787755	C	T	rs4813643	ENSG00000275491	LINC01730	0.197038	0.0224325	0.0097643	0.0327794	0.0580724	0.0431525	6.01105	0.386285	0.226274	1.15872e-07	0.700769	0.821811	0	1	1	None
20_37262128_C_T	20	37262128	C	T	rs6070829	ENSG00000124143	ARHGAP40	-0.390375	0.124558	-0.127569	0.0682604	0.0895135	0.096021	-5.71891	1.3915	-1.32856	4.80047e-07	0.169961	0.189677	0	1	1	None
20_48523755_G_A	20	48523755	G	A	rs571694	ENSG00000158480	SPATA2	0.0858203	-0.0088046	0.0309633	0.0190189	0.0216862	0.0249111	4.51237	-0.406001	1.24295	3.19232e-05	0.686291	0.218933	0	1	1	None
20_31232567_T_TG	20	31232567	T	TG	rs372678593	ENSG00000198547	C20orf203	0.0568104	0.00129305	0.0023627	0.0105648	0.0121062	0.0129763	5.37734	0.106809	0.182078	8.75427e-07	0.915263	0.856059	0	1	1	None
20_3193893_A_C	20	3193893	A	C	rs7270101	ENSG00000125877	ITPA	-0.149508	0.0275952	-0.0193791	0.0295122	0.0223137	0.037177	-5.06598	1.23669	-0.521265	8.1781e-06	0.222259	0.604641	0	1	1	None
20_25582197_C_T	20	25582197	C	T	rs13040655	ENSG00000100997	ABHD12	0.12348	0.00756209	0.0027389	0.0238874	0.0328369	0.0320807	5.16926	0.230293	0.0853753	3.0647e-06	0.818766	0.932272	0	1	1	None
20_5059552_C_T	20	5059552	C	T	rs6116635	ENSG00000089063	TMEM230	0.12875	0.0240692	-0.00330149	0.0224671	0.0416526	0.0296072	5.73062	0.577855	-0.11151	4.39568e-07	0.565855	0.911632	0	1	1	None
20_25871074_G_A	20	25871074	G	A	rs6037264	ENSG00000204556		-0.42462	0.0674825	-0.0108039	0.0911946	0.11364	0.114514	-4.6562	0.593827	-0.0943458	1.69038e-05	0.55528	0.925156	0	1	1	None
20_5938207_G_A	20	5938207	G	A	rs236118	ENSG00000125885	MCM8	-0.150974	0.0311767	-0.0518672	0.0319978	0.0317011	0.0494127	-4.71826	0.983458	-1.04967	1.5645e-05	0.329443	0.298387	0	1	1	None
20_44420682_T_C	20	44420682	T	C	rs2664591	ENSG00000101457	DNTTIP1	0.117332	0.0315423	-0.0366569	0.0197662	0.0392788	0.0255529	5.93597	0.803036	-1.43455	1.74751e-07	0.425859	0.157501	0	1	1	None
20_31425069_A_G	20	31425069	A	G	rs410488	ENSG00000101367	MAPRE1	0.0899629	-0.0136438	0.0324486	0.0195069	0.0329498	0.0259958	4.61186	-0.414078	1.24822	2.57982e-05	0.680436	0.217531	0	1	1	None
20_62695931_G_A	20	62695931	G	A	rs6062343	ENSG00000171700	RGS19	0.231434	0.0710591	-0.0752585	0.0386859	0.066092	0.0545574	5.98238	1.07515	-1.37944	1.25285e-07	0.28624	0.172414	0	1	1	None
20_32709089_G_A	20	32709089	G	A	rs543069395	ENSG00000287853		0.405561	-0.0589458	0.0803544	0.0966663	0.205448	0.128914	4.19548	-0.286913	0.623317	9.12041e-05	0.775139	0.535425	0	1	1	None
20_43311705_G_T	20	43311705	G	T	rs874386	ENSG00000132832		-0.240877	0.231785	-0.149208	0.0575371	0.145644	0.0854173	-4.18647	1.59145	-1.74681	0.000119633	0.119268	0.0879913	0	1	1	None
20_43853153_T_G	20	43853153	T	G	rs2071651	ENSG00000124107	SLPI	0.505235	-0.0310585	-0.0576416	0.0974361	0.0926112	0.117178	5.1853	-0.335364	-0.491913	2.47144e-06	0.738706	0.624676	0	1	1	None
20_60850442_A_G	20	60850442	A	G	rs6061477	ENSG00000130703	OSBPL2	-0.0785714	0.0577169	-0.0343445	0.0204337	0.0351337	0.0255915	-3.84518	1.64278	-1.34202	0.000296185	0.105424	0.184321	0	1	1	None
20_62139177_A_G	20	62139177	A	G	rs6122466	ENSG00000125534	PPDPF	-0.14415	-0.0151488	-0.00563896	0.031878	0.0278841	0.040646	-4.52194	-0.543279	-0.138733	5.79453e-05	0.589937	0.89037	0	1	1	None
20_1546175_T_G	20	1546175	T	G	rs2253814	ENSG00000101307	SIRPB1	-0.343775	0.00400604	0.000779063	0.0605201	0.186355	0.107928	-5.68035	0.0214968	0.00721836	5.02239e-07	0.982924	0.994265	0	1	1	None
20_60969451_C_T	20	60969451	C	T	rs2427308	ENSG00000273619		-0.252451	0.0515379	0.0505986	0.0453685	0.0423728	0.064924	-5.56445	1.2163	0.779351	9.94374e-07	0.228579	0.439071	0	1	1	None
20_25969265_A_G	20	25969265	A	G	rs6115458	ENSG00000287569		-0.127588	-0.045941	0.0460213	0.0233264	0.0308712	0.0293081	-5.46968	-1.48815	1.57026	5.55263e-07	0.142452	0.121078	0	1	1	None
21_45525685_G_A	21	45525685	G	A	rs1051981	ENSG00000160221	GATD3	-1.67558	-0.438481	0.171398	0.0821139	0.204158	0.115439	-20.4056	-2.14775	1.48475	1.10462e-26	0.0361866	0.143382	0	1	1	None
21_45525685_G_A	21	45525685	G	A	rs1051981	ENSG00000275464		0.946907	-0.364249	0.167307	0.0745667	0.184615	0.104462	12.6988	-1.97302	1.60161	5.39255e-18	0.0534907	0.114941	0	1	1	None
21_44483772_C_T	21	44483772	C	T	rs234705	ENSG00000274276		0.475103	-0.0628142	0.0502676	0.04781	0.0575233	0.0642176	9.93731	-1.09198	0.78277	2.52932e-14	0.279488	0.437043	0	1	1	None
21_44515685_T_C	21	44515685	T	C	rs2839634	ENSG00000160201	U2AF1	-0.61224	0.163446	-0.0989087	0.0698551	0.0959825	0.086404	-8.76443	1.70287	-1.14472	1.75643e-11	0.0952005	0.258224	0	1	1	None
21_38497304_C_G	21	38497304	C	G	rs3737424	ENSG00000185808	PIGP	0.282996	0.0210338	0.00357821	0.0337138	0.0452085	0.0460101	8.39406	0.465262	0.0777701	4.53157e-11	0.643739	0.938302	0	1	1	None
21_30357163_G_T	21	30357163	G	T	rs2245431	ENSG00000156261	CCT8	0.22761	0.00765724	-0.0111783	0.0251498	0.0187585	0.0348024	9.05019	0.408202	-0.321194	1.24604e-12	0.68481	0.749332	0	1	1	None
21_44323720_C_T	21	44323720	C	T	rs4148974	ENSG00000160194	NDUFV3	-0.419614	-0.00655961	0.0900219	0.0753894	0.0245859	0.0856309	-5.56595	-0.266804	1.05128	6.25045e-07	0.790724	0.297433	0	1	1	None
21_44483772_C_T	21	44483772	C	T	rs234705	ENSG00000160200	CBS	-0.44348	-0.0332911	0.00911038	0.0651745	0.0789247	0.0881066	-6.80449	-0.421809	0.103402	4.99845e-09	0.674691	0.917993	0	1	1	None
21_45759689_C_T	21	45759689	C	T	rs57125046	ENSG00000160226	CFAP410	0.231831	-0.00115601	-0.0148685	0.0377996	0.0305806	0.0482366	6.13316	-0.0378022	-0.308241	9.54168e-08	0.969993	0.759029	0	1	1	None
21_34811835_C_T	21	34811835	C	T	rs6517172	ENSG00000142188	TMEM50B	-0.185921	0.0696044	-0.0446993	0.027986	0.0467465	0.0362752	-6.64336	1.48898	-1.23223	2.33585e-08	0.142998	0.223662	0	1	1	None
21_37507769_C_T	21	37507769	C	T	rs881712	ENSG00000159231	CBR3	0.379683	0.00640373	-0.0858038	0.0524898	0.0759133	0.0745227	7.23346	0.0843558	-1.15138	9.38257e-10	0.933049	0.254151	0	1	1	None
21_43148681_A_C	21	43148681	A	C	rs13046636	ENSG00000236384	LINC00479	-0.256939	-0.0182046	0.0328996	0.0430206	0.0845924	0.0546325	-5.97245	-0.215204	0.602198	2.2789e-07	0.830478	0.549803	0	1	1	None
21_37370956_T_TCGGCTAGC	21	37370956	T	TCGGCTAGC	rs868450468	ENSG00000231106	LINC01436	0.429772	0.146718	-0.0959205	0.0630764	0.105812	0.0937688	6.81351	1.38659	-1.02295	4.69624e-09	0.170575	0.310409	0	1	1	None
21_45726232_A_G	21	45726232	A	G	rs55758521	ENSG00000141959	PFKL	-0.153404	0.0015201	9.073e-05	0.0279243	0.0217727	0.0385054	-5.49358	0.069817	0.00235629	7.06041e-07	0.944582	0.998128	0	1	1	None
21_34640788_A_G	21	34640788	A	G	rs2834167	ENSG00000243646	IL10RB	0.11235	-0.00715605	0.0118339	0.0248366	0.0304136	0.0309995	4.52359	-0.235291	0.381746	3.52175e-05	0.814884	0.704232	0	1	1	None
21_35819063_T_C	21	35819063	T	C	rs3453	ENSG00000180509	KCNE1	-0.0978584	0.034962	-0.0277679	0.019586	0.0362846	0.0289525	-4.99634	0.96355	-0.959086	6.42437e-06	0.339155	0.341059	0	1	1	None
21_45759689_C_T	21	45759689	C	T	rs57125046	ENSG00000184441		0.108986	-0.051154	0.0467547	0.0287359	0.0230792	0.0367269	3.79269	-2.21645	1.27304	0.000370458	0.0312644	0.208219	0	1	1	None
21_47717686_G_A	21	47717686	G	A	rs2839207	ENSG00000182362	YBEY	-0.297248	0.189763	-0.109943	0.0651156	0.133205	0.0891517	-4.56493	1.42459	-1.23322	2.38034e-05	0.159396	0.222146	0	1	1	None
21_37513262_C_T	21	37513262	C	T	rs8127356	ENSG00000142197	DOP1B	-0.160872	-0.0206496	0.0124702	0.0313356	0.042772	0.0398928	-5.13384	-0.482783	0.312594	5.88632e-06	0.631504	0.755947	0	1	1	None
21_47690068_C_T	21	47690068	C	T	rs2839186	ENSG00000160294	MCM3AP	0.109969	-0.00174352	-0.0226894	0.0207417	0.0307553	0.0263164	5.30184	-0.05669	-0.862177	2.81729e-06	0.955	0.392356	0	1	1	None
21_43158106_G_C	21	43158106	G	C	rs11701487	ENSG00000232401	LINC00112	-0.133911	-0.0244924	0.017858	0.0261581	0.0396476	0.0358278	-5.11927	-0.617753	0.498439	3.37568e-06	0.539066	0.619983	0	1	1	None
21_35820324_T_C	21	35820324	T	C	rs11909074	ENSG00000276289		0.0784746	-0.0189987	0.0253032	0.0181848	0.0340363	0.0263975	4.31539	-0.558189	0.958547	6.70387e-05	0.578709	0.341332	0	1	1	None
21_46290560_A_C	21	46290560	A	C	rs235370	ENSG00000183255	PTTG1IP	0.113727	0.0323091	0.00942501	0.0248495	0.022637	0.0304558	4.57664	1.42727	0.309465	2.42887e-05	0.159036	0.758058	0	1	1	None
22_45731050_A_G	22	45731050	A	G	rs2350629	ENSG00000100376	FAM118A	-1.66731	0.0697017	-0.010745	0.0814349	0.229568	0.133687	-20.4741	0.303621	-0.0803746	1.76369e-27	0.762536	0.936228	0	1	1	None
22_36219694_T_G	22	36219694	T	G	rs5995169	ENSG00000100320	RBFOX2	-0.804241	-0.0362611	-0.0137147	0.0593008	0.0476166	0.0725392	-13.5621	-0.761522	-0.189066	2.29175e-20	0.449074	0.850652	0	1	1	None
22_24258777_C_T	22	24258777	C	T	rs5751771	ENSG00000218537	MIF-AS1	0.399563	0.017578	-0.0509036	0.0303133	0.0628429	0.0467289	13.1811	0.279714	-1.08934	2.40238e-19	0.780614	0.280124	0	1	1	None
22_42659964_G_A	22	42659964	G	A	rs4822099	ENSG00000205702	CYP2D7	1.03479	0.0358365	0.0339707	0.106708	0.0474146	0.147213	9.69736	0.755811	0.230758	1.4157e-14	0.452493	0.818202	0	1	1	None
22_42485292_T_C	22	42485292	T	C	rs4147640	ENSG00000183172	SMDT1	-0.213733	0.0154607	0.0227454	0.0174726	0.0261478	0.0228424	-12.2325	0.591282	0.995755	8.64564e-17	0.556757	0.323808	0	1	1	None
22_42514190_T_C	22	42514190	T	C	rs11090076	ENSG00000237037	NDUFA6-DT	-0.658831	-0.0598699	0.0753564	0.0563361	0.0833044	0.0732959	-11.6947	-0.718688	1.02811	6.15735e-17	0.475112	0.308175	0	1	1	None
22_21363960_G_A	22	21363960	G	A	rs2239961	ENSG00000230513	THAP7-AS1	-0.515504	0.0890817	0.00357002	0.0463566	0.0463212	0.070586	-11.1204	1.92313	0.0505768	3.3911e-16	0.059453	0.959827	0	1	1	None
22_22283231_G_GC	22	22283231	G	GC	rs2070552372	ENSG00000224086	PPM1F-AS1	-0.262734	-0.0126632	-0.00801487	0.025696	0.0449528	0.0366896	-10.2247	-0.281699	-0.218451	1.13168e-14	0.779208	0.827857	0	1	1	None
22_47156703_T_C	22	47156703	T	C	rs5769136	ENSG00000260708	TBC1D22A-DT	-0.446326	0.100342	0.00230775	0.0604886	0.0728074	0.0819069	-7.37868	1.37818	0.0281753	8.3578e-10	0.173375	0.977621	0	1	1	None
22_42487613_C_CA	22	42487613	C	CA	rs4147642	ENSG00000100197	CYP2D6	-0.406628	0.0307825	0.0161437	0.0624018	0.107681	0.076146	-6.51628	0.285868	0.21201	1.33928e-08	0.775887	0.832773	0	1	1	None
22_41272143_T_C	22	41272143	T	C	rs138354	ENSG00000196236	XPNPEP3	0.261662	-0.0162713	0.0256619	0.040589	0.0669187	0.0503281	6.44661	-0.243151	0.509892	2.13046e-08	0.808812	0.612103	0	1	1	None
22_25875265_T_C	22	25875265	T	C	rs1930961	ENSG00000100058	CRYBB2P1	0.686431	0.0328673	-0.0207355	0.092387	0.0739957	0.122076	7.42995	0.444178	-0.169858	7.11301e-10	0.658554	0.86571	0	1	1	None
22_19365286_T_C	22	19365286	T	C	rs2285334	ENSG00000185065		-0.0986827	-0.0172006	0.0305203	0.0170594	0.0145521	0.0223938	-5.78465	-1.182	1.36289	1.65247e-08	0.238034	0.173821	0	1	1	None
22_19030722_A_G	22	19030722	A	G	rs715590	ENSG00000273311	DGCR11	0.247048	0.0438581	-0.0452764	0.0348301	0.0516165	0.0495431	7.09296	0.849692	-0.91388	2.60656e-09	0.39922	0.364953	0	1	1	None
22_47021996_G_T	22	47021996	G	T	rs138480	ENSG00000075240	GRAMD4	-0.222186	-0.0295052	0.0628083	0.0303731	0.0356186	0.0407175	-7.31524	-0.828365	1.54254	1.25084e-09	0.411236	0.129084	0	1	1	None
22_19279641_C_A	22	19279641	C	A	rs3761407	ENSG00000287146		0.138233	0.00465807	0.0516149	0.0298734	0.0244286	0.0382801	4.62728	0.190681	1.34835	1.70792e-05	0.849461	0.182611	0	1	1	None
22_21171115_T_C	22	21171115	T	C	rs165763	ENSG00000241973	PI4KA	-0.11502	0.0387843	-0.021444	0.0255288	0.0393792	0.0304584	-4.5055	0.984895	-0.704043	2.84204e-05	0.328271	0.48416	0	1	1	None
22_24255296_C_T	22	24255296	C	T	rs4822455	ENSG00000099984	GSTT2	-0.921735	-0.104073	0.0741164	0.145744	0.296886	0.219688	-6.32434	-0.350548	0.337371	3.315e-08	0.727074	0.736916	0	1	1	None
22_43587490_A_C	22	43587490	A	C	rs9612022	ENSG00000100304	TTLL12	-0.163303	0.0417328	-0.0450969	0.0339728	0.0460935	0.0442176	-4.80688	0.905393	-1.01989	1.11368e-05	0.369224	0.312001	0	1	1	None
22_38175477_G_T	22	38175477	G	T	rs5756813	ENSG00000100106	TRIOBP	0.121088	-0.107023	0.0441182	0.0205915	0.0422442	0.0285699	5.88051	-2.53344	1.54422	6.40957e-07	0.015268	0.130444	0	1	1	None
22_50555686_A_C	22	50555686	A	C	rs760749	ENSG00000100427	MLC1	0.491578	-0.00259666	-0.0803582	0.0803994	0.0754122	0.0995012	6.1142	-0.0344329	-0.807611	7.74389e-08	0.972636	0.422464	0	1	1	None
22_24108756_T_C	22	24108756	T	C	rs131441	ENSG00000128218	VPREB3	-0.235981	0.257843	-0.106589	0.0508861	0.119048	0.0656287	-4.63743	2.16587	-1.62412	3.23793e-05	0.0355583	0.111301	0	1	1	None
22_46665006_A_G	22	46665006	A	G	rs9615330	ENSG00000130943	PKDREJ	-0.0750146	0.00357234	0.0159008	0.0119315	0.00864585	0.0155775	-6.28708	0.413186	1.02075	4.0164e-08	0.681105	0.311753	0	1	1	None
22_43561919_A_G	22	43561919	A	G	rs2005138	ENSG00000100300	TSPO	0.130889	0.00959801	0.0168284	0.0280663	0.0310773	0.0359397	4.66356	0.308843	0.468241	1.97452e-05	0.758693	0.641599	0	1	1	None
22_42563308_C_T	22	42563308	C	T	rs4453786	ENSG00000227370		-0.348964	-0.0753871	0.0521828	0.0628524	0.0598148	0.0839069	-5.55212	-1.26034	0.621913	1.20915e-06	0.21331	0.536937	0	1	1	None
22_50025205_T_C	22	50025205	T	C	rs739248	ENSG00000188511	MIR3667HG	0.140053	-0.0425754	0.0438121	0.0303737	0.0598226	0.0430635	4.61101	-0.711695	1.01739	2.30323e-05	0.479499	0.313298	0	1	1	None
22_37951451_A_G	22	37951451	A	G	rs5995460	ENSG00000128283	CDC42EP1	-0.124754	0.0153418	-0.0245102	0.0277933	0.0384883	0.0376746	-4.48862	0.398609	-0.650575	3.51547e-05	0.691619	0.517936	0	1	1	None
22_37970189_G_A	22	37970189	G	A	rs5756736	ENSG00000100079	LGALS2	-0.281211	0.145697	-0.0583531	0.0657301	0.113153	0.0967378	-4.27826	1.28762	-0.603209	7.34478e-05	0.203349	0.548693	0	1	1	None
22_42176059_G_A	22	42176059	G	A	rs5758466	ENSG00000285531		-0.340245	0.0404949	0.000420177	0.0598846	0.141936	0.0865263	-5.68167	0.285304	0.00485606	7.22371e-07	0.776622	0.996145	0	1	1	None
22_39497617_G_T	22	39497617	G	T	rs57092150	ENSG00000239713	APOBEC3G	0.25725	0.0980404	-0.0907337	0.0446415	0.0508843	0.0609276	5.76257	1.92673	-1.48921	2.95228e-07	0.0586601	0.1417	0	1	1	None
22_46339118_A_C	22	46339118	A	C	rs10448589	ENSG00000188064	WNT7B	-0.227983	-0.0897829	0.0356255	0.0411507	0.0727226	0.0627014	-5.5402	-1.23459	0.568177	6.27942e-07	0.221471	0.572198	0	1	1	None
22_39630287_A_G	22	39630287	A	G	rs2247128	ENSG00000284633		0.111532	-0.0198407	0.0127393	0.0241804	0.0437057	0.0310866	4.61252	-0.453962	0.4098	1.96953e-05	0.651462	0.683382	0	1	1	None
22_26832103_G_A	22	26832103	G	A	rs3788400	ENSG00000128203	ASPHD2	0.206756	0.0661733	-0.0228253	0.0425011	0.0669163	0.0561126	4.86471	0.988897	-0.406777	1.21956e-05	0.327532	0.686077	0	1	1	None

## Sheet: PASI score interactions
Variant_ID	Chromosome	Position	REF	ALT	RS_ID	Ensembl_ID	Symbol	eQTL_Beta	Gene_Beta	Interaction_Beta	eQTL_SE	Gene_SE	Interaction_SE	eQTL_tValue	Gene_tValue	Interaction_tValue	eQTL_PValue	Gene_PValue	Interaction_PValue	Intx_Chisq	Intx_Pr(>Chisq)	Intx_FDR	Classification
1_152590051_AT_A	1	152590051	AT	A	rs1491377616	ENSG00000244057	LCE3C	-1.9016	0.118442	-0.0725336	0.206178	0.0203027	0.0118366	-9.22311	5.83379	-6.12792	5.76747e-15	1.26721e-08	2.47131e-09	28.4088	9.82193e-08	9.3603e-05	Magnifier
19_45221173_G_T	19	45221173	G	T	rs55710026	ENSG00000266903	CEACAM16-AS1	1.0765	0.00225549	-0.0219587	0.0581036	0.00161215	0.00355802	18.5273	1.39906	-6.17161	8.65585e-37	0.162712	1.93129e-09	26.6562	2.43073e-07	0.000231405	Dampener
6_86180732_A_C	6	86180732	A	C	rs10944128	ENSG00000203875	SNHG5	0.882629	-0.0111308	0.0078959	0.0609262	0.00220179	0.00149424	14.4869	-5.05534	5.28424	1.76382e-22	7.61034e-07	2.50232e-07	15.6024	7.81538e-05	0.0743243	Magnifier
20_2285898_AGTCACTG_A	20	2285898	AGTCACTG	A		ENSG00000286022		-0.554251	0.0279487	-0.0149073	0.0507058	0.00517312	0.00291735	-10.9307	5.40266	-5.10989	7.52442e-18	1.27218e-07	5.47063e-07	15.2942	9.19997e-05	0.0873998	Magnifier
4_147128199_T_C	4	147128199	T	C	rs6821863	ENSG00000250673	REELD1	0.526537	0.0018668	-0.00990679	0.0391894	0.0018783	0.00191809	13.4357	0.993877	-5.16492	1.40282e-23	0.321007	4.11284e-07	14.7038	0.000125792	0.119377	Dampener
19_15882788_C_T	19	15882788	C	T	rs3752145	ENSG00000267594	CYP4F24P	-0.425187	-0.00544691	0.00554602	0.0221567	0.0014612	0.00109647	-19.19	-3.7277	5.05806	3.3068e-34	0.000226369	6.9854e-07	12.7612	0.000353884	0.335482	None
1_170633896_T_C	1	170633896	T	C	rs659580	ENSG00000271811		0.723898	0.0206057	-0.0136982	0.0883037	0.00523982	0.00286205	8.19782	3.93253	-4.78614	3.28016e-12	0.000103677	2.64672e-06	12.2763	0.000458735	0.434422	None
10_75421770_C_T	10	75421770	C	T	rs2177844	ENSG00000166317	SYNPO2L	0.439182	-0.00283105	0.012223	0.0577663	0.00135252	0.00300418	7.60273	-2.09317	4.06867	2.87295e-13	0.0370768	5.8864e-05	6.43116	0.0112136	1	None
20_43311705_G_T	20	43311705	G	T	rs874386	ENSG00000283440	LINC01260	-0.848873	-0.0209403	0.0123676	0.0552655	0.00553273	0.00307766	-15.3599	-3.78481	4.0185	2.35556e-26	0.00018322	7.27581e-05	6.04452	0.0139495	1	None
3_133451613_C_T	3	133451613	C	T	rs9869311	ENSG00000091513	TF	-0.561899	0.0165186	-0.0151453	0.099495	0.00553616	0.00383423	-5.64751	2.98376	-3.95002	1.99659e-07	0.00306971	9.65419e-05	6.00315	0.0142804	1	None
7_99490956_A_T	7	99490956	A	T	rs2572008	ENSG00000146833	TRIM4	0.217696	0.00504277	-0.00513262	0.0254292	0.00205423	0.00129697	8.56086	2.45482	-3.95741	3.11984e-13	0.0146158	9.29462e-05	3.85373	0.0496356	1	None
7_107528102_A_G	7	107528102	A	G	rs6965674	ENSG00000273055		-0.432762	-0.00668116	0.00822563	0.0402755	0.00297367	0.00215286	-10.7451	-2.24677	3.82079	6.53849e-19	0.0253526	0.000159606	3.76286	0.0524028	1	None
3_50347787_CAGG_C	3	50347787	CAGG	C		ENSG00000114378	HYAL1	-1.03377	-0.000357194	0.00852562	0.114428	0.00119255	0.00227999	-9.03428	-0.299521	3.73933	5.9437e-14	0.764739	0.000220326	3.27741	0.0702398	1	None
11_18159254_A_G	11	18159254	A	G	rs4274188	ENSG00000179826	MRGPRX3	-0.128638	0.0084071	-0.00535246	0.0231282	0.00246658	0.00140256	-5.56194	3.4084	-3.81622	2.68495e-07	0.000734171	0.000161434	2.99465	0.0835398	1	None
1_943687_G_C	1	943687	G	C	rs2465140	ENSG00000272512		-0.611396	-0.00798462	0.0072571	0.0562526	0.00226287	0.00193759	-10.8688	-3.52854	3.74543	3.26057e-17	0.000479864	0.000214844	2.94558	0.0861128	1	None
19_36758494_G_T	19	36758494	G	T	rs7253462	ENSG00000267053		0.364933	0.00306199	-0.00709289	0.0463725	0.00178591	0.00191527	7.86959	1.71453	-3.70335	5.65309e-12	0.087375	0.000249177	2.63357	0.104626	1	None
9_131576416_T_G	9	131576416	T	G	rs10819447	ENSG00000167136	ENDOG	0.310682	0.00833865	-0.0062156	0.0329688	0.00263272	0.00167826	9.42353	3.16732	-3.7036	4.17896e-15	0.00168777	0.000250196	2.53318	0.111476	1	None
4_75719006_C_T	4	75719006	C	T	rs13107535	ENSG00000174808	BTC	-0.518524	-0.013727	0.0114274	0.051746	0.00338144	0.00327714	-10.0206	-4.05952	3.487	1.73005e-14	6.14261e-05	0.00055666	2.37192	0.123535	1	None
2_132583143_GAT_G	2	132583143	GAT	G	rs869158198	ENSG00000186825	CDRT15P3	0.251485	0.00152293	-0.00690293	0.0310102	0.00120714	0.00191365	8.10972	1.26159	-3.60721	2.50504e-12	0.207962	0.000356585	2.12376	0.14503	1	None
8_99126739_T_A	8	99126739	T	A	rs2447505	ENSG00000132541	RIDA	0.100441	-0.00262543	0.00479733	0.0263846	0.0015752	0.00130731	3.8068	-1.66673	3.66961	0.0002339	0.0965359	0.000283481	1.8003	0.179676	1	None
13_76228781_G_A	13	76228781	G	A	rs9593109	ENSG00000261105	LMO7-AS1	-0.418915	-0.00737129	0.00703634	0.0311694	0.00226745	0.00194636	-13.44	-3.25092	3.61512	1.65829e-25	0.00126634	0.000346967	1.54188	0.214339	1	None
2_191503225_A_G	2	191503225	A	G	rs6731208	ENSG00000284052		0.377059	0.00169024	-0.00708562	0.0331541	0.00137646	0.00206627	11.3729	1.22797	-3.42919	7.00315e-21	0.220313	0.000680338	1.06119	0.302943	1	None
2_169729563_G_A	2	169729563	G	A	rs554494	ENSG00000152253	SPC25	-0.388532	0.00539873	-0.00958014	0.052037	0.00315954	0.00288699	-7.46646	1.70871	-3.31838	1.34293e-11	0.0884205	0.00100393	0.856373	0.354756	1	None
2_108912673_C_A	2	108912673	C	A	rs13410305	ENSG00000198203	SULT1C2	0.35394	0.00183718	-0.00459341	0.0228928	0.0012273	0.00130994	15.4608	1.49692	-3.50657	3.44986e-26	0.135345	0.000515011	0.647462	0.421022	1	None
19_44069741_T_A	19	44069741	T	A	rs2682552	ENSG00000176472	ZNF575	0.26483	0.00178589	-0.00694309	0.0342011	0.0014205	0.00207739	7.74333	1.25722	-3.34222	5.7109e-12	0.209541	0.000924888	0.428339	0.512805	1	None
19_28259908_T_C	19	28259908	T	C	rs11671795	ENSG00000261770		0.329353	0.00125107	-0.0037836	0.0205942	0.000619279	0.0010731	15.9925	2.02021	-3.52586	1.23078e-28	0.0441524	0.00048108	0.387119	0.533817	1	None
6_38702959_G_A	6	38702959	G	A	rs17623162	ENSG00000124721	DNAH8	1.48519	0.0039133	-0.00982442	0.0766745	0.0025931	0.00309848	19.3701	1.50912	-3.17073	8.36031e-36	0.132214	0.0016672	0.174768	0.675909	1	None
20_43853153_T_G	20	43853153	T	G	rs2071651	ENSG00000124107	SLPI	0.361401	-0.0139482	0.0104203	0.0692114	0.00280852	0.00331574	5.2217	-4.96639	3.14267	1.31769e-06	1.09071e-06	0.0018247	0.138643	0.709633	1	None
2_218617622_G_A	2	218617622	G	A	rs80352669	ENSG00000231672	DIRC3	1.35942	-0.000414319	-0.0149958	0.147581	0.00213155	0.00500016	9.21139	-0.194375	-2.99907	9.0974e-15	0.846007	0.00292598	0.125415	0.723235	1	None
5_147298827_C_T	5	147298827	C	T	rs1864994	ENSG00000250346	EEF1GP2	0.155919	0.000785645	-0.00302112	0.0132776	0.000964577	0.000845942	11.7431	0.814497	-3.57131	1.04381e-21	0.415939	0.000406849	0.0680949	0.794131	1	None
1_205789282_G_A	1	205789282	G	A	rs823080	ENSG00000286619		1.29206	-0.00310344	0.00517395	0.0459938	0.00191821	0.00205629	28.0921	-1.61789	2.51616	3.45265e-48	0.106644	0.0123482	0	1	1	None
1_213032568_T_A	1	213032568	T	A	rs12023052	ENSG00000198468	FLVCR1-DT	0.715665	-0.00193525	0.00204924	0.029379	0.00161332	0.00155153	24.3597	-1.19954	1.32079	1.82235e-42	0.23117	0.187489	0	1	1	None
1_45981144_G_A	1	45981144	G	A	rs2356560	ENSG00000280670	CCDC163	-0.795806	-0.00278314	0.00126466	0.0358583	0.00321435	0.00196212	-22.1931	-0.86585	0.644535	1.13148e-38	0.387185	0.519665	0	1	1	None
1_89475930_G_<CN0>	1	89475930	G	<CN0>	rs559773277	ENSG00000117226	GBP3	-0.758777	-0.00204366	0.000906446	0.0442119	0.00180476	0.00207651	-17.1623	-1.13237	0.436524	5.55302e-32	0.258284	0.662735	0	1	1	None
1_230849886_T_G	1	230849886	T	G	rs5050	ENSG00000135744	AGT	1.29282	0.00325825	-0.00643436	0.0799225	0.00243886	0.00375093	16.1759	1.33597	-1.7154	9.27759e-29	0.182483	0.087193	0	1	1	None
1_150712926_G_A	1	150712926	G	A	rs111842513	ENSG00000143452	HORMAD1	1.15316	-0.00396092	0.00436935	0.0780234	0.00346473	0.0026162	14.7797	-1.14321	1.67011	3.84243e-25	0.253784	0.0958817	0	1	1	None
1_110065752_C_A	1	110065752	C	A	rs528077	ENSG00000181754	AMIGO1	0.351325	0.00140507	-0.00155325	0.0248721	0.00147958	0.0012731	14.1253	0.949642	-1.22005	1.64244e-25	0.342973	0.223306	0	1	1	None
1_43415465_G_T	1	43415465	G	T	rs2297976	ENSG00000227533	SLC2A1-DT	0.422315	0.000916554	-0.000109684	0.034004	0.00142831	0.0016827	12.4196	0.641706	-0.0651831	4.79724e-23	0.521498	0.948067	0	1	1	None
1_75881030_T_G	1	75881030	T	G	rs1249801	ENSG00000137968	SLC44A5	-1.02788	-0.000364022	0.000144671	0.0726109	0.00315528	0.00210333	-14.156	-0.115369	0.0687817	1.35429e-22	0.908228	0.94521	0	1	1	None
1_206677765_G_A	1	206677765	G	A	rs6693843	ENSG00000261000		0.505341	0.00113681	0.00047623	0.0420865	0.00274708	0.00212587	12.0072	0.413824	0.224017	3.05914e-21	0.679267	0.822882	0	1	1	None
1_75199299_C_G	1	75199299	C	G	rs28568334	ENSG00000116791	CRYZ	-0.524015	0.0040852	-0.00383875	0.0468267	0.00236916	0.00165767	-11.1905	1.72432	-2.31575	1.1735e-18	0.0856163	0.0211959	0	1	1	None
1_37939094_C_T	1	37939094	C	T	rs6681785	ENSG00000233621	ZC3H12A-DT	-0.376723	-0.000540828	0.000768846	0.032115	0.00120215	0.00148352	-11.7305	-0.449882	0.518259	9.30739e-20	0.653089	0.604631	0	1	1	None
1_153632852_C_A	1	153632852	C	A	rs6427640	ENSG00000271853		-0.387577	-0.00442119	-0.000302282	0.0335393	0.00267879	0.00180204	-11.5559	-1.65044	-0.167744	1.59303e-19	0.0997796	0.866885	0	1	1	None
1_63876367_T_G	1	63876367	T	G	rs6664140	ENSG00000142856	ITGB3BP	-0.344845	-0.00702858	0.0028571	0.0317594	0.00327631	0.00205143	-10.8581	-2.14527	1.39274	1.98563e-18	0.032658	0.164642	0	1	1	None
1_28241083_G_A	1	28241083	G	A	rs17185052	ENSG00000117748	RPA2	0.412285	-0.00229961	0.00226336	0.03605	0.000989777	0.00242152	11.4365	-2.32336	0.934688	1.38154e-18	0.0207523	0.350647	0	1	1	None
1_1335302_C_T	1	1335302	C	T	rs1240707	ENSG00000235098	ANKRD65	-0.542256	0.00104149	0.00199141	0.0509003	0.00145708	0.00226302	-10.6533	0.714776	0.879976	2.24134e-18	0.475242	0.379511	0	1	1	None
1_53073556_CT_C	1	53073556	CT	C	rs1553249735	ENSG00000116157	GPX7	-0.361127	0.00254627	-0.00191975	0.0348942	0.00194971	0.00141183	-10.3492	1.30597	-1.35976	9.70149e-17	0.192502	0.174861	0	1	1	None
1_38284616_G_C	1	38284616	G	C	rs12760154	ENSG00000204084	INPP5B	0.255475	-0.000831801	0.000376171	0.0260926	0.00113844	0.00120604	9.79111	-0.730649	0.311907	3.93749e-16	0.465514	0.755316	0	1	1	None
1_233070803_T_C	1	233070803	T	C	rs12410594	ENSG00000135778	NTPCR	-0.464323	0.00113925	-0.0012464	0.0458427	0.000924342	0.00176727	-10.1286	1.2325	-0.705269	5.3201e-16	0.218671	0.481177	0	1	1	None
1_21785287_T_C	1	21785287	T	C	rs6666997	ENSG00000142794	NBPF3	-0.381464	0.00187484	-0.00154103	0.0400535	0.00317178	0.0017767	-9.52387	0.591102	-0.867356	4.67321e-15	0.554868	0.386398	0	1	1	None
1_39492462_C_T	1	39492462	C	T	rs3768324	ENSG00000168653	NDUFS5	-0.238954	-0.000200305	0.0010842	0.0229624	0.00079648	0.00100929	-10.4063	-0.251487	1.07422	1.69703e-16	0.801595	0.28352	0	1	1	None
1_224400175_A_G	1	224400175	A	G	rs6682292	ENSG00000232628		-0.658096	-0.00302312	0.00507599	0.0628441	0.0032765	0.00266754	-10.4719	-0.922669	1.90287	1.65616e-17	0.356861	0.0579708	0	1	1	None
1_153632852_C_A	1	153632852	C	A	rs6427640	ENSG00000272030		-0.30423	-0.000669915	0.00155359	0.0335041	0.00313728	0.00212403	-9.08037	-0.213533	0.731432	1.28653e-14	0.831044	0.465027	0	1	1	None
1_85044958_C_T	1	85044958	C	T	rs7515928	ENSG00000117151	CTBS	0.242728	0.000122749	0.00107191	0.028359	0.000876981	0.00187407	8.55911	0.139967	0.571972	2.84262e-13	0.888769	0.567724	0	1	1	None
1_90226801_G_A	1	90226801	G	A	rs520045	ENSG00000231613		-0.33237	-0.00429805	0.00479189	0.031453	0.00188145	0.00190935	-10.5672	-2.28444	2.5097	5.69224e-18	0.0229715	0.0125513	0	1	1	None
1_152748253_G_A	1	152748253	G	A	rs12239774	ENSG00000186226	LCE1E	-1.12135	-0.00407534	0.00522602	0.109163	0.00338123	0.00306887	-10.2723	-1.20528	1.70291	7.51857e-16	0.229043	0.0896215	0	1	1	None
1_152709456_G_T	1	152709456	G	T	rs4845473	ENSG00000172155	LCE1D	-2.51949	-0.00681014	0.0100461	0.247695	0.00435031	0.00397916	-10.1718	-1.56544	2.52467	2.77797e-15	0.118586	0.012124	0	1	1	None
1_6032172_A_G	1	6032172	A	G	rs6694797	ENSG00000131697	NPHP4	-0.279194	-0.00400094	0.00246287	0.0306719	0.00252127	0.00139972	-9.1026	-1.58688	1.75954	1.34375e-14	0.113486	0.0793969	0	1	1	None
1_150712198_GAA_GAAA	1	150712198	GAA	GAAA	rs1652706098	ENSG00000143457	GOLPH3L	0.242598	-0.00551161	0.00270708	0.0315301	0.00190698	0.00144322	7.69415	-2.89023	1.87572	2.22341e-11	0.00409777	0.0615564	0	1	1	None
1_201374677_A_C	1	201374677	A	C	rs2799680	ENSG00000159173	TNNI1	-0.185859	-0.00167832	0.00171083	0.02198	0.00160967	0.00126666	-8.4558	-1.04265	1.35067	1.25677e-13	0.297855	0.177703	0	1	1	None
1_145556986_C_T	1	145556986	C	T	rs56110740	ENSG00000198483	ANKRD35	-0.319818	-0.00174313	-0.00187872	0.0387152	0.00164323	0.00153578	-8.26079	-1.0608	-1.2233	2.41273e-12	0.28958	0.222132	0	1	1	None
1_119621894_T_C	1	119621894	T	C	rs7525871	ENSG00000231365	WARS2-AS1	-0.178916	0.00315289	-0.00104459	0.0255432	0.00130214	0.00158322	-7.00446	2.42131	-0.659789	1.53034e-10	0.0159904	0.509837	0	1	1	None
1_153314932_C_A	1	153314932	C	A	rs3006451	ENSG00000163218	PGLYRP4	-0.429846	-0.00772903	0.00488906	0.0477805	0.00523168	0.00282208	-8.99628	-1.47735	1.73243	5.09544e-15	0.140592	0.0841673	0	1	1	None
1_147129786_G_A	1	147129786	G	A	rs12145385	ENSG00000162836	ACP6	-0.367538	-0.000841239	0.00306478	0.0394866	0.00165195	0.0018086	-9.30792	-0.509241	1.69456	1.23686e-14	0.610928	0.0911408	0	1	1	None
1_228426311_ACG_A	1	228426311	ACG	A	rs764899585	ENSG00000154358	OBSCN	-0.336551	0.00584679	-0.00301863	0.0429874	0.00379352	0.0022489	-7.82906	1.54126	-1.34227	1.12175e-11	0.124192	0.180435	0	1	1	None
1_7911302_C_T	1	7911302	C	T	rs3753500	ENSG00000049247	UTS2	0.821635	-0.0008343	0.000607792	0.102905	0.00285879	0.00442916	7.9844	-0.291837	0.137225	4.01935e-12	0.77059	0.890934	0	1	1	None
1_212681049_G_A	1	212681049	G	A	rs59996156	ENSG00000288007		0.0740041	-0.000888619	0.000196517	0.0142165	0.000515902	0.000843937	5.20552	-1.72246	0.232857	3.3602e-07	0.085899	0.816013	0	1	1	None
1_236711886_C_T	1	236711886	C	T	rs1041941	ENSG00000116977	LGALS8	0.133451	-0.00230827	0.00131455	0.019287	0.00149416	0.000955277	6.9192	-1.54486	1.37609	3.85512e-10	0.123327	0.169725	0	1	1	None
1_24519437_C_A	1	24519437	C	A	rs59960858	ENSG00000185436	IFNLR1	-0.235221	0.00173869	-0.00148559	0.0288892	0.0011892	0.0016014	-8.14217	1.46207	-0.927683	1.24666e-11	0.14465	0.354234	0	1	1	None
1_183559704_A_C	1	183559704	A	C	rs2274065	ENSG00000116701	NCF2	-0.365955	-0.0026624	-0.00135404	0.046647	0.00138269	0.00263417	-7.84521	-1.92552	-0.514029	1.11442e-11	0.0550112	0.607567	0	1	1	None
1_245215216_A_AT	1	245215216	A	AT	rs1663914307	ENSG00000203666	EFCAB2	-0.286877	-0.00174454	-0.000718745	0.0401372	0.00290852	0.0018752	-7.14741	-0.599803	-0.383289	1.32655e-10	0.549044	0.70175	0	1	1	None
1_202827191_G_A	1	202827191	G	A	rs6663182	ENSG00000214796	TUBA5P	-0.228221	0.00435078	-0.00278189	0.0368648	0.00218658	0.00197316	-6.19076	1.98976	-1.40986	1.07272e-08	0.0474269	0.1595	0	1	1	None
1_118036420_A_G	1	118036420	A	G	rs1290543	ENSG00000198162	MAN1A2	-0.134778	0.00090407	0.000795844	0.022343	0.00131937	0.00138763	-6.03223	0.685229	0.573528	4.23258e-09	0.493668	0.566667	0	1	1	None
1_107573565_A_G	1	107573565	A	G	rs2335077	ENSG00000198890	PRMT6	-0.256046	0.000460632	-0.000818263	0.0322016	0.00130945	0.00155519	-7.95135	0.351776	-0.526149	1.27223e-11	0.725229	0.599147	0	1	1	None
1_111992095_C_T	1	111992095	C	T	rs1264899	ENSG00000260948		-0.125139	-0.00121448	0.000235484	0.0178815	0.00106138	0.000988194	-6.99825	-1.14425	0.238298	1.75204e-10	0.253331	0.811794	0	1	1	None
1_19945189_A_G	1	19945189	A	G	rs1770489	ENSG00000270136	MICOS10-NBL1	-0.435106	0.0092021	-0.0103386	0.0843804	0.00420423	0.0053719	-5.15648	2.18877	-1.92458	1.37244e-06	0.0293173	0.0551937	0	1	1	None
1_166827224_G_A	1	166827224	G	A	rs6675750	ENSG00000225171	DUTP6	0.298974	0.000659135	-0.00420562	0.0379611	0.00223784	0.00268077	7.87581	0.294541	-1.56881	4.57603e-12	0.768528	0.117636	0	1	1	None
1_48683851_C_T	1	48683851	C	T	rs960721	ENSG00000272491		0.141621	0.000796599	4.96421e-05	0.0200682	0.00117709	0.00121606	7.05701	0.676754	0.040822	1.82981e-10	0.499024	0.967462	0	1	1	None
1_155520144_T_C	1	155520144	T	C	rs11264380	ENSG00000225855	RUSC1-AS1	0.250853	-0.00126212	0.00235146	0.0346271	0.0015809	0.00189044	7.2444	-0.798355	1.24387	5.07668e-10	0.425231	0.214409	0	1	1	None
1_227073669_C_CAAG	1	227073669	C	CAAG	rs1661337158	ENSG00000143801	PSEN2	0.149271	0.000159264	0.000103614	0.0213895	0.00175737	0.00136221	6.97871	0.0906262	0.0760629	3.02643e-10	0.927844	0.939415	0	1	1	None
1_23752470_T_C	1	23752470	T	C	rs1198426	ENSG00000204219	TCEA3	0.252789	0.00628946	-0.00300166	0.0313063	0.00331309	0.00177702	8.07472	1.89837	-1.68915	1.66548e-12	0.0585745	0.0921941	0	1	1	None
1_43310639_A_G	1	43310639	A	G	rs12406279	ENSG00000164010	ERMAP	-0.171766	-0.000547348	-0.000526807	0.0235599	0.000935657	0.00126603	-7.2906	-0.584988	-0.416111	1.58034e-10	0.558954	0.677597	0	1	1	None
1_43281980_A_C	1	43281980	A	C	rs56361642	ENSG00000177868	SVBP	0.11826	-0.00186221	0.00153549	0.0185734	0.00101425	0.000973714	6.36715	-1.83605	1.57694	9.62059e-09	0.0672327	0.115742	0	1	1	None
1_208128722_G_A	1	208128722	G	A	rs2745967	ENSG00000284237	LINC02767	0.167581	0.00362909	-0.00215573	0.0226055	0.00200977	0.00125312	7.41326	1.80572	-1.72029	1.18553e-11	0.0718789	0.0863118	0	1	1	None
1_119555146_G_T	1	119555146	G	T	rs2645303	ENSG00000116874	WARS2	-0.206699	-0.00017716	0.0008297	0.0287104	0.00199826	0.00160968	-7.19946	-0.0886571	0.515445	9.65514e-11	0.929408	0.606593	0	1	1	None
1_25816847_T_C	1	25816847	T	C	rs72660960	ENSG00000187010	RHD	-0.408618	0.00196353	0.00161172	0.0501994	0.00167108	0.00163945	-8.1399	1.175	0.983082	8.84086e-12	0.240886	0.326348	0	1	1	None
1_156147558_C_T	1	156147558	C	T	rs3738581	ENSG00000196189	SEMA4A	0.24844	0.000684285	-0.00183542	0.0312599	0.00116907	0.0012021	7.94756	0.585325	-1.52685	4.63719e-12	0.558745	0.127818	0	1	1	None
1_23700811_C_T	1	23700811	C	T	rs9887921	ENSG00000125945	ZNF436	0.273008	0.00146913	-0.00462014	0.0340151	0.000911918	0.00184931	8.02607	1.61103	-2.4983	1.59349e-12	0.108105	0.0129607	0	1	1	None
1_33512628_A_G	1	33512628	A	G	rs12023706	ENSG00000239670		0.111656	-0.00180965	0.00124915	0.0191125	0.000947744	0.00112878	5.84205	-1.90943	1.10664	6.91666e-08	0.0570568	0.26925	0	1	1	None
1_159859392_C_T	1	159859392	C	T	rs4656856	ENSG00000272668		0.222405	-0.00267275	0.000807146	0.0298454	0.00145547	0.00142255	7.45191	-1.83635	0.567395	1.36849e-10	0.0672119	0.570838	0	1	1	None
1_161159147_C_T	1	161159147	C	T	rs4233366	ENSG00000158869	FCER1G	0.304806	-0.00130609	-0.001839	0.0401736	0.00158246	0.00163598	7.58722	-0.825356	-1.12409	4.08057e-11	0.409766	0.261779	0	1	1	None
1_41000044_G_C	1	41000044	G	C	rs6676501	ENSG00000238287	EXO5-DT	-0.138261	0.00317968	-0.000234618	0.0230111	0.00168943	0.00158425	-6.00847	1.88211	-0.148094	3.60426e-08	0.0607339	0.882363	0	1	1	None
1_152881649_T_C	1	152881649	T	C	rs11205130	ENSG00000163207	IVL	-0.856689	-0.00353307	-0.00121511	0.129591	0.00206308	0.0048395	-6.61071	-1.71252	-0.251082	2.40209e-09	0.087751	0.801915	0	1	1	None
1_245179171_C_T	1	245179171	C	T	rs1196365	ENSG00000272195		0.115575	0.00158137	-0.000532885	0.0182249	0.00151562	0.000973263	6.3416	1.04338	-0.547524	4.33567e-09	0.297514	0.584379	0	1	1	None
1_228407010_C_T	1	228407010	C	T	rs1757158	ENSG00000287315		0.135473	-0.000615067	0.00193624	0.0229893	0.00110252	0.00137841	5.8929	-0.557875	1.40469	6.63057e-08	0.57731	0.161032	0	1	1	None
1_85399781_A_C	1	85399781	A	C	rs12124212	ENSG00000153898	MCOLN2	-0.2687	-0.00041252	0.000223402	0.042309	0.00234179	0.00225416	-6.3509	-0.176156	0.0991065	5.56039e-09	0.860277	0.921112	0	1	1	None
1_1503928_G_A	1	1503928	G	A	rs7550471	ENSG00000160075	SSU72	0.0860192	1.50069e-05	0.000288562	0.0131291	0.000909709	0.000694806	6.55181	0.0164963	0.415312	4.97987e-09	0.986848	0.678178	0	1	1	None
1_200964282_C_G	1	200964282	C	G	rs10920085	ENSG00000163362	INAVA	0.153799	-0.00245035	0.000673202	0.0230342	0.00123829	0.00111387	6.67699	-1.97882	0.60438	3.06005e-09	0.0486493	0.545997	0	1	1	None
1_17560195_C_T	1	17560195	C	T	rs35408430	ENSG00000142623	PADI1	-0.423557	-0.00223839	-0.00111547	0.0681747	0.00432082	0.00383863	-6.21281	-0.518047	-0.290592	1.34867e-08	0.604767	0.771543	0	1	1	None
1_1846357_G_A	1	1846357	G	A	rs2748988	ENSG00000178821	TMEM52	0.32322	0.000351222	-0.00510744	0.0412967	0.00243896	0.00185524	7.82678	0.144005	-2.75298	3.78822e-12	0.885583	0.00623505	0	1	1	None
1_231377761_A_G	1	231377761	A	G	rs822625	ENSG00000116906	GNPAT	-0.12504	-0.00175487	0.00130813	0.0178895	0.0014429	0.000951358	-6.98958	-1.21621	1.37501	2.84446e-10	0.224754	0.170037	0	1	1	None
1_238650133_C_T	1	238650133	C	T	rs12035663	ENSG00000215808	LINC01139	0.550896	-0.000770673	0.00182745	0.0895364	0.00290009	0.00395921	6.15276	-0.265742	0.46157	1.3979e-08	0.79061	0.644697	0	1	1	None
1_113687964_G_A	1	113687964	G	A	rs4630126	ENSG00000198799	LRIG2	0.244567	0.00377172	-0.00113107	0.035013	0.00274324	0.00156276	6.98504	1.37491	-0.723763	5.7058e-10	0.170088	0.469717	0	1	1	None
1_110281941_G_A	1	110281941	G	A	rs10735234	ENSG00000134202	GSTM3	0.457041	-0.0061225	0.00401136	0.0701073	0.0027261	0.00185542	6.51916	-2.24588	2.16197	8.36534e-09	0.0254336	0.0314153	0	1	1	None
1_173892660_A_C	1	173892660	A	C	rs9425773	ENSG00000117601	SERPINC1	0.0884194	-0.00145835	0.00161478	0.0189228	0.00102083	0.00124479	4.67263	-1.4286	1.29723	8.80658e-06	0.154061	0.19544	0	1	1	None
1_85733929_C_T	1	85733929	C	T	rs2252408	ENSG00000223653	BCL10-AS1	-0.1697	-0.00272967	0.000915262	0.0270801	0.00287854	0.00173167	-6.2666	-0.948284	0.528544	1.00289e-08	0.34366	0.597469	0	1	1	None
1_91998437_T_TA	1	91998437	T	TA	rs1571350866	ENSG00000097046	CDC7	-0.212147	-0.00127229	-0.000406916	0.0333474	0.00173827	0.00146448	-6.36174	-0.731928	-0.277857	1.07225e-08	0.464726	0.781294	0	1	1	None
1_201440213_C_T	1	201440213	C	T	rs3753992	ENSG00000174307	PHLDA3	0.221825	-0.000919505	0.000173029	0.0370995	0.00116909	0.00166149	5.9792	-0.786514	0.104141	3.37743e-08	0.432122	0.91712	0	1	1	None
1_153282796_C_A	1	153282796	C	A	rs3006472	ENSG00000159527	PGLYRP3	-0.212066	-0.00241727	0.00129435	0.0311684	0.00166337	0.00139705	-6.80387	-1.45323	0.926491	1.1431e-09	0.147128	0.354906	0	1	1	None
1_113083439_C_T	1	113083439	C	T	rs10745330	ENSG00000007341	ST7L	0.0994108	-0.000457117	0.000515709	0.018626	0.00146188	0.00114271	5.33722	-0.312692	0.451305	6.88214e-07	0.754717	0.652088	0	1	1	None
1_38455891_G_C	1	38455891	G	C	rs4360494	ENSG00000183386	FHL3	-0.138447	-0.000325687	0.000503447	0.022018	0.00130469	0.00116559	-6.28792	-0.249628	0.431923	9.00294e-09	0.80303	0.666084	0	1	1	None
1_166856607_C_T	1	166856607	C	T	rs7513457	ENSG00000152382	TADA1	-0.0590844	0.00156137	-0.00159197	0.014226	0.00107022	0.000880905	-4.15327	1.45893	-1.8072	6.17979e-05	0.145543	0.0716328	0	1	1	None
1_221007257_T_C	1	221007257	T	C	rs2131885	ENSG00000238078	LINC01352	-0.226652	-0.00378445	0.00433485	0.0311768	0.00213533	0.00162092	-7.26989	-1.77231	2.67431	6.68545e-11	0.0772441	0.00785324	0	1	1	None
1_55434648_G_A	1	55434648	G	A	rs2317951	ENSG00000143001	TMEM61	0.208275	0.000700216	0.000577515	0.0354951	0.00207484	0.00203725	5.86769	0.33748	0.283478	7.62193e-08	0.735964	0.776984	0	1	1	None
1_214458735_G_C	1	214458735	G	C	rs6419473	ENSG00000228470		-0.131093	0.000841536	-0.000439021	0.0295609	0.0035345	0.00206072	-4.43469	0.238092	-0.213042	1.24753e-05	0.811954	0.831422	0	1	1	None
[truncated: 838 more rows]

## Sheet: IL17 score interactions
Variant_ID	Chromosome	Position	REF	ALT	RS_ID	Ensembl_ID	Symbol	eQTL_Beta	Gene_Beta	Interaction_Beta	eQTL_SE	Gene_SE	Interaction_SE	eQTL_tValue	Gene_tValue	Interaction_tValue	eQTL_PValue	Gene_PValue	Interaction_PValue	Intx_Chisq	Intx_Pr(>Chisq)	Intx_FDR	Classification
[truncated: 953 more rows]

[truncated: 3 more sheets: KC proportion interactions, T cell proportion interactions, Fibro proportion interactions]
